# Supplementary material for: Human Activity Impacts on Macrofungal Diversity: A Case Study of Grazing in Subtropical Forests
Source: J Fungi (Basel). 2025 Oct 20;11(10):749. doi: 10.3390/jof11100749 (PMC12565215; doi:10.3390/jof11100749)
Supplement: Supplementary file 1 [file jof-11-00749-s001.zip]

Archive with 6 entries (6 files):
- Alignments S1.fas
- Alignments S2.fas
- Alignments S3.fas
- Alignments S4.fas
- Alignments S5.fas
- Alignments S6.fas
