# Supplementary material for: Human Activity Impacts on Macrofungal Diversity: A Case Study of Grazing in Subtropical Forests
Source: J Fungi (Basel). 2025 Oct 20;11(10):749. doi: 10.3390/jof11100749 (PMC12565215; doi:10.3390/jof11100749)
Supplement: Supplementary file 1 [file jof-11-00749-s001.zip › Alignments S1.fas]

>Amanita_muscaria
-----------------------------GGTTG-TAGCTGGCCTCT-------------AGGGGCATGTGCACACTGTGTCTCTCTTGCTTGTTTCTTCATTC---TCTCCACTTGTGCAC-TGCTTGTAGGCAGCCCTGG-----------------------------------------------------------------------------------------------------------------CATTGTTCAG---------------------GCTGTCTATGAT---TTTAT----TTACATACA-------------------------TGAACAATTGTTGTA-----CAGAA----------TGTGATA-AAAA-------------------------------AATAGTAATACAACTTTCAACAACGGATCTCTTGGCTCTCGCATCGATGAAGAACGCAGCGAAATGCGATAAGTAATGTGAATTGCAGAATTCAGTGAATCATCGAATCTTTGAACGCATCTTGCGCTCCTTGGTATTCCGAGGAGCATGCCTGTTTGAGTGTCATTAAATTCTGTCAAAACAT--------------------------------------GCACTTGAGTGTGTTTTGGATT-GTGGGAGTGTC---TGCTGGCT----------------TTATGAG---------CCAGCTCTCCTGAAATACA-TTAGC-----------TTTGGGGGGGAGGTGCCAAGTCACTTCTGCCTTTCCATTGGTGTGATAGATGAATTAACTTATCTACGCC---------AGGAAAGCAGGCTTCAGGTGATGCACTGTGATCTCTC-----------TCTGCTCTCTA---ATTGACATTT------------------GTCTGATA------ACTTGACGAGGGAAGAGCTCAAATTTAAAATCTGGCAGTGTTTT--GCTGTCCGAGTTGTAATCTAGAGAAGTGCTGCCCGTGCTGGACCATGTACAAGTCTCCTGGAATGGAGCGTCACAGAGGGTGAGAATCCCGTCTTTGACATGG-ACTACC-AGTGCATTTGTGGTGTGCTCTCAAAGAGTCGAGTTGTTTGGGAATGCAGCTCTAAATGGGTGGTAAACTCCATCTAAAGCTAAATATTGGCGAGAGACCGATAGCGAACAAGTACCGTGAGGGAAAGATGAAAAGAACTTTGGAAAGAGAGTTAAACAGTATGTGAAATTGTTGAAAGGGAAACGCTTAAAGTCAGTCGTGTCGGCCAGGGATCAACTCAGCTTTCT---CTGCTGGGTGTACTTCCTG-ATC---TGATGGGCCAACATCAGTTTTGACTGCTGGAGAAGGGCAGA-GGGAATGTGGCACCTTC--GGGTGTGTTATAG-CTCTCTGTCAGATGCAGTGGTTGGGACTGAGGAAAGCAGCATGCCGC---AAGGCCGGGTCGT-TT--CGACCACGTTCATTGCTGAGGATGTTGGCATAATGGCTTTAATCGACCCGTCTTGAAACACGGACCAAGGAGTCTAACATGCCTGCGAGTGTTTGGGTGGCAAACCCGAGTGCGGAATGAAAGTGAAAGGTTGAGATCCCT----GTCATG-GGGAGCATCGATGCCCGGACCTGAGCTTTTAGCAAAGGATCTGCGGTAGAGCATGTATGTTAGGACCCGAAAGATGGTGAACTATGCCTGAATAGGGTGAAGCCAGAGGAAACTCTTGGCCTGTATATCGGTTGGGTCGTACTCAGCCCCTGTAATCGAATTTTTGGAAGAATGGGGTTTGGAATCCCTTGAGGAAAATGCTCATTCGACTGTTCCATGCACTAAAGTATTCGTCAATGGTGTGTGGATGGGTGTGCATCGCGACCCTGCCAACTTGGTCAAGACCATAAAGAAACTTCGAAGAAAAGATGATATCAGTCCAGAAGTATCTGTTGTCCGTGACATTCGAGAAAGAGAGCTACGTTTGTATACGGATGCGGGCCGTGTGTGTCGCCCCTTGTTCATCGTAGAGAATCAACAGCTTGCACTACAGAAGAAGCACGTTCGGTGGTTGAGTAATGGCTTCAACGAGGAGGGGGAAGAGTTCAAATGGGAACACTTGGTGAAGGGAGGCGTTGTGGAGTTGCTTGACGCTGAAGAAGAGGAGACTGTCATGATTTCCATGACACCAGAAGATCTGGAAACTTCTCGGTTGCAGCAGAGTGGTGTCGACCCGAATGCCAACGAGGGTGAATTTGATCCTGCGGCACGGCTAAAGGCGGGAGTTAATGCTCATACTTGGACGCATTGTGAAATCCATCCAAGTATGATACTCGGTATATGCGCCAGTATAATTCCTCGCCGCCGGTACTGGTGAATTCGAAGCTGGTATCTCCAAGGACGGTCAGACCCGTGAACATGCGCTCCTTGCTTTCACTCTTGGTGTCAGGCAGCTCATTGTTGCCGTCAACAAGATGGATACTACCAAGGAGTGGAGCGAGGATCGTTTCAATGAAATCGTCAAGGAAACGTCCACTTTCATTAAAAAGGTCGGTTACAACCCCAAGGCTGTTGCCTTCGTCCCCATCTCTGGGTGGCATGGCGATAACATGTTGGAAGAGTCCCCAAAGGGTACAAGGGCTGGACTAAGGAGACTAAGGGTGGTGTCGTCAAGGGCAAGACCCTTCTAGACGCCATCGATGGTATCGAACCTCCCGTCC
>Catatrama_costaricensis
-----------------------------------------------------------------------------------------------------------------------------------------------------------------------------------------------------------------------------------------------------------------------------------------------------------------------------------------------------------------------------------------------------------------------------------------------------------------------------------------------------------------------------------------------------------------------------------------------------------------------------------------------------------------------------------------------------------------------------------------------------------------------------------------------------------------------------------------------------------------------------------------------------------------------------------------------------------------------------------GCGGGWTAAGCTCAAA-TTAAAATCTGACAGTTATTT--GCTGTCCGAGTTGTAATCTAGAGAAGTGTTTTCAGTACTGGACCATGTATAAGTCTCCTGGAATGGAGTGTCATAGAGGGTGAGAATCCCGTCTTTAACATGGACTTTACCAGTGC-ATTGTGATGCGCTCTCAAAGAGTCGAGTTGTTTGGGAATGCAGCTCAAAATGGGTGGTAAATTCCATCTAAAGCTAAATATTGGCGAGAGACCGATAGTGAACAAGTACCGTGAGGGAAAGATGAAAAGAACTTTGGAAAGAGAGTTAAACAGTACGTGAAATTGTTGAAAGGGAAACGCTTGAAGTCAGTCACATTGATCAGAGATCAGTCCTGTTATTTACATTGCAGGATGTATTGTCTG-GTT---TGATGGGTCAACATCAATTTTGACTGTTGGAAAAAGGTTAAAGGAAATGTAGCATCTCT-AAGATGTGTTATAGTCCTTTAGTTGTATACAGCAGTTAGGATTGAGGAACTCAGCATGCCCCACAAAGGCCGGGTTTTATTTTAAACCACGTTTCATGCTTAGGATGTTGGCAAAATGGCTTTAATCGACCCGTCTTGAAACACGGACCAAGGAGTCTAACATACCTGCGAGTGTTTGGGTGGTAAACCCAAGCGCATAATGAAAGTGAAA-GTTGAGATCCCTTTT-GAAATGAGGGAGCATCGATACTCAGACCAGAACTTTTTGGGACGGATCTGCGGTAGAGCATGTATGTTGGGACCCGAAAGATGGTGAACTATGCCTGAATAGGGTGAAGCCAGAGGAAACTTTTGGCATGTATATCTGTCGGTTCATATTCTGCGCCCGTCATCGAGTTTTTGGAAGAATGGGGTCTGGAATCGCTTGAAGAGAATGCTCATTCATCAATTCCTTGCACCAAAGTCTTCGTTAATGGTGTATGGATGGGTGTACATCGCGATCCTGCAAATTTGGTCAAGACGATTAAAAAGCTACGAAGAAAAGATGATATTAGCCCTGAAGTTTCGGTAGTGCGCGATATACGCGAGAGAGAATTAAGGCTGTATACAGATGCAGGGCGGGTGTGTCGGCCGCTCTTTATCGTTGAAAATCAACAACTTGCATTGCAAAAGAAGCACATCCGGTGGTTGAACAATGGTATGAATGATGATGGAGAGGAATTTAAGTGGGAACATTTAGTCAAAGGAGGCATTATCGAATTGCTCGACGCAGAGGAGGAAGAAACTGTTATGATATCTATGACGCCGGAAGATTTAGAGAACTCTCGATTGCAGCAGAGTGGCATTGATCCACATGGGAACGATGGTGATTTCGATCCTGCAGCAAGATTAAAGGCAGGCATCAACGCTCACACTTGGACACATTGTGAAATCCATCCTAGCATGATTCTAGGCATTTGTGCTAGTATTATCCCTTGCTGGTGGTACTGGTGAATTCGAAGCTGGTATCTCTAAGGACGGGCAAACTCGTGAACATGCTCTCCTAGCTTTCACCCTAGGCGTCAGGCAACTTATTGTCGCTGTTAATAAGATGGATACCACCAAGGAGTGGAGCGAGGATCGATTCAACGAAATTGTTAAGGAGACTTCCAACTTTATTAAAAAGGTTGGTTACAACCCCAAAGCCGTTGCTTTTGTCCCCATCTCTGGGTGGCATGGAGACAACATGTTGGAGGAATCTTCAAAGGGTACAAGGGCTGGACAAGAGAGACCAAGGCTGGTGCTGTTAAGGGCAAGACTTTGCTCGATGCCATTGATGCCATTGAACCCCCAACCC
>Catatrama_furnacea
ATTAATGATTAAT------CTTGGGTTTGGGCTG-TTGCTGGCTCTG--------TAAAAGGAGTAATGTGCACGCT------CAACACCAATTTTCACTATATTATCTTCCACCTGTGCAC-TTATTGTAGACTATATCTTAAGGT---------TCTCGAGTTTTATCTTGAAAGATAAGCTTGGATGTAGGAATTGCTAAGACAATACACTGTATTAGCATTTTCTTGTTGT---TGGATCTTG--------CTTT---------------------------GTAGTCTATGATGTTTTTAA------ATAAACC----CAAAT-AAAGTTTTAGCATGTTG-------ATTGAA-----TTTT----AGG----CTTTTTATAAGC------------------CTTTA--------AACTATAATACAACTTTCAACAACGGATCTCTTGGCTCTCGCATCGATGAAGAACGCAGCGAAATGCGATAAGTAATGTGAATTGCAGAATTCAGTGAATCATCGAATTTTTGAACGCACCTTGCGCTCCTTGGTATTCCGAGGAGCATGCCTGTTTGAGTGTCAGTTTTAT-TATC--AACCCTTTTCATTTTTGTT--------------------------------AAGGAAGTTGGA-A-GTGGGAGCATATACTGCAGGCT--------------TTATATAAAG--------TCTGCTCTCCTCAAATTCATTTAGC-AGA----GTTTTATTTTTTACAAGTGAAATTATCTCT-GT--------AGGTGTGATA----A------GTATCTGCATCCAAGGAATAATT----------TCAATTATACTTGTAAAAATAAAA------GTGGCTCAGCT-TCTAAA-ACTAAAATTA---------------------TGACA-----AATTTGACGCGGGAAAAGCTCAAATTTAAAATCTGGCAGTCTTTG--GCTGTTCGAGTTGTAATCTAGAGAAGTGCTATCCGTGCTGGACCATGTATAAGTCTCCTGGAATGGAGCGTCATAGAGGGTGAGAATCCCGTCTTTGACATGG-ACTACC-AGTGC-ATTGTGATGTGCTCTCAAAGAGTCGAGTTGTTTGGGAATGCAGCTCAAAATGGGTGGTAAATTCCATCTAAAGCTAAATATTGGCGAGAGACCGATAGCGAACAAGTACCGTGAGGGAAAGATGAAAAGAACTTTGGAAAGAGAGTTAAACAGTACGTGAAATTGTTGAAAGGGAAACGCTTGAAGTCAGTCACATTGATCAGAGATCAATCCTGTTTCTT----TGCAGGGTGTATTCACTG--GT---TAATGGGTCAGCATCAATTTTGACTGTTGGAAAAAGGTCAA-GGGAATGTAGCATCCTTAGTGATGTGTTATAG-CCCTTGGTTGTATACAATGGTTGGGATTGAGGAACTCAGCATGCCGC---AAGGCCGGGTTTT-----AAACCACG-TTCATGCTTAGGATGCTGGCAAAATGGCTTTAATCGACCCGTCTTGAAACACGGACCAAGGAGTCTAACATACCTGCGAGTGTTTGGGTGGAAAACCCGAGCGCGTAATGAAAGTGAAA-GTTGAGATCCCT----GTCATG-GGGAGCATCGACGCCCAGACCAGAACTTTT-GGGACGGATCTGCGGTAGAGCATGTATGCTGGGACCCGAAAGATGGTGAACTATGCCTGAATAGGGCGAAGCCAGAGGAAACTCTTGGCTTGCATATCTGTCGGCTCTTACTCTGCCCCTGTTATTGAGTTCTTGGAAGAATGGGGACTGGAATCCCTTGAAGAAAATGCCCATTCATCTATTCCTTGTACCAAGGTCTTTGTTAATGGTGTATGGATGGGTGTACATCGTGATCCTGCAAATTTGGTCAAGACTATTAAAAAATTGCGAAGAAAAGATGATATAAGTCCTGAAGTCTCGGTAGTACGCGATATACGAGAGAGGGAACTAAGGTTATATACTGACGCAGGGCGAGTCTGTAGACCACTCTTTATTGTTGAGAATCAACAACTCGCACTGCAGAAGAAGCATATCCGGTGGTTGAATAATAGAGCGAACGATGATGGGGAGGAGTTTAAATGGGAGCATTTGGTGAAAGGTGGCATCATTGAGCTACTTGATGCAGAGGAAGAAGAAACTGTTATGATATCCATGACACCTGAAGATTTAGAAAATTCCCGATTGCAGCAAAGCGGTGTCGACCCTCATGGGAATGACGGTGATTTTGATCCTGCAGCAAGATTAAAGGCGGGCATCAATGCTCATACTTGGACGCATTGTGAAAT------------------------------------------TTGCTGGTGGTACTGGTGAATTCGAAGCCGGTATCTCTAAGGATGGTCAGACACGTGAACATGCCCTCCTTGCCTTTACCCTTGGTGTCAGGCAGCTCATCGTCGCCGTCAACAAGATGGACACAACCAAGGAGTGGAGCGAAGATCGATTCAACGAAATTGTTAGGGAAACGTCTAACTTCATCAAAAAGGTTGGTTACAACCCCAAAGCTGTTGCTTTTGTCCCCATCTCTGGATGGCATGGTGATAACATGTTGGAGGAGTCTGCAAAGGGTACAAGGGCTGGACGAAAGAGACTAAGGGTGGTGTTGTTAAGGGCAAGACTTTGCTCGATGCCATTGATGCCATTGAGCCCCCTACCC
>Catatrama_indica
-----------------------------------------------------------------------------------------------------------------------------------------------------------------------------------------------------------------------------------------------------------------------------------------------------------------------------------------------------------------------------------------------------------------------------------------------------------------------------------------------------------------------------------------------------------------------------------------------------------------------------------------------------------------------------------------------------------------------------------------------------------------------------------------------------------------------------------------------------------------------------------------------------------------------------------------------------------------------------------GTGGGAAAAGCTCAAATTTAAAATCTGATAGTCTTTATGGCTGTCCGAATTGTAATCTAGAGAAGTGCTATCAGTGCTGGACCATGTATAAGTCTCCTGGAATGGAGTGTCATAGAGGGTGAGAATCCCGTACTTGACATGG-ACTACC-AGTGC-AATGTGATGTGCTCTCAAAGAGTCGAGTTGTTTGGGAATGCAGCTCAAAATGGGTGGTAAATTCCATCTAAAGCTAAATATTGGCAAGAGACCGATAGCGAACAAGTACCGTGAGGGAAAGATGAAAAGAACTTTGGAAAGAGAGTTAAACAGTACGTGAAATTGTTGAAAGGGAAACACTTGAAGTCAGTCACATTAATCAGAGATCAATCCTGTTACTA-T--TGCAGGGTGTATTCTCTGTATT---TAATGGGTCAGCATCAATTTTGACTGTTGGAAAAAGGTTAA-GGAAATGTAGCATCAAT-TAGATGTGTTATAG-TCCTTAGTTGTATACAGCAGTTGGGATTGAGGAACTCAGCATGCTTT---TTGGCAGGG-TTA-TT-ATAACCACA-TTCATGCTTAGGATGCTGACAAAATGGCTTTAATTGACCCGTCTTGAAACACGGACCAAGGAGTCTAACATACCTGCGAGTGTTTGGGTGGAAAACTCAAGCGCATAATGAAAGTAAAA-GTTGAGATCCCTTGTAATAAGG-GGGAGCATCGACACCCAGACCAGAACTTTT-GTGACGGATCTGCGGTAGAGCATGTATGCTGGGACCCGAAAGATGGTGAACTATGCCTGAATAGGGTGAAGCCAGAGGAAACTCTTGGCCTGCATATCCGTTGGTTCATATTCAGCGCCTGTCATCGAGTTCTTGGAAGAATGGGGACTGGAGTCGCTCGAAGAAAATGCTCATTCGTCAATACCTTGTACGAAAGTCTTTGTCAATGGTGTATGGATGGGTGTACATCGTGATCCTGCAAATTTGGTTAAAACGATAAAAAAACTACGAAGGAAAGACGATATCAGTCCTGAAGTTTCGGTAGTACGCGATATACGTGAGAGAGAATTAAGGTTGTACACGGATGCAGGGCGAGTTTGTCGACCCCTTTTTATCGTCGAAAACCAGCAGCTTGCATTACAAAAGAAGCACATCCGATGGTTGAACAATGGTGTGAATGATGATGGGGAGGAATTCAAGTGGGAGCATCTTGTGAAGGGAGGCATCATCGAGTTGCTTGATGCGGAAGAGGAAGAAACTGTTATGATATCTATGACCCCGGAAGACCTGGAGAACTCCCGGTTGCAGCAGAGTGGTATTGATCCACATGGAAACGATGGTGATTTCGATCCTGCAGCAAGATTAAAGGCAGGCATTAATGCTCACACTTGGACACACTGCGAAATCCATCCTAGCATGATTCTAGGCATCTGTGCTAGTATAATTCC--------------------------------------------------------------------------------------------------------------------------------------------------------------------------------------------------------------------------------------------------------------------------------------------------------------------------------------------------------------------------
>Catatrama_subtropicana
ATTAATGGTTA-------ATTTTGGTTTGAGCTG-TTGCTGGCTCTC-----TACAAAGGGGGGTAATGTGCACGCT------CAATACCAATTTTTACTTAT----CTTCCACCTGTGCAC-TTGTTGTAGACTATATATCAAGGTCCCTCGGGTCTTTTATTTTCTTTTTAGTAATAAAGCTCGGAATTAGGAATTGCTAAAGA-------TAAATTAGCTATTTCTTATTTTGTTGGATCATG---------CTTTT--------------------------ATAGTCTATGATG--TTTTA----ACTTAAACT----CATAT-AAGTCTTCAGCATGTTA-------ATTGAA-----TTTT----AGGC---TTTTTTATAAGC------------------TTATA-------AACTTATAATATAACTTTCAACAACGGATCTCTTGGCTCTCGCATCGATGAAGAACGCAGCGAAATGCGATAAGTAATGTGAATTGCAGAATTCAGTGAATCATCGAATCTTTGAACGCACCTTGCGCTCCTTGGTATTCCGAGGAGCATGCCTGTTTGAGTGTCAGTTTTAT-TATC--AACTCTTTTCAGTTTGTTT---------------------------------AAGGAGTTGGA-A-ATGGGAGTATAT--TGCAGGCT--------ATATTAAATTATATAG--------TCAGCTCTCCTCAAATCCATTTAGC-AGA----GCTTTATTTTTATAAAGTGAAATTATTCTCTGT--------AGGTGTGATA----A------GTATCAGCACCCAAAGAGTAATT----------TTAATCATACTTGTAAAAACAAAA-------GTGCTCAGCT-TCTAAA-ATCATGCTTT-------------ATTGCTTATGACA-----AATTTGACGCGGGAAAAGCTCAAATTTAAAATCTGATAGTCTTTG--GCTGTCCGAGTTGTAATCTAGAGAAGTGCTATCCGTGCTGGACCATGTATAAGTCTCCTGGAATGGAGTGTCATAGAGGGTGAGAATCCCGTCTTTGACATGG-ACTACC-AGTGC-ATTGTGATGTGCTCTCAAAGAGTCGAGTTGTTTGGGAATGCAGCTCAAAATGGGTGGTAAATTCCATCTAAAGCTAAATATTGGCGAGAGACCGATAGCGAACAAGTACCGTGAGGGAAAGATGAAAAGAACTTTGGAAAGAGAGTTAAACAGTACGTGAAATTGTTGAAAGGGAAACGCTTGAAGTCAGTCACATTGATCAGAGATCAATCCTGTTTCTT----TGCAGGGTGTATTCACTG--GT---TAATGGGTCAGCATCAATTTTGACTGTTGGAAAAAGGTCAA-GGGAATGTAGCATCCCTAGTGATGTGTTATAG-CCCTTGGTTGTATACAATGGTTGGGATTGAGGAACTCAGCATGCCGC---AAGGCCGGGTTTT-TT-TAAACCACGTTTCATGCTTAGGATGCTGGCAAAATGGCTTTAATCGACCCGTCTTGAAACACGGACCAAGGAGTCTAACATACCTGCGAGTGTTTGGGTGGAAAACCCGAGCGCGTAATGAAAGTGAAA-GTTGAGATCCCT----GTCATG-GGGAGCATCGACGCCCAGACCAGAACTTTT-GGGACGGATCTGCGGTAGAGCATGTATGCTGGGACCCGAAAGATGGTGAACTATGCCTGAATAGGGCGAAGCCAGAGGAAACTCT------------------------------------------------------------------------------------------------------------------------------------------------------------------------------------------------------------------------------------------------------------------------------------------------------------------------------------------------------------------------------------------------------------------------------------------------------------------------------------------------------------------------------------------------------------------------------------------------------------------------------------------------------------------------------------------------------------------------------------------------------------------------------------------------------------------------------------------------------------------------------------------------------------------------------------------------------------------------------------------------------------------------
>HTBM1240
ATTATTGAAATATAAA------TTGGTAAAGCTG-TTGCTGGTTTTC------ATGTGTGAAGACATTGTGCACGCTTTATTACACCAACTTAATTAAATGTTTT--TCTCCACTTGTGCAC-TTATTGTAGACTTATATTA----------------GAGATATATAATTTACAAGCAAATCTCGGGATTGACTCGGAGTTGAAAATTGCTATCTATTAGCTTTTTTTCTATATGTATGATTTGTATTGTATACTCTTTTT------------------------AATGTCTATGATTCATTTTTTAAATAAGATTCCGTGATAAAT-CAAATTATATTAGGCTA------TATTTAA-----TAT------------GCCTATA-AAAT------------------TTAAA--------------AATATAACTTTCAACAACGGATCTCTTGGCTCTCGCATCGATGAAGAACGCAGCGAAATGCGATAAGTAATGTGAATTGCAGAATTCAGTGAATCATCGAATCTTTGAACGCACCTTGCGCTCCTTGGTATTCCGAGGAGCATGCCTGTTTGAGTGTCAGTAGATT-AATC--AACCCTTTGTTTTATTTTTCCTTTATTATTAAATATAGGAAAGGAAGGTGGTTGGATTTTGGG-A-GTGAG---TTATATTGCAGGCTGATATTGTATATTACTTT-TAGTATGCAATGGTTTGCTCTCCTAAAATGTATTTTGC-AGA----ACTTTAATGGTTAATTTGGCTATTATCGTTTATTTTAAATATGGTGTGATA----A------GTATCTACACT---------ATA----------TTGACTAAACGAGTCATACATATATATGTTAAAGTTCAGC---------AATGGCATTA----------TATGATATTTTGAGTA-------TTTGACGCGGGAAAAGCTCAAATTTAAAATCTGACAGTCATTG--ATTGTCCGAGTTGTAATCTAGAGAAGTGTTATCCGTGCTGGACCATGTACAAGTCTCCTGGAATGGAGCGTCATAGAGGGTGAGAATCCCGTACTTGACATGGATTTACCAAGTACATTAGTGATATGCTCTCAAAGAGTCGAGTTGTTTGGGAATGCAGCTCAAAATGGGTGGTAAATTCCATCTAAAGCTAAATATTGGCGAGAGACCGATAGCGAACAAGTACCGTGAGGGAAAGATGAAAAGAACTTTGGAAAGAGAGTTAAATAGTACGTGAAATTGTTGAAAGGGAAACGCTTGAAGTCAGTCACATTGATTAGAGATCAATCCTGTAATTTAT--TGCAGGGTATATTCTCTA-GTT---TAATGGGTCAGCATCAATTTTGACTATTGGATAAAGATTAT-GGGAATGTAGCATTGTT-ATGATGTGTTATAG-ACTATAATTGTATACAATAGTTGGGATTGAGGAACTCAGCATACCAC---TAAGGCAGGGTTT-TT-TAAACCACA-TATATGCTTAGGATGTTGGCAAAATGGCTTTAATCGACCCGTCTTGAAACACGGACCAAGGAGTCTAACATACCTGCAAGTGTTTGGGTGGAAAACCCGAGCGCGTAATGAAAGTGAAA-ATTGAGATCCCT----GTCATG-GGGAGCATCGATGCCCAGACCAGAACTTTT-GGGACGGATCTGCGGTAGAGCATGTATGTTGGGACCCGAAAGATGGTGAACTATGCCTGAATAGGGTGAAGCCAGAGGAAACTCT------------------------------------------------------------------------------------------------------------------------------------------------------------------------------------------------------------------------------------------------------------------------------------------------------------------------------------------------------------------------------------------------------------------------------------------------------------------------------------------------------------------------------------------------------------------------------------------------------------------------------------------------------------------------------------------------------------------------------------------------------------------------------------------------------------------------------------------------------------------------------------------------------------------------------------------------------------------------------------------------------------------------
>HTBM2625
ATTATTGAAATATAAA------TTGGTAAAGCTG-TTGCTGGTTTTC------ATGTGTGAAGACATTGTGCACGCTTTATTATACCAACTTAATTAAATGTTTT--TCTCCACTTGTGCAC-TTATTGTAGACTTATATTA----------------GAGATATATAATTTACAAGCAAATCTCGGGATTGACTCGGAGTTGAAAATTGCTATCTATTAGCTTTTTTTCTATATGTATGATTTGTATTGTATACTCTTTTT------------------------AATGTCTATGATTCATTTTTTAAATAAGATTCCGTGATAAAT-CAAATTATATTAGGCTA------TATTTAA-----TAT------------GCCTATA-AAAT------------------TTAAA--------------AATATAACTTTCAACAACGGATCTCTTGGCTCTCGCATCGATGAAGAACGCAGCGAAATGCGATAAGTAATGTGAATTGCAGAATTCAGTGAATCATCGAATCTTTGAACGCACCTTGCGCTCCTTGGTATTCCGAGGAGCATGCCTGTTTGAGTGTCAGTAGATT-AATC--AACCCTTTGTTTTATTTTTCCTTTATTATTAAATATAGGAAAGGAAGGTGGTTGGATTTTGGG-A-GTGAG---TTATATTGCAGGCTGATATTGTATATTACTTT-TAGTATGCAATGGTTTGCTCTCCTAAAATGTATTTTGC-AGA----ACTTTAATGGTTAATTTGGCTATTATCGTTTATTTTAAATATGGTGTGATA----A------GTATCTACACT---------ATA----------TTGACTAAACGAGTCATACATATATATGTTAAAGTTCAGC---------AATGGCATTA----------TATGATATTTTTGAGT------ATTTGAC--GGGAAAAGCTCAAATTTAAAATCTGACAGTCATTG--ATTGTCCGAGTTGTAATCTAGAGAAGTGTTATCCGTGCTGGACCATGTACAAGTCTCCTGGAATGGAGCGTCATAGAGGGTGAGAATCCCGTACTTGACATGGATTTACCAAGTACATTAGTGATATGCTCTCAAAGAGTCGAGTTGTTTGGGAATGCAGCTCAAAATGGGTGGTAAATTCCATCTAAAGCTAAATATTGGCGAGAGACCGATAGCGAACAAGTACCGTGAGGGAAAGATGAAAAGAACTTTGGAAAGAGAGTTAAATAGTACGTGAAATTGTTGAAAGGGAAACGCTTGAAGTCAGTCACATTGATTAGAGATCAATCCTGTAATTTAT--TGCAGGGTATATTCTCTA-GTT---TAATGGGTCAGCATCAATTTTGACTATTGGATAAAGATTAT-GGGAATGTAGCATTGTT-ATGATGTGTTATAG-ACTATAATTGTATACAATAGTTGGGATTGAGGAACTCAGCATACCAC---TAAGGCAGGGTTT-TT-TAAACCACA-TATATGCTTAGGATGTTGGCAAAATGGCTTTAATCGACCCGTCTTGAAACACGGACCAAGGAGTCTAACATACCTGCAAGTGTTTGGGTGGAAAACCCGAGCGCGTAATGAAAGTGAAA-ATTGAGATCCCT----GTCATG-GGGAGCATCGATGCCCAGACCAGAACTTTT-GGGACGGATCTGCGGTAGAGCATGTATGTTGGGACCCGAAAGATGGTGAACTATGCCTGAATAGGGTGAAGCCAGAGGAAACTCT-------------------------------------------------------------------------------------------------------TACTAAAGTCTTTGTTAATGGTGTATGGATGGGTGTGCATCGTGACCCTGCAAATTTGGTTAAGACTATAAAAAAGTTGCGAAGAAAGGACGATATTAGTCCAGAAGTCTCAGTAGTACGCGATATTCGGGAAAGGGAACTACGGCTGTACACGGACGCAGGACGGGTCTGTCGACCGCTTTTTATAGTTGAGAATCAACAGCTTGCACTGCAGAAGAAGCACATTCGGTGGTTACATAACGGTATGAACGATGATGGCGAGGCTTTTAAGTGGGAACATCTCGTTAAGGGAGGCATCATTGAATTGCTTGACGCCGAGGAAGAAGAAACCGTCATGATATCTATGACACCTGAAGATTTGGAGAACTCTCGATTACAACAAAGTGGTGTCGATCCACATAGTAATGACGGTGATTTTGATCCTGCAGCAAGATTAAAAGCAGGTATAAATGCACATACTTGGACACACTGCGAAATTCATCCTAGTATGATTCTTGGTATTTGTGCCAGTATAATCCCTTGCTGGTGGTACTGGTGAATTCGAAGCTGGTATCTCCAAGGACGGCCAGACTCGTGAACATGCTCTTCTTGCTTTCACCCTTGGTGTCAGGCAACTCATCGTTGCTGTCAACAAGATGGACACTACCAAAGAGTGGAGCGAGGATCGGTTCAACGAAATTGTCAAGGAAACTTCCAACTTCATTAAAAAGGTTGGTTATAACCCCAAATCTGTTGCCTTTGTTCCCATTTCTGGATGGCACGGTGATAACATGTTGGAAGAATCTCCAAAGGGTACAAAGGCTGGACGAAGGAAACAAAGGCTGGTGTTTCCAAAGGAAAAACTTTGCTGGATGCTATCGACGCAATTGAACCTCCAGTCC
>Limacella_delicata
ATTATTGAATA-------AACTTGGTTTGGGTTGTTTGCTGGCTTTA-------ATTATTAGAGCAATGTGCACGCT------CAAGATCATTTTTATATA------TATCCACCTGTGCAC-TTACTGTAGACTTTTTTTC----------------AAGGTTGTTGATTATTCTAAAGTTCTTAGAACTTGG-------------------------ATATTTATTTATATGGTCTTGA---------------------------------------------AAAGTCTATGACATTTTTTAA---CAAAGTACTAAAGCATGTAAAAGAAATATTTTAAAG---GTGTTTTAAA-----TA-------------TCTTTTT-AAAT------------------ATATA-------AAAAAATAATACAACTTTCAACAACGGATCTCTTGGCTCTCGCATCGATGAAGAACGCAGCGAAATGCGATAAGTAATGTGAATTGCAGAATTCAGTGAATCATCGAATCTTTGAACGCACCTTGCGCTCCTTGGTATTCCGAGGAGCATGCCTGTTTGAGTGTCAGTAAA-T-TATC--AACCTTTCCAGTTTGTTTG--------------------AACTGGCTTAACAAAGGTATTGGATA--TGGGAGTTAAT--TGCAGGCT------------TATATATCAG----------TCAGCTCTCCTCAAATGCA-TTAGC-AGAACCAAATT--------------AAAATAGCATTTTA---------AGGTATGATA----A------GTATCTACACC--GCATAAGATG---------------CAAAATTTTAATAGGGGGGT----------TCAGCT-TCTAAAAGTTGCTTTCA----------------------------AAGCACTTGTCGCGGGAAAAGCTCAAATTTAAAATCTGACAGTTTTTA--GCTGTCCGAGTTGTAATCTAGAGAAGTGTTATCCGTGCTGGACCGTGTATAAGTCTCCTGGAATGGAGCGTCATAGAGGGTGAGAATCCCGTCTTTAACATGG-GCTACC-AGTGCAATAGTGATATGCTCTCAAAGAGTCGAGTTGTTTGGGAATGCAGCTCAAAATGGGTGGTAAATTCCATCTAAAGCTAAATATTGGCGAGAGACCGATAGCGAACAAGTACCGTGAGGGAAAGATGAAAAGAACTTTGGAAAGAGAGTTAAACAGTACGTGAAATTGTTGAAAGGGAAACGCTTGAAGTCAGTCACATTGATCAGAGATCAATCTTGCTATTA-TTTTGCAGGGTGTATTCTCTG--GT---TGATGGGTCAGCATCAATTTTGACTGTCGGAAAAAGGCTGA-GGGAATGTAGCATCCCTGTTGATGTGTTATAG-CCCTTGGTTGTATACGACAGATGAGATTGAGGAACTCAGCATGCCGC---AAGGCCAGGTTTT-----AAACCATG-TTCATGCTTAGGATGCTGGCAAAATGGCTTTAATCGACCCGTCTTGAAACACGGACCAAGGAGTCTAACATACCTGCGAGTGTTTGAGTGGAAAACTCGAGCGCATAATGAAAGTGAAA-GTTGAGATCCTT----GTCATG-AGGAGCATCGATGCCCAGACCAGAACTTTT-GGGACGGATCTGCGGTAGAGCATGTATGTTGGGACCCGAAAGATGGTGAACTATGCCTGAATAGGGTGAAGCCAGAGGAAACTCTTGGCCTGTATATCTGTTGGTTCTTACTCTGCTCCTGTCATCGAGTTTTTGGAAGAATGGGGTCTAGAATCGCTTGAAGAAAATGCGCATTCATCCATTCCTTGTACTAAAGTCTTTGTTAACGGTGTGTGGATGGGCGTGCATCGTGATCCTGCGAATTTGGTCAAGACAATTAAAAAGTTGCGAAGGAAGGATGATATTAGTCCTGAAGTTTCAGTAGTACGTGATATCCGCGAAAGAGAATTACGGCTGTACACCGATGCAGGACGGGTCTGTCGGCCGCTTTTTATCGTTGACAACCAACAGCTTGTACTACAAAAGAAACACATCCGATGGTTGAATAATGGTGCGAACGATGATGGCGAAGAATTTAAATGGGAGCACTTAGTAAAGGGTGGCATCGTCGAGTTGCTTGATGCAGAAGAAGAAGAAACTGTTATGATATCTATGACACCTGAGGATTTGGAGAACTCTCGATTACAGCAGAATGGTGTAGATCCTCATGGGAATGATGTTGACTTCGATCCCGCTGCAAGATTAAAAGCAGGCATCAATGCGCATACTTGGACGCATTGTGAAATTCATCCCAGCATGATTCTTGGTATTTGCGCTAGTATAATTCCTTGCTGCTGGTACTGGTGAATTCGAAGCTGGTATCTCCAAGGACGGTCAGACTCGTGAACATGCCCTTCTTGCTTTCACTCTTGGTGTCAGGCAACTCATTGTTGCTGTCAACAAGATGGACACCACCAAGGAGTGGAGTGAGGACCGATTTAACGAAATCGTCAAAGAAACATCTGGCTTTATCAAAAAGGTTGGTTACAACCCCAAATCCGTTGCCTTTGTTCCCATTTCGGGATGGCATGGTGACAACATGTTGGAGGATTCTCAAAAGGGTATAAGGGCTGGACAAAGGAAACTAAAGGTGGCGTCACTAAGGGCAAGACCTTGCTTGATGCCATTGACGCCATCGAACCGCCAACCC
>Limacella_glioderma
------------------------------------------------------------------------------------------------------------------------------------------------------------------------------------------------------------------------------------------------------------------------------------------------------------------------------------------------------------------------------------------------------------------------------------------------------------------------------------------------------------------------------------------------------------------------------------------------------------------------------------------------------------------------------------------------------------------------------------------------------------------------------------------------------------------------------------------------------------------------------------------------------------------------------------------------------------------------------------------------------------------------------------------------------------------------------------------------TCATAGAGGGTGAGAATCCCGTCTTTGACATGGAACTACC-AGTAC-ATTGTGATGCGCTCTCAAAGAGTCGAGTTGTTTGGGAATGCAGCTCAAAATGGGTGGTAAATTCCATCTAAAGCTAAATATTGGCGAGAGACCGATAGCGAACAAGTACCGTGAGGGAAAGATGAAAAGAACTTTGGAAAGAGAA-TAAACAGTACGTGAAATTGTTGAAAGGGAAACGCTTGAAGTCAGTTACATTGATCAGAGATCAATCCTGCTATTA-T--TGCAGGGTGTACTATCTG--GT---TAATGGGTCAGCATCAATTTTGACTGTTGGAAAAAAGCAAA-GGGAATGTAGCATCCCTGTTGATGTGTTATAG-CCCTTGGTTGTATACAACAGTTGGGATTGAGGAACTCAGCATGCCGC---AAGGCCGGG--TT-TT-AAAACCACG-TTCATGCTTAGGATGCTGGCAAAATGGCTTTAATCGACCCGTCTTGAAACACGGACCAAGGAGTCTAACATACCTGCGAGTGTTTGGGTGGAAAACCCGAGCGCGTAATGAAAGTGAAA-GTTGAGATCCCT----GTCATG-GGGAGCATCGACGCCCAGACCAGAACTTTT-GGGACGGATCTGCGGTAGAGCATGTATGTTGGGACCCGAAAGATGGTGAACTATGCCTGAATAGGGTGAAGCCAGAGGAAACTCTTGGCTTGTATATCCGTTGGGTCTTACTCTGCTCCTGTTATCGAGTTTCTGGAAGAATGGGGTCTGGAATCTCTTGAAGAAAATGCCCATTCATCTATCCCTTGTACTAAAGTTTTTGTCAATGGTGTTTGGATGGGCGTACATCGCGATCCTGCAAATTTGGTCAAGACAATTAAAAAGTTGCGACGAAAAGATGATATTAGTCCTGAAGTCTCAGTAGTGCGCGATATTCGAGAGAGAGAACTACGATTGTACACAGATGCTGGACGGGTCTGTCGACCACTTTTTATTGTTGAAAATCAACAGCTTGCACTGCAGAAAAAGCACATTCGATGGTTGCACAACGTTATGAATGATGATGGTGAAGAATTCAAGTGGGAGCACCTAGTAAAGGGTGGTATTATCGAATTGCTTGATGCCGAGGAAGAAGAAACTGTTATGATATCTATGACACCTGAAGATCTAGAGAACTCTCGACTACAACAGAGTGGCGTAGACCCTCATGGGAATGATGGTGACTTCGATCCTGCAGCCAGATTAAAGGCAGGTATCAATGCGCATACTTGGACGCATTGCGAAATTCATCCCAGCATGATTCTTGGTATTTGCGCTAGTATAATTCCTTGCTGGTGGTACTGGTGAATTCGAAGCCGGTATCTCCAAGGATGGTCAGACTCGTGAACACGCTCTTCTTGCTTTTACTCTTGGTGTTAGGCAACTCATCGTTGCTGTCAACAAGATGGATACAACTAAGGAGTGGAGCGAGGACAGATTCAACGAAATCGTCAGGGAAACATCTAACTTCATCAAAAAGGTTGGTTACAACCCCAAAGCTGTTGCTTTTGTTCCCATTTCTGGATGGCACGGAGACAACATGTTGGAGGAGTCGGCAAAGGGTACAAGGGCTGGACAAAGGAAACCAAAGGAGGTACTGTCAAGGGCAAGACCTTGCTTGATTCCATTGACGCCATCGAACCCCCTAGCC
>Limacella_vinosorubescens
ATTATTGAATA-------AACTTGGTTTGGGTTG-TTGCTGGCTTTA----TTATTATTAAAAGTAATGTGCACACT------CAATACCATCTTTTCATCATTATAATTCCACCTGTGCAT-TTATTGTAGACTT---------------------------------TTTGATAATGATCATTTCAAG----------------------------------TTCTCTTAAGAACTTGGATATTATATGGGTCTT---------------------------GAAAAGTCTATGACATTTTTTA----ATAAACACT---------TTATAAAGTACTAGGATG--CAATATATATA-----TATTTTTGAAGGTGATTTAATT-GAATTTGAATGCCTTTTCAAAAATAAA-------TAATTTAAATACAACTTTCAACAACGGATCTCTTGGCTCTCGCATCGATGAAGAACGCAGCGAAATGCGATAAGTAATGTGAATTGCAGAATTCAGTGAATCATCGAATCTTTGAACGCACCTTGCGCTCCTTGGTATTCCGAGGAGCATGCCTGTTTGAGTGTCAGTAAA-T-TATC--AATCCTTTCCAGTTTGTTT-------------------GAACTGGTTCTTAAAAGGTATTGGATATATGGGAGTTAAT--TGCAGGCA-----------TTGTAATATAAT---------CCTGCTCTCCTTAAATACA-TTAGC-AGAACCTAATTTTATGATA-------AAATAGCATCTTAT--------TGGTGTGATA----A------GTATCTACACC-AACATGAGATG----------CAAAAAAATGTTTTACTTAAAATTCTCAATGGTGTTCAGCT-TCCAAAAAGTTGCTTTTATTATTCAATTTAAAGCACTCTGTCATTGAAAATTTGACGCGGGAAAAGCTCAAATTTAAAATCTGGCAGTATTTA--GCTGCCCGAGTTGTAATCTAGAGAAGTGTTATCCGTGCTGGACCATGTATAAGTCTCCTGGAATGGAGCGTCATAGAGGGTGAGAATCCCGTCTTTAACATGG-ACTACC-AGTGCAATCGTGATATGCTCTCAAAGAGTCGAGTTGTTTGGGAATGCAGCTCAAAATGGGTGGTAAATTCCATCTAARGCTAAATATTGGCGAGAGACCGATAGCGAACAAGTACCGTGAGGGAAAGATGAAAAGAACTTTGGAAAGAGAGTTAAACAGTACGTGAAATTGTTGAAAGGGAAACGCTTGAAGTCAGTCACATTGATTAGAGATCAATCTTGCTACTT-TAATGCAGGGTGTACTCTCTG--GT---TAATGGGTCAGCATCAATTTTGACTGTCGGAAAAAGGCTGA-GGGAATGTAGCATCCCTGTTGATGTGTTATAG-CCCTTGGTTGTATACGACAGATGAGATTGAGGAACTCAGCATGCCGC---AAGGCCAGGTTTT----TAAACCATG-TTCATGCTTAGGATGCTGGCAAAATGGCTTTAATCGACCCGTCTTGAAACACGGACCAAGGAGTCTAACATACCTGCGAGTGTTTGGGTGGCAAACTCGAGCGCATAATGAAAGTAAAA-ATTGAGATCCTT----GTCATG-AGGAGCATCGATGCCCAGACCAGAACTTTT-GGGACGGATCTGCGGTAGAGCATGTATGTTGGGACCCGAAAGATGGTGAACTATGCCTGAATAGGGTGAAGCCAGAGGAAACTCTTGGCCTGTATATCTGTTGGTTCTTACTCAGCTCCTGTCATCGAGTTTTTGGAAGAATGGGGTCTGGAATCGCTCGAAGAAAATGCACATTCATCCATTCCTTGTACTAAAGTCTTTGTTAACGGTGTATGGATGGGTGTACATCGTGATCCTGCGAATTTAGTCAAGACGATTAAAAAATTGCGAAGAAAAGACGATATTAGTCCTGAAGTCTCAGTAGTACGTGATATCCGGGAAAGGGAATTACGGCTGTACACTGATGCAGGACGGGTCTGTCGGCCGCTTTTTATCGTTGAAAACCAACAACTCGTACTACAAAAGAAACATATCCGATGGTTGAATAATGGCGCAAACGATGATAGTGAAGAATTTAAATGGGAGCACCTAGTAAAGGGTGGCATCGTCGAGTTACTTGACGCAGAAGAAGAAGAAACTGTTATGATATCTATGACACCTGAGGATTTGGAGAACTCTCGATTACAGCAGAATGGTGTAGATCCTCATGGGAATGATGTTGACTTCGATCCTGCC----------------------------------------------------------------------------------------------------------------------------------------------------------------------------------------------------------------------------------------------------------------------------------------------------------------------------------------------------------------------------------------------------------------------------------------------------------------------
>Limacellopsis_asiatica
-----------------------------------------------------------------------------------------------------------------------------------------------------------------------------------------------------------------------------------------------------------------------------------------------------------------------------------------------------------------------------------------------------------------------------------------------------------------------------------------------------------------------------------------------------------------------------------------------------------------------------------------------------------------------------------------------------------------------------------------------------------------------------------------------------------------------------------------------------------------------------------------------------------------------------------------------------------------------------------GCGGGAAAAGCTCAAATTTAAAATCTGGTAGTCTTTG--GCTATCCGAGTTGTAATCTAGAGAAGTGTTATCAGCGCTGGACCGTGTACAAGTCTCCTGGAATGGAGCGTCATAGAGGGTGAGAATCCCGTCTTTGACACGGACTTCTC-AGTGT-ATTGTGATGCGCTCTCAAAGAGTCGAGTTGTTTGGGAATGCAGCTCAAAATGGGTGGTAAATTCCATCTAAAGCTAAATATTGGCGAGAGACCGATAGCGAACAAGTACCGTGAGGGAAAGATGAAAAGAACTTTGGAAAGAGAGTAAAACAGTACGTGAAATTGTTGAAAGGGAAACGCTTGAAGTCAGTCACGTCAGTCAGGGATCAACCTTGCTTATT----TGCTAGGAGTATTTTCCG--GT---TGACGGGTCAGCATCAATTTTGATCGTTGGAAAAAGGCTGA-GGGAATGTGGCATCTTT--AGATGTGTTATAG-CCCTTAGTCGTATACAACGGTTGGGATTGAGGAACTCAGCACACCGC---AAGGTCGAGTCTG-AA-AAGACTACG-TTTGTGCTTAGGATGCTGGCATAATGGCTTTAATCGACCCGTCTTGAAACACGGACCAAGGAGTCTAACATGCCTGCGAGTGTTTGGGTGGAAAACCCGAGCGCGTAATGAAAGTGAAA-GTTGAGATCCCT----GTCATG-GGGAGCATCGACGCCCAGACCAGAACTTTT-GGGACGGATCTGCGGTAGAGCATGTATGTTGGGACCCGAAAGATGGTGAACTATGCCTGAATAGGGTGAAGCCAGAGGAAACTCTTGGCCTGTATCTCTGTTGGTTCTTACTCTGCACCTGTTATCGAGTTTCTGGAAGAGTGGGGGTTGGAATCATTGGAAGAAAATGCACATTCTTCTATACCTTGCACCAAGGTGTTCGTCAATGGTGTGTGGATGGGTGTGCATCGTGACCCTGCGAACCTGGTCAAGACCATCAAGAAGCTAAGAAGGAAGGATGACATTAGTCCAGAGGTGTCGGTTGTACGCGATATCAGGGAAAAGGAGTTACGGCTATACACTGACGCGGGACGGGTGTGTCGCCCGCTTTTCATCGTCGAGAACCAACAGCTCGCTCTGCAGAAGAAGCATGTCCGATGGTTAAACAATGGCTTCAGTGATGATGGAGATGAATACAAGTGGGAGCATCTAGTAAAAAGTGGCATCATCGAGTTGCTTGACGCAGAGGAGGAGGAGACTGTTATGATTTCAATGACACCTGAAGACCTAGAAAACTCTCGATTGCAGCAGAGTGGCGTCGATCCTCACGCGAATGATGGTGATTTTGACCCGGCTGCACGATTAAAAGCAGGAATTAATGCACATACTTGGACACACTGCGAGATCCATCCTAGTATGATCCTCGGCATTTGTGCCAGTATCATCCCTTGCCGCTGGTACCGGTGAGTTTGAGGCGGGTATCTCCAAGGACGGTCAGACTCGCGAGCACGCTCTCCTTGCCTTCACTCTTGGTGTCAGACAACTTATTGTTGCTGTAAACAAGATGGACACTACCAAGGAGTGGAGCGAAGACCGTTTCAATGAAATCATCAAGGAAACCAGCGGGTTCATAAAGAAGGTTGGTTACAACCCCAAGACGGTAGCTTTCGTCCCCATTTCTGGCTGGCATGGCGACAACATGTTGGAGGAGTCCCCGAAGGGTACAAGGGTTGGACCAGAGAGATCAAGGGGGGTGTCGCAAAGGGAAAGACTCTCCTCGATGCCATTGATGCCATTGAACCCCCAGTTC
>Limacellopsis_guttata
ATTATTGAATA--------TACTTGGATGGGTTG-TAGCTGGCCTCTTATTAAAAAGGTAAGGGGCATGTGCACGCC------TAGCCACAGTTGTATCATTCT---TTTCCACCTGTGCACATTTTTGTAGACCC---------------------------------------AGATAAAATC-----------------------------------------------------------------------------------------------------TGGGACTACGATT--TTTACAT--TTATACTCC----------CAAG---TAATAGAATG-------TCTATT-----TATTG---AAGG---TCTTTTAAAGAT------------------CTAAT---TCAATATGTTAAATATAACTTTCAACAACGGATCTCTTGGCTCTCGCATCGATGAAGAACGCAGCGAAATGCGATAAGTAATGTGAATTGCAGAATTCAGTGAATCATCGAATCTTTGAACGCACCTTGCGCTCCTTGGTATTCCGAGGAGCATGCCTGTTTGAGTGTCATTAATAT-TCTCAAAATCTTTTTACTTGTTTTA---------------------------------AAGGTTTTGGA-A-GTGGGAGT------TGCGGGCT--------------TGATTAACAGAG------TCAGCTCTCCTCAAATGCA-TTAGTTGGA----CCCTTTGTGATT-----------TGGGTTTCTT--------TGGTGTGATA----A------TTATCTGCGCCAGAAATTGAATCACAGTATCTTTCTTTGAAA---GGGAAAGGGGGG------GTTTTCTGGCT-TATAACAACTTTTATGTGTGTGTAACTACATGCGTTATTGACA-----AATCTGACGCGGGAAAAGCTCAAATTTAAAATCTGGTAGTCTTTG--GCTATCCGAGTTGTAATCTAGAGAAGTGTTATCAGCGCTGGACCGTGTACAAGTCTCCTGGAATGGAGCGTCATAGAGGGTGAGAATCCCGTCTTTGACACGGACTTCTC-AGTGC-ATTGTGATACGCTCTCAAAGAGTCGAGTTGTTTGGGAATGCAGCTCAAAATGGGTGGTAAATTCCATCTAAAGCTAAATATTGGCGAGAGACCGATAGCGAACAAGTACCGTGAGGGAAAGATGAAAAGAACTTTGGAAAGAGAGTAAAACAGTACGTGAAATTGTTGAAAGGGAAACGCTTGAAGTCAGTCACGTCAGTCAGGGATCAACCTTGCTTATT----TGCTAGGAGTATTTTCTG--GT---TGACGGGTCAGCATCAATTTTGATCGTTGGAAAAAGGCTGA-GGGAATGTGGCATCTTT--GGATGTGTTATAG-CCCTTAGTCGTATACAACGGTTGGGATTGAGGAACTCAGCACACCGC---AAGGTCGAGTCTG-AA-AAGACTACG-TTTGTGCTTAGGATGCTGGCATAATGGCTTTAATCGACCCGTCTTGAAACACGGACCAAGGAGTCTAACATGCCTGCGAGTGTTTGGGTGGAAAACCCGAGCGCGTAATGAAAGTGAAA-GTTGAGATCCCT----GTCATG-GGGAGCATCGACGCCCAGACCAGAACTTTT-GGGACGGATCTGCGGTAGAGCWTGTATGTTGGGACCCGAAAGATGGTGAACTATGCCTGAATAGGGTGAAGCCAGAGGAAACTCTTGGCCTGTATCTCTGTTGGTTCTTACTCTGCACCTGTTATCGAGTTTCTGGAAGAGTGGGGGTTGGAATCACTGGAAGAAAATGCACATTCTTCTATACCTTGCACCAAGGTATTCGTCAATGGTGTGTGGATGGGTGTTCATCGTGACCCCGCGAACTTGGTCAAGACCATCAAGAAGCTAAGAAGGAAGGATGACATTAGTCCAGAGGTGTCGGTTGTTCGCGATATCAGAGAAAAGGAGTTACGGCTATACACTGACGCAGGACGGGTGTGTCGCCCGCTTTTYATYGTCGAGAACCAACAGCTCGCTYTGCAGAAGAAGCATGTCCGATGGTTAAACAATGGCTTCAATGATGAWGGAGATGAATACAAGTGGGAGCATCTAGTAAAAAGTGGCATCATCGAGTTGCTTGACGCCGAGGAGGAGGAGACTGTTATGATTTCAATGACACCCGAAGACCTAGAAAACTCTCGATTGCAGCAGAGTGGCGTCGATCCTCACGCGAATGATGGTGATTTTGATCCGGCTGCACGATTAAAAGCAGGAATTAATGCACATACT-----------------------------------------------------------TTGCCGGTGGTACTGGTGAATTCGAGGYTGGTATCTCGAAGGATGGCCAGACTCGCGAGCACGCTCTCCTCGCCTTCACCCTKGGTGTCAGGCAGCTAATCGTTGCTGTCAACAAGATGGACACCACCAAGGAGTGGAGTGAGGACCGTTTCAACGAAATCATCAAGGAGACTTCAACCTTCATCAAGAAGGTCGGATACAACCCCAAAGCTGTTGCTTTTGTCCCCATCTCCGGAWGGCACGGTGACAACATGTGGGAGCMGTCGAMTAAGGGTTCAAGTGCTGGACCAAGGAGACCAAGGCWGGTATCCTCAAGGGCCAGACCCTCCTCGATGCTATCGATGCTATCGAACCCCCAGTTC
>Limacellopsis_roseicremea
ATTATTGAATA--------TACTTGGATGGGTTG-TAGCTGGCCTCTTATTAAAAAGGTAGGGGGCATGTGCACGCC------TAGCCACAGTTGTATCATTCT---TTTCCACCTGTGCACATTTTTGTAGACCCAGATTTTATCT--------------------------------------------------------------------------------------------------------------------------------------------GGGACTACGAT---TTTACAT--TTATACTCC----------TAAG---TAATAGAATG-------TCTATT-----TATTG---AAGG---TCTTTTA-AAGA------------------TCTAATTCAATATATATTAAATATAACTTTCAACAACGGATCTCTTGGCTCTCGCATCGATGAAGAACGCAGCGAAATGCGATAAGTAATGTGAATTGCAGAATTCAGTGAATCATCGAATCTTTGAACGCACCTTGCGCTCCTTGGTATTCCGAGGAGCATGCCTGTTTGAGTGTCATTAATAT-TCTCAAAAATCTTTTTACTTGTTTT--------------------------------AAAGGTTTTGGA-A-GTGGGAGT------TGCGGGCT------------TGCTTAACAGAG--------TCAGCTCTCCTCAAATGCA-TTAGTTGGA----CCCTTTGTGATT-----------TGGGTTTCTT--------TGGTGTGATA----A------TTATCTGCGCCAGAAATTGAATCACAGTATCTTTCTTTGAAAGGGGGGG--------------GTTTTCTGGCT-TATAACAACTATATGTG-------------------------------TGTGTAAC------------------------------------------------------------------------------------------------------------------------------------------------------------ATTGTGATACACTCTCAAAGAGTCGAGTTGTTTGGGAATGCAGCTCAAAATGGGTGGTAAATTCCATCTAAAGCTAAATATTGGCGAGAGACCGATAGCGAACAAGTACCGTGAGGGAAAGATGAAAAGAACTTTGGAAAGAGAGTAAAACAGTACGTGAAATTGTTGAAAGGGAAACGCTTGAAGTCAGTCACGTCAGTCAGGGATCAACCTTGCTTACT----TGCTAGGAGTATTTTCTG--GT---TGACGGGTCAGCATCAATTTTGATCGTTGGAAAAAGGCTGA-GGGAATGTGGCATCTTT--GGATGTGTTATAG-CCCTTAGTCGTATACAACGGTTGGGATTGAGGAACTCAGCACACCGC---AAGGTCGAGTCTG-AA-AAGACTACG-TTTGTGCTTAGGATGCTGGCATAATGGCTTTAATCGACCCGTCTTGAAACACGGACCAAGGAGTCTAACATGCCTGCGAGTGTTTGGGTGGAAAACCCGAGCGCGTAATGAAAGTGAAA-GTTGAGATCCCT----GTCATG-GGGAGCATCGACGCCCAGACCAGAACTTTT-GGGACGGATCTGCGGTAGAGCATGTATGTTGGGACCCGAAAGATGGTGAACTATGCCTGAATAGGGTGAAGCCAGAGGAAACTCT------------------------------------------------------------------------------------------------------------------------------------------------------------------------------------------------------------------------------------------------------------------------------------------------------------------------------------------------------------------------------------------------------------------------------------------------------------------------------------------------------------------------------------------------------------------------------------------------------------------------------------------------------------------------------------------------------------------------------------------------------------------------------------------------------------------------------------------------------------------------------------------------------------------------------------------------------------------------------------------------------------------------
>Zhuliangomyces_bambusus
-----------------ACTCTTTGCTTGGGTTG-TAGCTGGCCTCT-----------AGAAGGGCATGTGCACACT---------CAACCAATTTGTTATTT----TATCCACCTGTGAAC-TATTTGTAGACCTTTCTTTTCAAACTGAATTCCAAAAGGTGTTTGATTATAACAATAGTG------------------------------------------CCTTTTATTATTGTGAAGTCATC-------CCTTTTTCAGTTGGTAATAAATAAAAAAAAGAGGGTCTATGAT---TTTTC----TCATACACT----TATTT-GAAGTTATAATAGAATG-------TTTGTA-----TAGT----GGGC---TCTAACA-AAGC------------------CTATA--------ATAATAAATACAACTTTCAACAACGGATCTCTTGGCTCTCGCATCGATGAAGAACGCAGCGAAATGCGATAAGTAATGTGAATTGCAGAATTCAGTGAATCATCGAATCTTTGAACGCACCTTGCGCTCCTTGGTATTCCGAGGAGCATGCCTGTTTGAGTGTCATTAAA-T-TCTC--AACCTTGATCAGCTTTTTT--------------------GATTCAAGTTGGTCAAGGCTTGGA-A-GTGGAAGTTG----CGGGGGTC------------TGTTTTCAAACCTT------TTAGCTCTTCTTAAATCTA-TTAGC-AGA----CATTTTGTTATA------AGAACTGTCTTTTAAT-------TGGTGTGATA----A------TTATTTATGCC---------ATG---------TGCTTGTAAAGCAGTGATAGCAAAA-----------TCAGCT-TCTA---ATTGTCTTAG----------GACAAAATTGTTGACA-----ATTGTGACGCGGGAAAAGCTCAAATTTAAAATCTGATAGTCCTTG--ACTGTCCGAGTTGTAATCTAGAGAAGTGTTATCCGTGCTGGACCGTGTACAAGTCTCCTGGAATGGAGCGTCATAGAGGGTGAGAATCCCGTCTTTGACACGG-ACTACC-AGTAC-ATTGTGATGCGCTCTCAAAGAGTCGAGTTGTTTGGGAATGCAGCTCAAAATGGGTGGTAAATTCCATCTAAAGCTAAATATTGGCGAGAGACCGATAGTGAACAAGTACCGTGAGGGAAAGATGAAAAGAACTTTGGAAAGAGAGTTAAACAGTACGTGAAATTGTTGAAAGGGAAACGCTTGAAGTCAGTCACACTGATCAGGGATCAACTCAACTCTTT----TGTTGGGCGTACTTTCTG--GT---TAGTGGGTCAGCATCAATTTTGACCACTGGAAAAAGGCTAA-GGGAATGTGGCACCTCT--GGGTGTGTTATAG--CCCTAGTTGTATACAGTGGTTGGGATTGAGGAACTCAGCACGCCGC---AAGGCCAGGGTAT-TT----CCCATG-TTCGTGCTTAGGATGCTGGCATAATGGCTTTAATCGACCCGTCTTGAAACACGGACCAAGGAGTCTAACATGCCTGCAAGTGTTTGGGTGGAAAACTCGAGCGCATAATGAAAGTGAAA-GTTGAGATCCCT----GTCATG-GGGAGCATCGACGCCCAGACCTGAACTTTT-GGGATGGATCTGCGGTAGAGCATGTATGTTGGGACCCG-AAGATGGTGAACTATGCCTGAATAGGGTGAAGCCAGAGGAAACTCT------------------------------------------------------------------------------------------------------------------------------------------------------------------------------------------------------------------------------------------------------------------------------------------------------------------------------------------------------------------------------------------------------------------------------------------------------------------------------------------------------------------------------------------------------------------------------------------------------------------------------------------------------------------------------------------------------------------------------------------------------------------------------------------------------------------------------------------------------------------------------------------------------------------------------------------------------------------------------------------------------------------------
>Zhuliangomyces_glischrus
ATTACTGAAGAATATA--ACTTTTGCTTGGGTTG-TAGCTGGCACCCTTAGTTGTATAGGGTAGCAAAGTGCACACT---------CAACATTTGTTTATTTATC--TATCCACTTGTGAAC-CTCTTGTAGACTT------------------------GATAATTCATTTTATAACGAAGATAAAGGGGAAAG--------------------TATTACATTTATATTTATT----TTAAATGTATACTTTGCCTCCTTCATTTTAAAATCTCTC---------AAAGTCTATGGATTCTTTAA----TCATATACT----CAAAGTAAAAGTCTCCTGTATATAATAAATATTGTATATATTATTGTTAAGGCTTTTCTAATA-AAGTCTTTTCGAATATTAATAACAATATATAATATA-ATATAATACAACTTTCAACAATGGATCTCTTGGCTCTCGCATCGATGAAGAACGCAGCGAAATGCGATAAGTAATGTGAATTGCAGAATTCAGTGAATCATCGAATCTTTGAACGCACCTTGCGCTCCTTGGTATTCTGAGGAGCATGCCTGTTTGAGTGTCATTAAA-T-TCTC--AACCTTTT-------------------------------ATCAACTGATGGAAAGGCTTTGGA-A-TTGGAAGGT-----TGCAGATC-----------TTTTCCTGGAGA---------TCAGCTCTTCTTAAATAAA-TTAGC-AGA----CGCTTTGTAT---------AGATTGTCTTT-AT--------TGGTGTGATT----AAC----CTATCTACACC---------ACG----------TTAATAAGCAGTTTAATTACAAG------------TCAGCT-TCTAATTAAATTTTTTT--------------------------------------------------------------------------------------------------------------CCGTGCTGAACCATGTATAAGTCTCCTGGAATGGAGCGTCATAGAGGGTGAGAATCCCGTCTTTGACATGGAATTCCC-AGTAC-TTTGTGATACGCTCTCAAAGAGTCGAGTTGTTTGGGAATGCAGCTCAAAATGGGTGGTAAATTCCATCTAAAGCTAAATATTGGCGAGAGACCGATAGCGAACAAGTACCGTGAGGGAAAGATGAAAAGAACTTTGGAAAGAGAGTTAAACAGTACGTGAAATTGTTGAAAGGGAAACGCTTGAAGTCAGTCGCATTAACCAGGGATCAACTCAACTTTTC----TGTTGGGCGTACTTTCTG-GTTTTATAATGGGTCAGCATCAATTTTGGTCATTGGAAAAAAGCTGAAGGGAATGTGGCACCTCT--GGGTGTGTTATAG-CCCTTAGTTGTATACAGTGATTGGGATTGAGGAACTCAGCACGCCGA---AAGGCCGAGTTTT-TTTTAAACTACG-TTCGTGCTTAGGATGCTGGCATAATGGCTTTAATCGACCCGTCTTGAAACACGGACCAAGGAGTCTAACATGCCTGCGAGTATTTGGGTGGAAAACCCGAGTGCGCAATGAAAGTGAAA-GTTGAGATCCCT----GTCATG-GGGAGCATCGATGCCCAGACCTGAACTTTT-GGGATGGATCTGCGGTAGAGCATGTATGTTGGGACCCGAAAGATGGTGAACTATGCCTGAATAGGGTGAAGCCAGAGGAAACTCT------------------------------------------------------------------------------------------------------------------------------------------------------------------------------------------------------------------------------------------------------------------------------------------------------------------------------------------------------------------------------------------------------------------------------------------------------------------------------------------------------------------------------------------------------------------------------------------------------------------------------------------------------------------------------------------------------------------------------------------------------------------------------------------------------------------------------------------------------------------------------------------------------------------------------------------------------------------------------------------------------------------------
>Zhuliangomyces_illinitus
ATTAATGAATA-------ACCTTTGCTTGGGTTG-TAGCTGGCCCCT-------------AGGGGTATGTGCACGCC--------TGAACAATTTTGTTATT-----TATCCACCTGTGAAC-CTTTTGTAGACCTTTCTTTTGA----------------------GAGTTGATTAGTAGTGGCAAAGGGG------------------------ATTATATTAGTCCTTTTAGCTGTGAAAGT----------CTCCTTTCAGTTAAC------------AAAGGAGGTCTATGAT---TTTTA----TCATACACT----CGTTT--AAAGTCTATAAGAATG-------TTTGTA-----TATC----AGGC---TCTAACA-AAGC------------------CTATA--------ATAATAAATACAACTTTCAACAACGGATCTCTTGGCTCTCGCATCGATGAAGAACGCAGCGAAATGCGATAAGTAATGTGAATTGCAGAATTCAGTGAATCATCGAATCTTTGAACGCACCTTGCGCTCCTTGGTATTCCGAGGAGCATGCCTGTTTGAGTGTCATTAAA-T-TCTC--AACCTGATCAACTTTTTTT----------------------TATTGGCTGATCAAGGCTTGGA-A-GTGGAAGT------TACAGGGT------------CTCTTCAAGAC---------CCAGTTCTTCTTAAATACA-TTAGC-AGA----CATTTTGTATCC--------AACTGTCTTT-AT--------TGGTGTGATA----A------TTATCTACGCC---------ATA-----------TTTACAAAGCAGTAGTACAAG-------------TCAGCT-TCTA---ATCGTCTTTT---AGACAAAAACATAACTTATGATA-----ATTATGGCGCGGGAAAAGCTCAAATTTAAAATCTGGCAGTCTTTG--GCTGTCCGAGTTGTAATCTAGAGAAGTGTTATCCGTGCTGGACCGTGTATAAGTCTCCTGGAATGGAGCGTCATAGAGGGTGAGAATCCCGTCTTTGACATGG-ACTCCC-AGTAC-ATTGTGATACGCTCTCAAAGAGTCGAGTTGTTTGGGAATGCAGCTCAAAATGGGTGGTAAATTCCATCTAAAGCTAAATATTGGCGAGAGACCGATAGCGAACAAGTACCGTGAGGGAAAGATGAAAAGAACTTTGGAAAGAGAGTTAAACAGTACGTGAAATTGTTGAAAGGGAAACGCTTGAAGTCAGTCGCACTGTCCAGGGATCAACTTAACTCTTT----TGTTGAGTGTACTTTCTG--GT---TAGTGGGTCAGCATCAATTTTGACCATTGGAAAAAGGCTAA-GGGAATGTGGCACCTTT--TGGTGTGTTATAG--CCCTAGTTGTATACAATGGTTGGGATTGAGGAACTCAGCACGCCGC---AAGGCCGGGTTTT----TTAACCACG-TTCGTGCTTAGGATGCTGGCATAATGGCTTTAATCGACCCGTCTTGAAACACGGACCAAGGAGTCTAACATGCCTGCGAGTGTTTGGGTGGAAAACTCGAGCGCGTAATGAAAGTGAAA-GTTGAGATCCTT----GTCATG-GGGAGCATCGACGCCCAGACCTGAACTTTT-GGGATGGATCTGCGGTAGAGCATGTATGTTGGGACCCGAAAGATGGTGAACTATGCCTGAATAGGGTGAAGCCAGAGGAAACTCTTGGCCTGTATATCGGTCGGGTCTTATTCAGCTCCCGTCATCGAGTTTTTGGAAGAATGGGGTTTGGAATCACTGGAAGAAAATGCTCATTCGACTGTTCCTTGCACCAAGGTATTCGTCAATGGTGTATGGATGGGTGTGCACCGCGACCCTGCCAATCTGGTCAAAACCATAAAAAAGCTTCGCAGGAAGGATGATATTAGCCCGGAAGTATCGGTCGTTCGCGACATTCGAGAAAGAGAACTGCGATTGTACACGGATGCGGGCCGAGTGTGCCGTCCACTGTTCATCGTCGAAAATCAACAACTTGCGTTACAGAAGAAGCATGTCCGATGGCTGAGTAATGGTTGCAATGACGAAGGAGAAGAATTCAAATGGGAACATCTAGTGAAGGGAGGTATCATAGAGTTGCTTGACGCAGAAGAAGAGGAAACTGTTATGATTTCAATGACTCCAGAGGATCTGGAGAATTCTCGCTTGCAACAGAGCGGCGTCGACCCTCAAGCTAATGATGGAGAATTCGATCCTGCGGCGCGGCTGAAAGCTGGTGTAAATGCACATACCTGGACACACTGCGAAATCCACCCAAGTATGATCCTTGGTATCTGTGCCAGTATAATTCCTCGCCGCTGGAACTGGTGAATTCGAAGCTGGTATCTCCAAGGATGGTCAGACTCGCGAGCACGCCCTTCTTGCTTTCACACTCGGTGTCAGGCAGCTTATCGTTGCTGTTAACAAGATGGATACCACCAAGGAGTGGAGCGAAGACCGTTTCAATGAAATTGTCAAGGAAACTTCTAACTTCATCAAAAAAGTCGGCTACAACCCCAAGGCCGTAGCCTTCGTTCCCATCTCTGGATGGCACGGTGACAACATGTTGGAGGACTCCCCCAAGGGTACAAAGGCTGGACCAAAGAGACCAAGGGTGGTTCTTCCAAGGGCAAAACACTCCTTGATGCGATCGATGCGATCGAACCACCTGTCC
>Zhuliangomyces_marchettii
------------------ATCTCTGATTGGGTTG-TAGCTGGCCTTA----------TTATAAGGTATGTGCACACC---------CAACATTGTTATT--------TCTCCACCTGTGCAT-CTTTTGTAGACCTTTT-----------------------------ATTGAATTGATATCTTCAAGG------------------------------ACTTTTTTGTCAGTCTTTGTGAT-------------CTTATTTCATCT-------------------AAGGTCTATGCTTTAT--------ATATATACT----------CTAAAAGTAATAGAATGTATTCGTGTTGGG-----CATTTAA--------TTTTATTAAAGC------------------CTATA------AAAAAACAAATACAACTTTCAACAACGGATCTCTTGGTTCTCGCATCGATGAAGAACGCAGCGAAATGCGATAAGTAATGTGAATTGCAGAATTCAGTGAATCATCGAATCTTTGAACGCACCTTGCGCTCCTTGGTATTCCGAGGAGCATGCCTGTTTGAGTGTCATTAAA-T-TCTC--AACCTTTCCAACATTTTGT----------------------TGGTTTTAAAAAAGGTTTTGGA-A-GTGGGAGT------TGCTGACT--------GCTTTTCTTAGCAGG---------TCAGCTCTTCTCAAATACA-TTAGC-AGA----AATCCCTTTGTT------ATGAATGGAGTCTATT-------TGGTGTGATA----AA-----TTATCTACGCC----------------------------CAAGCTCTCAAAAAAAAAGAAAGGGATATTCAGCT-TCTA---ACTGTCTCTC------------------TCTAGACA------ATTTAACGCGGGAAAAGCTCAAATTTAAAATCTGATAGTCTTTT-GGCTGTCCGAGTTGTAATCTAGAGAAGTGTTATCTGTGCTGGACCGTGTACAAGTCTCCTGGAATGGAGCGTCATAGAGGGTGAGAATCCCGTCTTTGACACGG-ACTCCC-AGTGC-GTTGTGATGCGCTCTCAAAGAGTCGAGTTGTTTGGGAATGCAGCTCAAAATGGGTGGTAAATTCCATCTAAAGCTAAATATTGGCGAGAGACCGATAGCGAACAAGTACCGTGAGGGAAAGATGAAAAGAACTTTGGAAAGAGAGTTAAACAGTACGTGAAATTGTTGAAAGGGAAACGCTTGAAGTCAGTCGCATTGATCAGGGATCAACCTAACATTTT-C--TGTTGGGCGTACTTTCTG--GT---CGATGGGTCAGCATCAATTTTGATCGTTGGAAAAAGGTTGA-GTGAATGTGGCATCCTTTAGGATGTGTTATAG-CACTCAGTTGTATACAACGATTGGGATTGAGGAACTCAGCATGCCGC---AAGGCCGGG-------------------------------------------------------------------------------------------------------------------------------------------------------------------------------------------------------------------------------------------------------------------------------------------------------------------------------------------------------------------------------------------------------------------------------------------------------------------------------------------------------------------------------------------------------------------------------------------------------------------------------------------------------------------------------------------------------------------------------------------------------------------------------------------------------------------------------------------------------------------------------------------------------------------------------------------------------------------------------------------------------------------------------------------------------------------------------------------------------------------------------------------------------------------------------------------------------------------------------------------------------------------------------------------------------------
>Zhuliangomyces_ochraceoluteus
ATTAATGAATA-------ACCTTTGCTTGGGTTG-TAGCTGACCTCT-------------AGGGGTATGTGCACGCC--------TAAACAATTTTGTTATT-----TATCCACCTGTGAAC-CTTTTGTAGATCTTTCTTTTGA----------------------GAGTTGATAGTAATGGTTAAGGGGA------------------------CTTATCAGTTCCTTTAT---TGTGAAGT-----------CTTCTTTCAGTTAAC-----------AAAGGAAGGTCTATGAT---TTTTA----TCATACACT----CATT--GAAAGTCTATTAGAATG-------TTTGTA-----TATG----AGGC---TCTAACA-AAGC------------------CTATA--------ATAAATAATACAACTTTCAACAACGGATCTCTTGGCTCTCGCATCGATGAAGAACGCAGCGAAATGCGATAAGTAATGTGAATTGCAGAATTCAGTGAATCATCGAATCTTTGAACGCACCTTGCGCTCCTTGGTATTCCGAGGAGCATGCCTGTTTGAGTGTCATTAAA-T-TCTC--AACCTTATCAACTTTCTTG---------------------------GTTGATCAAGGCTTGGA-A-GTGGAAGC------TACAGGTC------------TCCTCAAGA-----------CCAGTTCTTCTTAAATACA-TTAGC-AGA----CATTTTGTATCC--------AACTGTCTTT-AT--------TGGTGTGATA----A------TTATCTACGCC---------ATG-----------TTCACAAAGCAGTAATGCAAG-------------TCAGCT-TCTA---ATTGTCCTTG----------------------GACA----AAATATGACGCGGGAAAAGCTCAAATTTAAAATCTGGCAGTCTTTG--GCTGTCCGAGTTGTAATCTAGAGAAGTGTTATCCGTGCTGGACCGTGTAAAAGTCTCCTGGAATGGAGCGTCATAGAGGGTGAGAATCCCGTCTTTGACACGG-ACTCCC-AGTAC-ATTGTGATGCGCTCTCAAAGAGTCGAGTTGTTTGGGAATGCAGCTCAAAATGGGTGGTAAATTCCATCTAAAGCTAAATATTGGCGAGAGACCGATAGCGAACAAGTACCGTGAGGGAAAGATGAAAAGAACTTTGGAAAGAGAGTTAAACAGTACGTGAAATTGTTGAAAGGGAAACGCTTGAAGTCAGTCGCACTGGCCAGGGATCAACTTAACTTTTT----TGTTGAGTGTACTTTCTG--GT---TAGTGGGTCAGCATCAATTTTGACCATTGGAAAAAGGCTAA-GGGAATGTGGCACCTCT--TGGTGTGTTATAG--CCCTAGTTGTATACAGTGGTTGGGATTGAGGAACTCAGCACGCCGC---AAGGCCGGGTTTT-----TAACCACG-TTCGTGCTTAGGATGCTGGCATAATGGCTTTAATCGACCCGTCTTGAAACACGGACCAAGGAGTCTAACATGCCTGCGAGTGTTTGGGTGGAAAACCCGAGCGCATAATGAAAGTGAAA-GTTGAGATCCTT----GTCATG-GGGAGCATCGACGCCCAGACCTGAACTTTT-GGGATGGATCTGCGGTAGAGCATGTATGTTGGGACCCGAAAGATGGTGAACTATGCCTGAATAGGGTGAAGCCAGAGGAAACTCTTGGCCTGCATTTCTGTTGGTTCTTACTCTGCTCCCGTTATCGAGTTTTTGGAAGAATGGGGTTTAGAATCACTCGAAGAAAATGCCCACTCTTCTGTTCCTTGTACAAAAGTTTTCGTCAACGGTGTATGGATGGGCGTGCATCGTGACCCTGCTAACTTGGTCAAGACAATCAAAAAACTGCGAAGAAAGGATGACATCAGTCCGGAAGTCTCAGTCGTTCGTGATATCAGGGAAAGGGAGTTGCGATTGTATACTGATGCAGGGCGCGTTTGTCGACCACTATTCATTGTCGAGAACCAGCAGCTTGTCTTACAAAAGAAGCACGTGCGTTGGCTGAATAATAGCTTCAATGACGACGGTGAAATATACAAGTGGGAGCATTTGGTGAAGGGTGGAATCATTGAATTACTTGACGCGGAAGAAGAGGAGACTGTGATGATTTCAATGACGCCTGAGGATCTGGAGAATTCTCGTTTGCAACAGAGTGGCGTTGACCCACATGCGAATGATGGTGAATTTGATCCTGCTGCGCGTCTGAAGGCCGGTATCAATGCTCACACTTGGACACACTGTGAGATCCATCCTAGTATGATCCTTGGGATCTGTGCTAGCATCATTCCTCGCCGCTGGAACTGGTGAATTCGAAGCTGGTATTTCCAAGGATGGTCAGACTCGCGAGCACGCCCTTCTTGCTTTCACACTCGGTGTCAGGCAGCTCATTGTTGCCGTTAACAAGATGGATACCACCAAGGAGTGGAGCGAAGACCGTTTCACTGAAATTGTCAAAGAAACTTCTAACTTCATCAAAAAAGTCGGCTACAACCCCAAGGCCGTCGCCTTCGTCCCCATCTCTGGCTGGCACGGTGACAACATGTTGGAGGACTCTACTAAGGGTTTAAGGGCTGGACCAAGGAGACGAAGGGTGGAACTGCCAAAGGCAAGACGCTCCTCGATGCCATCGATGCCATTGAGCCACCCGTCC
>Zhuliangomyces_olivaceus
ATTATTGAATAATATATAACTTTTGCTTGGGTTG-TAGCTGGCACTCTTCATTATGTAGGGTAGCAAAGTGCACGCT---------CAACATTTGTTATTCATTATCTATCCACTTGTGAAC-CTTTTGTAGACTTCT----------------------GAGAATTTATTTTATAACGAAGATTAAAAGGAAAAAGTG----------------TACTACGTTTATTATTATAATTATAAATGTAATCCTTTGACCTTCTTCATTTAAAATCTCTC---------AAAGTCTATGGATTCTTTAA----TCACATACT----CA----AAAGTTTTAAAAG----------TTTTGTA-----TACA----ACAAATATTGTATA-----------------------TTAAA--------ATGTATAATACAACTTTCAACAATGGATCTCTTGGCTCTCGCATCGATGAAGAACGCAGCGAAATGCGATAAGTAATGTGAATTGCAGAATTCAGTGAATCATCGAATCTTTGAACGCACCTTGCGCTCCTTGGTATTCTGAGGAGCATGCCTGTTTGAGTGTCATTAAA-T-TCTC--AATCTTTTCATCAACTGAT-------------------------------GAAAGGCTTTGGA-A-TTGGAAGCTT----TGCAGGTC-------------TTTTTGGAGA---------CCAGCTCTTCTTAAATAAATTTAGC-AGA----CACATTGTAT---------AGATTGTCTTT-AT--------TGGTGTGATT----AACAAACCTATCTACACC---------ACG----------TTAAATAAGCAGTTTATTACAAG------------TCAGCT-TCTAACTATCGTCTTTT-----ATTAAAAAGACTTGTATGAAA-----ATTGTGACGCGGGAAAAGCTCAAATTTAAAATCTGGCAGTCTTTG--GCTGTCCGAGTTGTAATCTAGAGAAGTGTATTCCGTGCTGGACCATGTATAAGTCTCCTGGAATGGAGCGTCGTAGAGGGTGAGAATCCCGTCTTTGACATGG-ACTCCC-AGTAC-ATTGTGATATGCTCTCAAAGAGTCGAGTTGTTTGGGAATGCAGCTCAAAATGGGTGGTAAATTCCATCTAAAGCTAAATATTGGCGAGAGACCGATAGCGAACAAGTACCGTGAGGGAAAGATGAAAAGAACTTTGGAAAGAGAGTTAAACAGTACGTGAAATTGTTGAAAGGGAAACGCTTGAAGTCAGTCGCATTAACCAGGGATCAACTCAACTTTTA----TGTTGGGCGCACTTTCTG-GTT---TAATGGGTCAGCATCAATTTTGATCATTGGAAAAAAGCTAATGGGAATGTGGCACCTCT--GGGTGTGTTATAG-CCTATAGTTGTATACAGTGATTGGGATTGAGGAACTCAGCACGCCGA---AAGGCCGAGTTTA-TA--AAACTACG-TTCGTGCTTAGGATGCTGGCATAATGGCTTTAATCGACCCGTCTTGAAACACGGACCAAGGAGTCTAACATGCCTGCGAGTATTTGGGTGGAAAACCCGAGTGCACAATGAAAGTGAAA-GTTGAGATCCCT----GTCATG-GGGAGCATCGACGCCCAGACCTGAACTTTT-GGGATGGATCTGCGGTAGAGCATGTATGTTGGGACCCGAAAGATGGTGAACTATGCCTGAATAGGGTGAAGCCAGAGGAAACTCTTGGCTTGTATTTCTGTCGGTTCGTACTCTGCTCCTGTCATCGAATTCTTGGAAGAGTGGGGTCTAGAATCCCTTGAAGAAAATGCGCATTCTTCCGTTCCATGTACAAAAGTTTTTGTCAATGGTGTATGGATGGGTGTACACCGAGATCCTGCCAATTTGGTCAAAACGATAAAGAAGCTGAGAAGAAAGGATGATATCAGTCCGGAAGTGTCAGTTGTCCGCGATATTCGAGAAAGAGAGTTGCGTTTGTACACGGATGCAGGGCGAGTTTGTCGGCCTCTTTTTATCGTCGAGAATCAGCAGCTCGTCCTACAAAAAAAGCACATCCGATGGCTAAACAACGGCTATAATGACGATGGCGAAGAATACAAGTGGGAACATCTAGTCAAAGGTGGTATTATTGAGTTGCTAGATGCAGAGGAAGAGGAGACTGTCATGATCTCAATGACACCTGAGGATCTCGAGAATTCTCGGCTGCAGCAAAGTGGTGTTGACCCACATGCGAATGACGGAGAATTTGACCCTGCTGCGCGCTTGAAGGCGGGTATCAATGCTCACACTTGGACACACTGTGAAATTCATCCCAGTATGATTCTTGGGATTTGTGCTAGCATCATTCCTCGCTGGTGGAACCGGTGAATTTGAGGCTGGTATTTCCAAGGACGGTCAGACTAGAGAGCATGCCCTTCTTGCCTTCACGCTTGGTGTTAGACAGCTCATTGTCGCAGTCAACAAGATGGATACCACTAAGGAGTGGAGTGAAGACCGTTTCAACGAAATTGTTAAGGAAACTTCTAACTTCATCAAAAAAGTCGGTTACAACCCTAAGGCTGTTGCTTTTGTCCCGATTTCCGGATGGCATGGTGACAACATGTTGGAGGAGTCCGCCAAGGGTCCAAAGGCTGGACAAAGGAAACCAAAGCTGGTGTTGTCAAGGGCAAGACCCTTCTCGATGCCATTGATGCCATTGAAGCACCCGTTC
>Zhuliangomyces_pakistanicus
ATTAATGAATA-------CTTTTTGCTTGGGTTG-TAGCTGGCCTTC---------TTTTGAGGGCATGTGCACACT---------CAACAATTTGTTATATTT---TATCCACCTGTGAAC-CTTTTGTAGATCTTTCTTTTTATC---------TTGAAAAAGGTGTTTTTGACAATAACATGAAAGGGAGGAAAAG--TACATTTTAATTCAATGTGTCATTCTCCTTATTACTGTGAAAGTCAT-------CCTTTTTCAGTTTAA---------AAAAAAAGAGGTCTATGATT--TTTAAAATATCATATACT------------CGTTTGATTAGAATG-------TTTGTA-----TAGTT---AGGC---CCTAATA-GAGC------------------CTATA--------ATAATAAATACAACTTTCAACAACGGATCTCTTGGCTCTCGCATCGATGAAGAACGCAGCGAAATGCGATAAGTAATGTGAATTGCAGAATTCAGTGAATCATCGAATCTTTGAACGCACCTTGCGCTCCTTGGTATTCCGAGGAGCATGCCTGTTTGAGTGTCATTAAA-T-TATC--AACCTTATCCACTTTTGTT------------------------GAAGTGGGTCAAGGCTTGGA-A-GTGGAAGTTGT---TGGGGGTC------------TCTTTTGTACC---------TCAGCTCTTCTTAAATACA-TTAGC-GGA----CATTTTGTTATC-------AAACTGTCTTTTAT--------TGGTGTGATA----G------TTATCTACGCC---------ATG----------TGTTGTAAAGCAGTGTTAGCAAG------------TCAGCT-ACTA---ATTGTCTTTG----------GACAAAAATATTGACA------ATTATACGCGGGAAAAGCTCAAATTTAAAATCTGACAGTCTTTG--ACTGTTCGAGTTGTAATCTAGAGAAGTGTTATCCGTGCTGGACCGTGTACAAGTCTCCTGGAATGGAGCGTCATAGAGGGTGAGAATCCCGTCTTTGACACGG-ACTGCC-AGTAC-TTTGTGATGCGCTCTCAAAGAGTCGAGTTGTTTGGGAATGCAGCTCAAAATGGGTGGTAAATTCCATCTAAAGCTAAATATTGGCGAGAGACCGATAGCGAACAAGTACCGTGAGGGAAAGATGAAAAGAACTTTGGAAAGAGAGTTAAACAGTACGTGAAATTGTTGAAAGGGAAACGCTTGAAGTCAGTCGCACTGACCAGGGATCAACTCAACAATTT----TGTTGGGCGTACTTCCTG-GCT---TAGTGGGTCAGCATCAATTTTGACCACTGGAAAAAGGCTAA-GGGAATGTGGCACCTTT--GGGTGTGTTATAG--CCCTAGTTGTATACAGTGGTTGGGATTGAGGAACTCAGCACGCCGC---AAGGCCGGGTCTT-TG----ACTACG-TTCGTGCTTAGGATGCTGGCATAATGGCTTTAATCGACCCGTCTTGAAACACGGACCAAGGAGTCTAACATGCCTGCGAGTGTTTGGGTGGAAAACCCGAGCGCACAATGAAAGTGAAA-GTTGAGATCCCT----GTCATG-GGGAGCATCGACGCCCAGACCTGAACTTTT-GGGATGGATCTGCGGTAGAGCATGTATGTTGGGACCCGAAAGATGGTGAACTATGCCTGAATAGGGTGAAGCCAGAGGAAACTCT------------------------------------------------------------------------------------------------------------------------------------------------------------------------------------------------------------------------------------------------------------------------------------------------------------------------------------------------------------------------------------------------------------------------------------------------------------------------------------------------------------------------------------------------------------------------------------------------------------------------------------------------------------------------------------------------------------------------------------------------------------------------------------------------------------------------------------------------------------------------------------------------------------------------------------------------------------------------------------------------------------------------
>Zhuliangomyces_subillinitus
ATTAATGAATA-------CTTTTTGCTTGGGTTGTAAGCTGGCCTCT-----------TTGGGGGCATGTGCACACT---------CAACAATTTGTTATTT-----TATCCACCTGTGAAC-CTTTTGTAGATCTTTCTTTTTATC---------TTGAAAAAGGTGTTTTTGACAATAACATGAAAAGGGGGGAAAAGTACATTTTGATTCAAAAATGTCATTCTCCCTATTAATGTGAAAGTCAT-------CCTTTTTCAGTTTGA-------AGAAAAGAAGAGGTCTATGATT--TTTTAAAAATCATATACT------------CGTTTGATTAGAATG-------TTTGTA-----TAGTT---AGGC---CCTAATA-GAGC------------------CTATA--------ATAATAAATACAACTTTCAACAACGGATCTCTTGGCTCTCGCATCGATGAAGAACGCAGCGAAATGCGATAAGTAATGTGAATTGCAGAATTCAGTGAATCATCGAATCTTTGAACGCACCTTGCGCTCCTTGGTATTCCGAGGAGCATGCCTGTTTGAGTGTCATTAAATT-TATC--AACCTTGATCACTTTTGTT------------------------AAAAGTGGGCAAGGCTTGGA-A-GTGGAAGTTG----TAGGGGTC------------TCCTTTGTACC---------TCAACTCTTCTAAAATACA-TTAGC-GGA----CATTTTGTTATC-------AAACTGTCTTTTAT--------TGGTGTGATA----G------TTATCTACGCC---------ATG-----------TTTGTAAAGCAGTGTTAGCAAG------------TCAGCT-ACTAA--ATTGTCTTTG----------GACAAAAATATTGACA-----ATTGTGAC---------------------------------------------------------------------------GCTGGACCGTGTACAAGTCTCCTGGAATGGAGCGTCATAGAGGGTGAGAATCCCGTCTTTGACACGG-ACTGCC-AGTAC-ATTGTGATGCGCTCTCAAAGAGTCGAGTTGTTTGGGAATGCAGCTCAAAATGGGTGGTAAATTCCATCTAAAGCTAAATATTGGCGAGAGACCGATAGCGAACAAGTACCGTGAGGGAAAGATGAAAAGAACTTTGGAAAGAGAGTTAAACAGTACGTGAAATTGTTGAAAGGGAAACGCTTGAAGTCAGTCGCACTGACCAGGGATCAACTCAACTTTTT----TGTTGGGCGTACTTCCTG-GCT---TAGTGGGTCAGCATCAATTTTGACCACTGGAAAAAGGCTAA-GGGAATGTGGCACCTCT--GGGTGTGTTATAG-CCC-TAGTTGTATACAGTGGTTGGGATTGAGGAACTCAGCACGCCGC---AAGGCCGGGTCTT-TT---GACTACG-TTCGTGCTTAGGATGCTGGCATAATGGCTTTAATCGACCCGTCTTGAAACACGGACCAAGGAGTCTAACATGCCTGCGAGTGTTTGGGTGGAAAACCCGAGCGCATAATGAAAGTGAAA-GTTGAGATCCCT----GTCATG-GGGAGCATCGACGCCCAGACCTGAACTTTT-GGGATGGATCTGCGGTAGAGCATGTATGTTGGGACCCGAAAGATGGTGAACTATGCCTGAATAGGGTGAAGCCAGAGGAAACTCT------------------------------------------------------------------------------------------------------------------------------------------------------------------------------------------------------------------------------------------------------------------------------------------------------------------------------------------------------------------------------------------------------------------------------------------------------------------------------------------------------------------------------------------------------------------------------------------------------------------------------------------------------------------------------------------------------------------------------------------------------------------------------------------------------------------------------------------------------------------------------------------------------------------------------------------------------------------------------------------------------------------------
>Zhuliangomyces_terrus
---ACTGCTTA------------TGCTTGAGTCTGTAGCTGGCCTCT----------AAGAAGGGCATGTGCACGCT---------CAACAATTTGTTATT------TATCCACCTGTGAAC-TTTTTGTAGATCTTTCTTTTCAAACTGAATCTCAAAAGGTGTTTGATGGTAACAGTATAGTAGAGATTA--------------CTTTTACTTCAAAAGATGTCCTTCTATTACTTGTGAAGTCGTCC-----CTTTCCTCAGTTAGC----------AAAAAGGAGATCTATGATCTTT--------TCATACACT----CATTT-GAAGTCATATTAGAATG------TTTTGTA-----TAGT----AGGC---TCTAACA-AAGC------------------CTATA--------ATAATAAATACAACTTTCAACAACGGATCTCTTGGCTCTCGCATCGATGAAGAACGCAGCGAAATGCGATAAGTAATGTGAATTGCAGAATTCAGTGAATCATCGAATCTTTGAACGCACCTTGCGCTCCTTGGTATTCCGAGGAGCATGCCTGTTTGAGTGTCATTAAA-T-TCTC--AACCTTTATCATCTTTTTT--------AATTATTATTATTATTGAAGTTGGTCGAGGCTTGGA-A-TTGGAAGT------TGC-----------------TTTGTCTGAAAATCAGATCTTTAGCTCTTCTTAAATGTA-TTAGT-AGA----CATTTTGTTATT------AAAGCTGTCTTTTAT--------TGGTGTGATA----A------TTATCTACGCC---------ATG-----------TTTGTAAAGCAGTGATAGCAAAG-----------TCAGCT-TCTA---ATTGTCTTAG---------GACAAACATTGTTGACA-----ATTGTGACGCGGGAAAAGCTCAAATTTAAAATCTGATAGTCTTTG--GCTGTCCGAGTTGTAATCTAGAGAAGTGTTATCCGTGCTGGACCGTGTACAAGTCTCCTGGGATGGAGCGTCATAGAGGGTGAGAATCCCGTCTTTGACACGG-ACTGCC-AGTAC-ATTGTGATGCGCTCTCAAAGAGTCGAGTTGTTTGGGAATGCAGCTCAAAATGGGTGGTAAATTCCATCTAAAGCTAAATATTGGCGAGAGACCGATAGCGAACAAGTACCGTGAGGGAAAGATGAAAAGAACTTTGGAAAGAGAGTTAAACAGTACGTGAAATTGTTGAAAGGGAAACGCTTGAAGTCAGTCGCACTGACCAGGGATCAACTCAACTCTTT----TGTTGGGCGTACTTTCTG--GT---TAGTGGGTCAGCATCAATTCTGATCACTGGAAAAAGGCTAA-GGGAATGTGGCACCTCT--GGGTGTGTTATAG--CCCTAGTTGTATACAGTGGTTGGGATTGAGGAACTCAGCACGCCGC---AAGGCCAGAGTTT-GT----CTCATGTTTCGTGCTTAGGATGCTGGCATAATGGCTTTAATCGACCCGTCTTGAAACACGGACCAAGGAGTCTAACATGCCTGCAAGTGTTTGGGTGGAAAACCCGAGCGCGCAATGAAAGTGAAA-GTTGAGATCCCT----GTCATG-GGGAGCATCGACACCCAGACCTGAACTTTT-GGGATGGATCTGCGGTAGAGCATGTATGTTGGGACCCGAAAGATGGTGAACTATGCCTGAATAGGGTGAAGCCAGAGGAAACTCT------------------------------------------------------------------------------------------------------------------------------------------------------------------------------------------------------------------------------------------------------------------------------------------------------------------------------------------------------------------------------------------------------------------------------------------------------------------------------------------------------------------------------------------------------------------------------------------------------------------------------------------------------------------------------------------------------------------------------------------------------------------------------------------------------------------------------------------------------------------------------------------------------------------------------------------------------------------------------------------------------------------------
