# Supplementary material for: Human Activity Impacts on Macrofungal Diversity: A Case Study of Grazing in Subtropical Forests
Source: J Fungi (Basel). 2025 Oct 20;11(10):749. doi: 10.3390/jof11100749 (PMC12565215; doi:10.3390/jof11100749)
Supplement: Supplementary file 1 [file jof-11-00749-s001.zip › Alignments S2.fas]

>Acanthocorticium_brueggemannii_KT275194
cattaacg-aag-t-at-aa----------------------------ggaggg--------tt-g-tagctgcc-ttg-----------------------aaagagg-a-tgtgcaca-cc-tttcaa------ctt--c---c--a----ta-accacctgtgca-cc-cttaca-tgggatt---gtggtgtaacg------------------------------------------------------------------------------------------------------------------------------------------------------------------------------------------------------------------------aatggct--------------tgctgtttgt-------------tgct----------------ttg-ca-----------atc--------ctatg----tc-t--------t-t-tatac---act-ct------ata-aatttt---gaa--tgg----t--t----gt--cta---ac--gga-tt-gtaa----tg------------------------atctgtt-ata-aa---t-t-aa-atacaactttcagcaacggatctcttggctctcgcatcgatgaagaacgcagcgaaatgcgataagtaatgtgaattgcagaattcagtgaatcatcgaatctttgaacgcaccttgcacccttt-ggtattccgaggggtatgcctgtttgagtgtcattaaattctc--aaactc-aa--tgtg----------gt-----tttt----tacc----gt-ggtga-agcttgga-t-g-tggagg-----ttgcaggcttt-------------aa----ca-a--gtcggctcttcttaaatgcattagtggc-t-----------t------gt-----cg----a---------tccc-ca--tt-t-t-t--tgg-tgtgatagtaa--tatctacatcat------------------------------------------------------------------------------------------------------gat----------gaa-t-g--------g-----cta---------ggt----------------------catgcga---------------------------------------------------------------------------------tg-acaat--at-g-gctgc-tt-tctaact-gtcctat-------------g------------------ggac-----------aa-------c--------------tt-----gaacca-tttggcctcaaatcaggtaggactacccgctgaacttaa
>Anthracophyllum_archeri_DQ404387
-----ttg-aaa-t-ac-tt----tgaa--------------------gagg-a--------tt-g-ttgctggc-cta--t-------------------aacaaggc-a-tgtgcaca-tc-ttctttcaa---tct--a---t---t---ca-tccacctgtgca-cc-ct-ttg-taggag----cttggg--------------------------------------------------------------------------------------------tcgttgtg-------------------------ag----gttgta---cat-----tttgt-g------------------------------------------------------------------tgcggca-------------------------------------ttgtgat---------gaccttc-tt--------gg-ctc--------ctacg----tc-t------------tacaa---act-c--ta-ttgaa-tgtctt--tgaa--tg-------------tc--tt--a-tc--ggg-gc---------tt----------tattg---------acccttt---a-aa-----c-tt-atacaactttcagcaacggatctcttggctctcgcatcgatgaagaacgcagcgaaatgcgataagtaatgtgaattgcagaattcagtgaatcatcgaatctttgaacgcaccttgcgcccctt-ggtattccgaggggcatgcctgtttgagtgtcattaaattctc--aacctc-ta--aa-g--------c-tt-----tttc-----agt----tt-tatga-ggcttggatttg-tggggg----tttgctggcgtc----t-t-------ag---atcg--ctcagctcctcttaaaagcattagtgga-a------a--c-cg-----ct-----tg-tt-a-----------ga-cc--aa-c-c-c--tgg-tgtgataa---t-tatctacacctt--ggctatc---tgaca---g-ctc------------------------------------------------tttttg-------------g-----------t-tag------gac-g-g--------------ct-----------gc-gy--------------------tagc-----------tctgtctgt----------------------------tcaatctcaa----------------aagagtt-------------------------------------------------------------------------------------------------------------------------------------ttaaaagggg----------------------
>Anthracophyllum_sinense_PP664141
cattattg-aaa-t-ac-tt----tga---------------------agggga--------tt-g-ttgctggc-cta--t------------------aaacaaggc-a-tgtgcaca-tc-ttctttcaa---tct--a---t---t---ca-tccacctgtgca-cc-ct-ttg-taggag----cttgggt-------------------------------------------------------------------------------------------ttgttgtg-------------------------ag----gtcgta---cat-----tctgt-g------------------------------------------------------------------tgtggct-------------------------------------ttgtggt--------ggaccctc-ta--------gg-ctt--------ctacg----tc-t------------tacaa---act-c--ta-ttgaa-tgtctt--tgaa--tg-----t-------tc--tt--a-at--ggg-ac---------tt----------aattg---------acccttt---a-aa-----c-tt-atacaactttcagcaacggatctcttggctctcgcatcgatgaagaacgcagcgaaatgcgataagtaatgtgaattgcagaattcagtgaatcatcgaatctttgaacgcaccttgcgcccctt-ggtattccgaggggcatgcctgtttgagtgtcattaaattctc--aacctc-ta--aa-g--------c-tt-----tttc-----agt----tt-tatga-ggcttggatttg-tggggg----tttgctggtgtc----t-t------------------ctcagctccccttaaaagcattagtgga-a------a--c-cg-----ct-----tg-tt-g-----------ga-cc--aa-c-c-t--tgg-tgtgataa---t-tatctacgcctt--ggctgtc---taaca---g-ctc-------------------------------------------------ttttg-------------g-----------t-tag------gat-g-g--------------ct-----------gc-gtaa-----------------aaagc-----------tctgtctgt----------------------------tcaatctcaa----------------aagagttg----ga------t-g-tctgctct-c-taact-gtctgt-------gt-ayat-------------------ggac-----------aaa------c--------t--t--at-----tgacaa-tttgacctcaaa---------------------------
>Armillaria_cepistipes_LT716060
----atcg-tag---------------------------------catcgagaa--------ct-g-ttgctgac-ctg--t-t------------------aaagggt-a-tgtgcacg-tt-cggttgcgt---tct--a---t---t---ca-tccacctgtgca-cc-t--ttg-tagact------------------------------tgattaactttcgctct----------------------------------------------------cgagcggtta--------------------------ga----agg--------g------ttgc-t-t----------------------------------------------------------------tcgagct-----------------ccctttg---------------------------------tct-atca---------agt--------ctatg----tc-ta-----------tataa---tct------cttgta-tgtct---agaa--tg-----t--c----tt-gttt---at--ggg-ac---------gcaa----------------------gtccttt---a-aa---t-c-tt-atacaactttcaacaacggatctcttggctctcgcatcgatgaagaacgcagcgaaatgcgataactaatgtgaattgcagaattcagtgaatcatcgagtctttgaacgcaccttgcgcccttt-ggtattccgaagggcatgcctgtttgagtgtcattaaattctc--aacctc-cc--ct-t--------c-tt-----tcat---tagga----gt-gcggc-ggattgga-t-a-tggggg----tttgctggtttc----t-------a-ac---ga-g--atcagctcctctgaaatgcattagcaga-a------a--c-cg-----tt-----tgact------------ttg-gc--tg-c---t--aggctgtgataa-----tatctacgccttgtagttaggtcggaatacgagtcacacag------------tggtaactaatcaggctttcgggtc-ggcttagaatcggt-------------------------ttgg-----aaggt-g--------c-----tt-------aacggc------------------tccttctgcttt------c-tccctttgctg--------------a-----aa--ttcctggcccaatctaagaaatttccctttgactttgga-gaaag-----attcagc-tt-c-taacc-gtccatt--------gactt-------------------ggac-----------aa-------t--------------ttat---tgacca-tttgacctccaatccgggtggacttcccgctgaaattaa
>Atheniella_amabilissima_DQ490644
--------------------ttc------------------------attggag--------tt-g-tagctgac-tgc--t-------------tc------ggcagt-a-tgtgctcg-ct-tcattc---------t-t---c---t---tt-tccacctgtgca-cc-tt-ttg-taggct----atgtta--------------------------actctcgctcgttgggcttt-------------------------------------ctagtccattcggcgga--------------------tttcaag----agg--------c------ttgg--------------------------------------------------------------------t-----------------------tgtccgt-----------tccgcttgt-----------tcttc-ata----------gtt--------ctatg----tc-t------------tatac---act-c-----tttaa-taacct--agaa--tg-----t--c----tt--tt----gt--ggg-tc---------tt----------------------gtacctata-----aa-----c-tt-atacaacttttaacaacggatctcttggctctcgcatcgatgaagaacgcagcgaaatgcgataagtaatgtgaattgcagaattcagtgaatcatcgaatctttgaacgcaccttgcgcccttt-ggtattccgaagggcatgcctgtttgagtgtcattaaattctc--aaacct-ct--tg------------cta--g-tttac-tctagt----c--tcgag-gctttgga-t-a-tgggagtc--tttgctggaacc----t-attcatt-ta---gg-g--ttcagctctccttaaatgcattagcggt-t------a--a-c------tt-----ga-t--------------cc-ct--tt-c-a-t--tgg-tgtgataa---t-tatctacgcctt----------------------------------------------------------------------------------------------------------tcg------aaa-t-g--------g----atc----------agc---------------------------------aga--------------------------------------------------------------------------at-gt------t-a-atagc-tt-c-taatc-agtctct---------agtc-------------------ggac-----------aa-------c-------ct--t-ata-----tgacca-t--------------------------------------
>Atheniella_flavida_MW969653
------------------------------------------------atggag-------ttt-g-tagctggc-tgc--t-tc------------------ggcagt-a-tgtgctcg-ct-tcatctctt------------c---a---tt-tccacttgtgca-cc-tc-tgt-aggact----atctacatatcg----------------------------------------------------------------------------agccgttagactgaatcaaa-----------------------gg----gga--------t------taac-t-ttctttt---------t---------gcattctacg-----------------------------ttgaact-------tgtttcaatacgtctttcgccggat---tccacttgc-----------atttg-gt-----------agt------tcctatg----ct-tt-----------tatac---act-------atatt-aaacct--agaa--tg-----t--c----tt--tt----gt--ggg-tc---------ct----------------------ggacctata-----aa-----t-ct-atacaacttttagcaacggatctcttggctctcgcatcgatgaagaacgcagcgaaatgcgataagtaatgtgaattgcagaattcagtgaatcatcgaatctttgaacgcaccttgcgcccttt-ggtattccgaagggcatgcctgtttgagtgtcattaaattctc--aaacct-ct--tt-g--------a-tt-----tatct-----------tg-aagag-gctttgga-t-a-tgggagct-ttttgctgaaacc----t-ttcat---ta---gg-g--gtcagctctccttaaatgcattagcggt-t------a--a-c------tt-----ga-tc------------ccc-tt--tc-a-t-t--tgg-tgtgataa---t-tatctacgcctt--tg------------------------------------------------------------------------------------------------------ttg------aaa-t-g--------a-----tc----------agc---------------------------------aga--------------------------------------------------------------------------at-gt------t-a-atagc-tt-c-taatc-agtccct---------agtt-------------------ggac-----------aa-------c-------tt--t-att-----ttgaca-tttgacctcaaatcaggtaggactacccgctgaacttaa
>Atheniella_taoyao_MW969657
-----------------------------------------------tattgag--------tt-g-tagctggc-tgc--t-------------tc------ggcggt-a-tgtgctcg-ct-tcattc---------t-t---c---t---tt-tccacctgtgca-cc-tt-ttg-taggct----atgtta--------------------------actctcgctcgttgggcttt-----------------------------------cactagtccattcggcgga--------------------tttcaag----agg--------c------ttgg--------------------------------------------------------------------tttgttt---------------cctttcatt-----------tccgcttgt-----------tcttc-ata----------gtt--------ctatg----tc-t------------tatac---act-ct----tttaa-taacct--agaa--tg-----t--c----tt--tt----gt--ggg-tc---------tt----------------------gtacctata-----aa-----c-tt-atacaacttttaacaacggatctcttggctctcgcatcgatgaagaacgcagcgaaatgcgataagtaatgtgaattgcagaattcagtgaatcatcgaatctttgaacgcaccttgcgcccttt-ggtattccgaagggcatgcctgtttgagtgtcattaaattctc--aaacct-ct--tg------------cta--g-tttaa-tctagt----ct-tcgag-gctttgga-t-a-tgggagtc--tttgctggaacc----t-attcatt-ta---gg-g--ttcagctctccttaaatgcattagcggt-t------a--a-c------tt-----ga-tc-------------cc-ct--tt-c-a-t--tgg-tgtgataa---t-tatctacgcctt--cg---------------------------------------------------------------------------------------------------------------gaa-t-g--------g----atc----------agc---------------------------------gga--------------------------------------------------------------------------at-gt------t-a-atagc-tt-c-taatc-agtccct---------agtc-------------------ggac-----------aa-------c-------tt--t-ata-----tgacca-tttgacctcaaatcaggtaggactacccgctgaacttaa
>Baeospora_myosura_PQ652390
cattattg-aag-t-tt-aac-------------------------tcagaggg--------tt-g-tagctggc-tcc--t-------------------ccaagagc-a-tgtgcacg-cc-ctttgtctt---tac--t---c---t---tt-tccacctgtgca-cc-tt-ttg-tagacc----atgagt------------------------gaactctcgagagcgt----tggcaac-----------------------------------gacgtgatcggttt-------------------------gg----gga--------t------ttgc-------------------------------------------------------------------gttcagct-----------------ttccct--------------gtag----------------ctc-gt-----------ggt--------ttatg----tc-t------------tataa---act-ct----atagt-ctgttt--tgaa--tg-----t--c----tt--------at--ggg-tt---------ttgcgctgtaatggtgc---------gaccttt---a-ta---a-a-ct-atacaacttttagcaacggatctcttggctctcgcatcgatgaagaacgcagcgaattgcgatatgtaatgtgaattgcagaattcagtgaatcatcgaatctttgaacgcaccttgcgctcctt-ggtattccgaggagcatgcctgtttgagtgtcattaaattctc--aacctc-tc--ca-g--------c-tt-----tcacaa--------gttg-gttga-gcgttgga-t-g-tggggg-----ttgcgggcttc----t--------ca----ga-g--gtcggctccccttaaatacattagcgga-a------a--c-c------tt--------------------atcct-tt--cc-t-c-t--tgg-tgtgatag---tttatctgcatcttgatg--------------------------------------------------------------------------------------------------att----------ggg-t----------------ct------------------------------------ttgct----------------------------------------------------------------------------------gg-tt------t-t-tctgc-tt-c-taacc-gtccatt--------agctt-------------------ggac-----------aa-------t-----------t--tc-----ttttga-cttgacctcaaatcaggtaggactacccgctgaacttaa
>Brunneocorticium_corynecarpon_MG717363
cattattg-aat-g-tt-tg---------------------------aagctgg--------tt-g--agctggt-ctt--t-----------------------ggac-a-tgtgctcg-ct-gtgcttcta--ttca--c---a---t---ta-tccacctgtgca-ct-ta-ttg-tagagc----tttggagaa-------------------------------------------------------------------------------------------agccctt------------------------gg----------------------ttca-c----------------------------------------------act----------a------gggcggc-------------------------------------aagta---------------ttc-aga----------gct--------ctatg----tt-tc-------t---cacaa---act-ct----atgga-tg-tct--agaa--tg-----t--c---ttt--tt--a-tt--ggg------------------------attcg---------tcccttt---a-ag--ct-t-aa-atacaactttcagcaacggatctcttggctctcgcatcgatgaagaacgcagcgaaatgcgataagtaatgtgaattgcagaattcagtgaatcatcgaatctttgaacgcaccttgcgcccttt-ggcattccgaagggcatgcctgtttgagtgtcattaaattctc--aacttc-aa--aa-g--------c-tt-----tgtct-----------tt-cttga-agtttgga-t-g-tgaagg----catgctggcatt----t-ct------aa---attgc-ttcagctcctttgaaacgcattagtgga-c---------c-ca-----tt-----gg-t--------------gt-tc--ag-c-c-t--tag-tgtgatag---t-tatctacgctac--ggtctc---tggatact-tgctcttt--------------ggaact-ttg--ggatctgtgtttcatacatttcctg-------------g-----------t-gtg------ggg-g-g--------------tt-----------gc-atga------act----------tgc-----------tctctctgtct-at--------------------------------------------------tgagttg-gg-at------t-g-tctgc-tt-c-taact-gtctgca------tt-ctgt-------------------ggac-----------at-------c--------tt-t--tt-----gaacca-tttggcctcaaatcaggtaggactacccgctga------
>Calyptella_capula_AY571031
cattactg-aag-t-ac-------------------------------tgagga--------tt-g-tagctggc-atc--t-------------------ttggatgt-a-tgtgctca-tc-ttctct------tca--a---t---c---tt-accacctgtgaa-cc-tt-ttg-tagtct----gtggatg----------------------ttagttctcaactagcaa------------------------------------------------tagttggatt--------------------------ga----gggg--------------ttgc-c----------------------------------------------------------------ttatacgct-----------------ctccttgcatg-----------------------------tcc-ac-----------agt--------ctatg----tt-tat------c---catat---act-------ctgta-tgttt---agaa--tg-----t--a----ta--tc----gt--ggg-tc---------tt-------------tg---------acctata---a-aa---a-c-tt-atacaactttcaacaacggatctcttggctctcgcatcgatgaagaacgcagcgaaatgcgataagtaatgtgaattgcagaattcagtgaatcatcgaatctttgaacgcaccttgcactcttt-ggtattccgaagagtatgcttgtttgagtatcattaaattctc--aaaaca-ct--acttg-------g-tt-----ttata--tcaa-----gt-cagtg-gctttgga-t-g-tggagg-----ttgcaggctttg---t---------gt---aa-g--gtctgctcttcttaaatgcattagtggt-t------a--t---------------tg--------------attc-ca--ct-t-c-t--tgg-tgtgataa-----tatctacacctt----------------------------------------------------------------------------------------------------------gtaa-----gaa-tgg--------a----tct---------------------------------------------------------------------------------------------------------------------------aa-tg------t-a-gctgctct-c-aaacc-gtctgca-------------------------------aagac-----------aa-------t--------------tt-----gaacca-tttgatctcaaatcaagtaggactacccg----------
>Campanella_buettneri_MF075136
cattattg-aat-g-tt-tg---------------------------aag-tag--------tt-g--agctggt-ctt-----------------------cacggac-a-tgtgcttg-ct-gcttct----attca--t---c---c---ta-tccacctgtgca-ct-ta-ttg-tagagc----tttgaagaa-------------------------------------------------------------------------------------------tgtcct-------------------------tg----------------------ttag--------------------------------------------------c----------t------caaggat-------------------------------------tagta---------------ttc-tag-----------tt--------ctatg----ta-tt-----------tacaa---act-ct----atgaa-tg-tct--agaa--tg-----t--c----tt--tt--a-tt--ggg-ac---------tt----------cattg---------acccttt---a-aa---c-t-tt-atacaactttcagcaacggatctcttggctctcgcatcgatgaagaacgcagcgaaatgcgataagtaatgtgaattgcagaattcagtgaatcatcgaatctttgaacgcaccttgcgcccttt-ggtattccgaagggcatgcctgtttgagtgtcattaaattctc--aacttc-aa--aa-g--------c-tt-----tgtc------------tt-tttga-agcttgga-t-g-tgaagg----tctgctggcgtt----t-c-------aa---at-g--ttcagctcctttaaaatgtattagtgga-c---------c-ca-----tt-----tg-t--------------gt-tc--ag-c-c-t--tag-tgtgataa---t-tatctacgctat--ggtctt---cgaatgca-tgctcatt--------------agaac--ttc--gag---ctgttt--ttacagtctcg-------------g-----------t-gtg------gag-a-g--------------tt-----------gc-atta------att----------tgc-----------tctttctgtct-tc--------------------------------------------------tgagtta-gg-ct------t-g-tctgc-tt-c-taacc-gtctgc-------gc-atgt-------------------ggac-----------aa-------------------t--tt-----gaacca-tttgacctcaaatcaggtaggactacccgctgaacttaa
>Campanella_pustulata_JX444168
cattattg-aat-g-tt-tg---------------------------aag-tag--------tt-g--agctggt-ctt-----------------------cacggac-a-tgtgcttg-ct-gcttct----attca--t---c---c---ta-tccacctgtgca-ct-ta-ttg-tagagc----tttgaagaa-------------------------------------------------------------------------------------------tgtcct-------------------------tg----------------------ttag--------------------------------------------------c----------t------caaggat-------------------------------------tagta---------------ttc-tag-----------tt--------ctatg----ta-tt-----------tacaa---act-ct----atgaa-tg-tct--agaa--tg-----t--c----tt--tt--a-tt--ggg-ac---------tt----------cattg---------acccttt---a-aa---c-t-tt-atacaactttcagcaacggatctcttggctctcgcatcgatgaagaacgcagcgaaatgcgataagtaatgtgaattgcagaattcagtgaatcatcgaatctttgaacgcaccttgcgcccttt-ggtattccgaagggcatgcctgtttgagtgtcattaaattctc--aacttc-aa--aa-g--------c-tt-----tgtc------------tt-tttga-agcttgga-t-g-tgaagg----tctgctggcgtt----t-c-------aa---at-g--ttcagctcctttaaaatgtattagtgga-c---------c-ca-----tt-----tg-t--------------gt-tc--ag-c-c-t--cag-tgtgataa---t-tatctacgctat--ggtctt---tgaatgca-tgctcatt--------------agaac--ttc--gag---ctgttt--ttacagtctcg-------------g-----------t-gtg------gag-a-g--------------tt-----------gc-atta------att----------tgc-----------tctttctgtct-tc--------------------------------------------------tgagtta-gg-ct------t-g-tctgc-tt-c-taacc-gtctgc-------gc-atgt-------------------ggac-----------aa-------------------t--tt-----gaacca-tttgacctc------------------------------
>Campanophyllum_proboscideum_AY230866
cattattg-aat-g-ta-ttc-------------------------aaagggtt-------att---gagctgac-ttt-gt------------------aacaaaagt-a-tgtgctcg-cc-tttttgact---tac--t--at---t---tt-tccacctgtgca-ct-tt-ttg-tagact----gtatgtataatttgag-----------taacaacagtcaaaaa----------------------------------------------------------------------------------------ga----gga--------t------tcgt-------------------------------------------------------------------tactgtttct----------tcttcttctctg-----------gttggtctcaaaagaaactatatat-at-----------ggt--------ctatg----tt-tat----------cacaa---acc-cct---ttgta-tgttat--agaa--tg-----t--t----tt--ctt-ttac--tgg-tt-------tctt----------cattg---------aaccttt---a-aa---t-c-aa-atacaacttttagcaacggatctcttggctctcgcatcgatgaagaacgcagcgaaatgcgataagtaatgtgaattgcagaattcagtgaatcatcgaatctttgaacgcaccttgcgctcttt-ggtattccgaagagcatgcctgtttgagtgtcattaaattctc--aacctt-at--aa-a--------c-ac-----ttttat--cagt--ggtt-atata-ggattgga-t-g-tgggag-----ttgcaggtctc----t-cttttgt--t---ag-a--atctgctcttcttaaatatattagtgaa-g------g--c-t-------------tg-ta-----------agct-ac--tc-c-c-t--tgg-tgtgataataat-tatctacgtcttggtg--------------------------------------------------------------------------------------------------tat----------ggg-t----------------tt------------------------------------ctactttt------a--a--------------------------------------------------------------------aagtgg------t-c-tttgcttt-c-taact-gtctatt--------tgttt-------------------ggac-----------aaa---caac--------t--t--tt-----tattga-cttgacctcaaatcaggtaggactacccgctgaacttaa
>Cellypha_goldbachii_OQ282782
cattattg-aat-g-tt-tg---------------------------aagtatg--------tt-g--agctggt-ctt-----------------------aatggac-a-tgtgctcg-ct-gcttct----attca--t---c---t---ta-tccacctgtgca-ct-tatttg-tagagct---tttgaagaa-------------------------------------------------------------------------------------------ggcctt-------------------------gg----------------------ttca--------------------------------------------------c----------a------ctgaggt------------------------------------gtagta---------------ttc-ggg-----------ct--------ctatg----tt-tt-----------cacaa---act-ct----atgaa-tg-ttt--tgaa--tg-----t--c----tt--tt--a-tt--ggg-ac---------tt----------aattg---------gcccttt---a-aa---c-t-ta-atacaactttcagcaacggatctcttggctctcgcatcgatgaagaacgcagcgaaatgcgataagtaatgtgaattgcagaattcagtgaatcatcgaatctttgaacgcaccttgcgcccttt-ggtattccgaagggcatgcctgtttgagtgtcattaaattctc--aacttc-aa--aa-g--------c-tt-----tgtc------------tt-tctga-agcttgga-t-g-tgaagg----cttgctggcatt----tct-------ag---at-g--ctcagctcctttgaaatgtattagtgga-c---------c-cg-----tt-----tg-t--------------gt-tc--ag-c-t-t--tag-tgtgataa---t-tatctacgctat--ggtgtt---tgaatgct-tgctcatt--------------agaac--ttc--gaa---gtgtttcacgacattttcg-------------g-----------t-gtg------ggg-a-g--------------tt-----------gc-gagttt--aactt----------tgc-----------tctttctgtct-at--------------------------------------------------tgagtct-gg-tt------t-g-tctgc-tt-c-taaca-gtctact------at-tagt-------------------ggac-----------aa------ct-----------c--tt-----gaaaca-tttgacctcaaatcaggtaggactacccgctgaacttaa
>Chaetocalathus_aff_columellifer_AY916686
cattattg-aaa-c-at-tg----tga---------------------agaaag--------tt-g--agctggc-tct--t--------------------catgggc-a-tgtgctcg-ct-ttctttcaa---tc-------t---t---ca-tccacctgtgca-ct-tt-ttg-tagagg----ggcttaagaacg---------------------------------------------------------------------------------------------------------------------------------------------------------------------------------------------------gac----------g------cgagtcc-------------------------------------tagta---------------ttg-gc-------t---ctt--------ctatg----tt-t------------tacac---act-c-tta-atgta-tgtcgt--tgaa--tg-----t--c----tt--tt--a-ta--ggg-ac---------tt----------gattg---------gcccttt---agaa---a-a-ct-atacaactttcagcaacggatctcttggctctcgcatcgatgaagaacgcagcgaaatgcgataagtaatgtgaattgcagaattcagtgaatcatcgaatctttgaacgcaccttgcgcctctt-ggtattccgagaggcatgcctgtttgagtgtcattaaattctc--aacctc-at--ca-a--------g-tt-----tgact----act----tt-tttga-ggcttgga-c-g-tggagg-----ctgctggctct----c----------g---cg-a--gtcggctcctcttaaatgcattagtgga-aa-----a--c-cg-----tt-----tg-t--------------gg-tc--ca-c-g-t--tgg-tgtgataa---t-tatctacgccac--tgttgag--actgca---ggctctac--------------aagacttctc--ggatg----------tgaaagtccg-------------g-----------t-ctg------gaa-a-g--------------ct-----------gcagcta----gcacc----------tgc-----------tctttctg---------------------------------atctagta---------------cgagtcg-aa-gg------c-g-tccgc-tt-c-aaact-gtcctaa------gt-tact-------------------ggac-----------ga-------t--------a--t--tt-----gaactc-tttgacctcaaatcaggtaggactacccgctgaacttaa
>Chaetocalathus_liliputianus_AY916682
cattattg-aaa-c-at-tg----tga---------------------agaaag--------tt-g-tagctggc-tct--t--------------------caagggc-a-tgtgctcg-ct-ttctttcaa---tc-------t---t---ca-tccacctgtgca-ct-tt-ctg-tagagg----gggcttttagaaa-------------------------------------------------------------------------------------------------------------------------------------------------------------------------------------------------ggac----------g------caagtct-------------------------------------tagta---------------ttg-aac-------ct-cct--------ctatg----tc-t------------tataa---act-c-ttg-atgta-tgtctt--tgaa--tg-----t--c----tt--tt--t-ataaggg-ac---------tt----------tactg---------gcccttt---a-aa---a-a-ca-atacaactttcagcaacggatctcttggctctcgcatcgatgaagaacgcagcgaaatgcgataagtaatgtgaattgcagaattcagtgaatcatcgaatctttgaacgcaccttgcgcctctt-ggtattccgagaggcatgcctgtttgagtgtcattaaattctc--aacctt-aa--aa-a--------c-tt-----ttttg-----------tt-tctaa-ggattgga-t-g-tggagg----cttgctggcttt--------------aa---ca-a--gtcagctcctcttaaaaacattagtgga-a------a--c-cg-----tt-----tg-t--------------gg-cc--ca-c-a-t--tgg-tgtgataa---t-tatctacgccac--tgctgtg--actaca---ggctctat--------------tagcttgctc--gaac--gtact--ttgtacatttcg-------------g-----------t-ttg------gag-a-gt--------------------------gc-atga---------------ataatgc-----------tctttctgtt-------------------------------gcttac-----------------agagttt----gg------c-a-tccgc-tt-c-aaact-gtcctaa------gt-catt-------------------ggac-----------aa-------t--------ta-c--tt-----gacttg-tttgacctcaaatcaggtaggactacccgctgaacttaa
>Cheimonophyllum_candidissimum_DQ486687
-----ttg-aatgt-aa-tt---------------------------caaagag--------tt-g-tagctggc-act--t---------------------tggtgc-a-tgtgcaca-ct-ttttgt------act--a---c---t---tt-tccacctgtgaa-cc-t--ttg-tagact----atggac-------------------------aaacctcatctgaaa-------------------------------------------------atgatggatt--------------------------ga----agg--------c------cttg-c-t----------------------------ttttaac-----------------------------taaagct-----------------tcctttg------------------------------cagttt-at-----------agt--------ctatg----tt-tt-----------tacac---acc-c-----ttaca-agttaa--tgaa--tg-----t--c----at--tt----ac--tgg-tc---------tt------------ttg---------accttta---a-aa---a-a-ct-atacaactttcagcaacggatctcttggctctcgcatcgatgaagaacgcagcgaaatgcgataagtaatgtgaattgcagaattcagtgaatcatcgaatctttgaacgcaccttgcgctcctt-ggtattccgaggagcatgcctgtttgagtgtcattaaattctc--aacctt-ac--ca-c--------t-tt-----attg------------tg-aataa-ggcttgga-t-g-tggggg----tttgtcggtctt----t-c-------at---ta-g--atcggctcctctcaaatacattagtgat-a------a--c-t------tg-----ta----------------gt-tg--tc-c-t-a--tgg-tgtgataa---t-tatctacgccttg-------------------------------------------------------------------------------------------------------t----------gca-t-g--------a-----ct-----------ac-----------------------tttta----------------------------------------------------------------------------------at-gg------t-t-gttgc-tt-a-taact-gtctgtt-----------------------------acaagac-----------aa-------c--------------tt------------cttgactt-------------------------------
>Chondrostereum_purpureum_MH857241
cattattg-aat-g-ta-cttgc-------------------------aatagg--------tt-g-aagctgac-ttt--t---------------------cggagt-a-tgtgctcg-cc-ttttgtctt---act--a---c---t---tt-tccacttgtgaa-cc-t--ttg-tagact----atgaatgaaataaa---------------------ctcatctgaaa-------------------------------------------------atggtggttaa-------------------------ga----gag--------g------tttg-t-tctta------------------------------------------------------------cagagca-----------------tcctttt-----------gttagtag--------------ttc-at-----------agt--------ctatg----tt-a------------tattt---acc-cttga-ttgaa-tgttaa--tgaa--tg-----t--c---att--tt----ac--tgg-tc---------tt-------------tg---------accttta-----aa---c-t-ta-atacaactttcagcaacggatctcttggctctcgcatcgatgaagaacgcagcgaaatgcgataagtaatgtgaattgcagaattcagtgaatcatcgaatctttgaacgcaccttgcgctcctt-ggtattccgaggagcatgcctgtttgagtgtcattaaattctc--aacctt-at--ca-g--------t-tt-----tttat--taaat---tgg-ttcaa-ggcttgga-ttt-tgggag-----ttgcaggcttc----t-ctt-----tt---ga-a--gtcagctcttcttaaatgtattagtgga-g------a--c-t------tg-----ta----a-----------cc-gt--cg-c-c-t--tgg-tgtgataa---t-tatctgcgcctt--ggtgtat----------------------------------------------------------------------------------------------------------tgg-t-g--------a-----ct----------agt--------------------------------------------------------------------------------------------------------------aa-tg------t-c-tttgc-tt-a-taaca-gtccatt--------agatt-------------------ggac-----------aa-------t-----cact-----tta----tgact--tttgacctca-----------------------------
>Chrysomycena_dunicola_MN496427
-----ctg-aag-a-at-ag---------------------------atagtgg--------tt---gagctggc-tcc--t------------------taggggggt-a-tgtgctcg-ct-ctatcgctt---ttt--c---t---a---ct-ctccactgtgca-cc-tc-ttg-taggct----atggat--------------------------atttcagagtgctc-------------------------------------------------------------------------------------gc----aag--------g------taaa-c------------------------------------------------------------------acttgct-----------------tgaactcggcct----------------------------ttc-at-----------agc--------ctatg----tt-ta-----------tatca--cact-ctt---------agtcta--tgaa--tg-----t--c----ta--tt----gt--tgg-tc---------tt-------------tg---------accgata---a-at---g-t-tt-atacaactttcagcaacggatctcttggctctcgcatcgatgaagaacgcagcgaaatgcgataagtaatgtgaattgcagaattcagtgaatcatcgaatctttgaacgcaccttgcactcctt-ggtattccgaggagtatgcctgtttgagtgtcattaaattctc--aagacc-cg--ta-g--------c-tc-----ttgtag-------------ctagg-cttttgga-t-g-tgaggc-----ttgctgggact----t--------------gc-t--tccagcttccttcaaatgcattagtggt-t------g--c---------------agatc------------cgc-tt--tc-a-a-t--cgg-tgtgataga----tatctacgcctt--tg---------------------------------------------------------------------------------------------------------------aag-----------------------------------------------------------------------------------------------------------------------------------------------------------------------------------------------------------------------ggt----------------------------------------------------------------------------------------
>Clitocybula_familia_JF730328
cattactg-aag-a-aa-tg----------------------------gtaggg--------tt---gagctgac-tct--t---------------------cggagtaa-tgtgcttg-ct-ctatcgctt---ttt--c---t---a---ct-ctccactgtgca-cc-ta-ttg-taggct----gtgaataacctt-----------------tcagtccttcattgaag-------------------------------------------------gaactggataa-------------------------ga----ggg--------c------ttgc-t----------------------------------------------------------------ttcttggct-----------------tgacctcacc------------------------------ttc-at-----------agc--------ctatg----ta-t------------tacac---act-cttt--aaaga-agtctt--tgaa--tg-----t--g---atc--tt----gt--tgg-tc---------tt----------gaatg---------accgata---a-aa-cgt-t-at-atacaactttcagcaacggatctcttggctctcgcatcgatgaagaacgcagcgaaatgcgataagtaatgtgaattgcagaattcagtgaatcatcgaatctttgaacgcaccttgcactcctt-ggtattccgaggagtatgcctgtttgagtgtcattaacttctc--aaacct-tc--ga-g--------t-ctc----ttatatgtaggctt--tt-gtaag-gctttgga-t-g-tgagga----tttgccggtact----t-----gta-tg---ag-g--atcggcttccttgaaatacattagtggg-t------t--a-ca------------tgatc------------ccc-tt--tc-a-t-t--tgg-tgtgatag---t-tatctacgcctt--tg---------------------------------------------------------------------------------------------------------------aaa-t-g--------atca--ct---------------------------------------------------------------------------------------------------------------------------tt-gg------t-a-tctgc-tt-c-taacc-accccaa--------gtcttgt-----tcttttaatcgggaac-----------ga-------ctcttgattt--t--tt-----tttatg-tttgacctcaaatcaggtaggactacccgctgaacttaa
>Clitocybula_lacerata_LT854054
cattactg-aag-a-ay-gg---------------------------ggtaagg--------tt---gagctggc-ttc--t---------------------aggagcaaatgtgcttg-cc-ttatcgctt---ttt--c---t---a---ct-ctccactgtgca-cc-tc-ttg-taggct----atgata-------------------------aaccctcagtccctt-------------------------------------------------cgactggatg--------------------------ga----gga--------c------ctgc-c-----------------------------------------------------------------gtttggct-----------------tgcccct-----------caccct----------------ttc-at-----------agc--------ctatg----tc-ta-----------cataa--caca------cacgag-tctttt--tgaa--tg-----t--a--aact--tt----gt--tgg-tc---------tt----------cactg---------accgata---a-aa---c-t-at-atacaactttcagcaacggatctcttggctctcgcatcgatgaagaacgcagcgaaatgcgataagtaatgtgaattgcagaattcagtgaatcatcgaatctttgaacgcaccttgcactcctt-ggtattccgaggagtatgcctgtttgagtgtcattaacttctc--aaacct-tt--caag----------ct-----ttttat--ggct---tgt-caaag-gctttgga-t-g-tgagggtc--tttgctgggtac----t-ctttttg------ag-g--gtcagctcccttgaaatgcattagtggt-t------a--c--------tt-----ga-tc------------cgc-tt--tc-a-t-t--tgg-tgtgatag---t-tatctacgcctt--tg---------------------------------------------------------------------------------------------------------------aaa-t-g--------gtca--ct---------------------------------------------------------------------------------------------------------------------------tt-gc------t-a-tccgc-tc-c-taaccggtctgtc-------ttgtct-----------------atagacg----------ga-------c--------t--c--tt---------------------------------------------------
>Clitocybula_oculus_LT854017
cattactg-aag-a-aa-tg----------------------------gtaggg--------tt---gagctggc-ttc--t---------------------aggagt-a-tgtgcttg-cc-ctatcggtt---ttt--c---t---a---ct-ctccactgtgca-cc-tttttg-taggct----atgata-------------------------actcctcagttctctt-----------------------------------------------tgractggataa-------------------------ga----gaa--------c------ttgc-------------------------------------------------------------------aaatagct-----------------tgatct--------------cact----------------ttc-at-----------agc--------ctatg----tt-ca-----------tataca-cact-ctg---tatca-agtctt--tgaa--tg-----t--a----at--ctt---gt--tgg-tc------tcttt----------gatgg---------accgata---a-aa---cttata-atacaactttcagcaacggatctcttggctctcgcatcgatgaagaacgcagcgaaatgcgataagtaatgtgaattgcagaattcagtgaatcatcgaatctttgaacgcaccttgcactcctt-ggtattccgaggagtatgcctgtttgagtgtcattaacttctc--aaacct-tt--ca-a--------g-tt-----tattg--------------gaaag-gctttgga-t-g-tgaggg---ttttgctggtaca----cttcttgtata----tg-a--atcagctcccttgaaatgcattagtggt-t------a--c--------tt-----gg-tc------------cac-tt--tc-a-t-c--tgg-tgtgatag---t-tatctacgcctt--tg---------------------------------------------------------------------------------------------------------------aaa-t-g--------atca--ct---------------------------------------------------------------------------------------------------------------------------tt-gc------t-a-tccgc-tt-c-taactagtctatc-------ttttat-------------------agac--------------------t-----------c--tt-----gaccaa-tttgacctcaaatcaggtaggactacccgctgaacttaa
>Collybiopsis_confluens_KP710280
cattattg-aaa-g-ct-tt----tgg---------------------gaggta--------ct-g-ttgctggc-ttt--t-------------------aacaaggc-a-tgtgcacg-ta-tttcttaat---ttc--a---t---t---ca-tccacctgtgca-cc-tt-ttg-tagaat----gtctcgtattc------------------------------------------------------------------------------------aaatcggcttttt-----------------------gc----aag--------t------ctct-c-t---------------------agggagttcttgc----------gga----------a------taatgtttt-----------------------------------ggatt-------------------ag--------ag-ctt--------ctatg----tt-ct-----------tacaa---act-cagtt-aagca-tg-ttc--agaa--tg-----t--c---aat--tt--a-tt--ggg-ac---------tt----------gattg---------acccttt---a-aa---c-t-tt-atacaactttcagcaacggatctcttggctctcccatcgatgaagaacgcagcgaaatgcgataagtaatgtgaattgcagaattcagtgaatcatcgaatctttgaacgcaccttgcgccctct-ggtattccggagggcatgcctgtttgagtgtcattaaattctc--aacttc-at--ta-a--------t-tt-----ttat-----aat----tg-attga-agcttgga-t-g-tggggg----tttgctggcgtc----t-ttcagat------gt-t--ttcggctccccttaaatgcattagtagg-a------a--c-ccg----tt-----tg-tt-g--------------gc--gt-c-c-a--aag-tgtgataa---t-tatctacgcttt-tggttagt--ctaaca---ggctcgaa--------------tgga--agtt--atacc-attttttgtatgggttttgtgcacttcggtgtgctttgcctgggt-atg------ggg-t-t--------------tt-----------gc---------gtactttg-gtg---tgc-----------tttacctgt----------------------------gtcttttcat-----------------tagagtttag-ga--------actctgcttt-c-taacc-gtctacgta-------ttgt-------------------ggac-----------aa-------a-----------t--tt-----tgacaa-cttgacctcaaa---------------------------
>Collybiopsis_fuscotrama_JF303730
----------------------------------t------------------------------g-ttgctggt-ctc--t-tt--------------aacaaggggc-a-tgtgcacg-ta-gttctctat---tct--a---t---t---ca-tccacctgtgca-tc-tt-ttg-tagtgg----gcgtcttttggatt---------------------------------------------------------------------------------------------------------------------ga---------------------------c------------------------------------------------------------------ctttgtt---------------------------------gtgttggtc---------------ttg-ga-----------accc---cccactatg----tc-t------------tacaa---aca-c-----ctgta-tgtttt--agaa--tg-----t--tattgtt--tt--a-tt--ggg-ac---------tt----------tattg---------gcccttt---a-ag-cac-t-tt-atacaactttcagcaatggatctcttggctctcccatcgatgaagaacgcagcgaaatgcgataagtaatgtgaattgcagaattcagtgaatcatcgaatctttgaacgcaccttgcgccctct-ggtattccggcgggcatgcctgtttgagtgtcattatattctc--aacttc-aa--ta-g--------t-tt-----atttaa-tgaac----tt-attga-agcttgga-t-g-tggagg---ttttgctggcgtc----t-ttttaga-----tgt-t--tccggctcctcttaaatgcattagtggt-a------a--c-ccg---ttt-----tg-tt-g-----------gg-ct--gt-c-c-t--tag-tgtgataa---t-tatctacgcttt--ggactta--tgcttgac------------------------------------------------------------------------cgctc--------tattggac---gat-t-g--------ggtt-ttt-----------gcaattagt--------------agttgc-----------tttacctgtta-c------------------------tctagtccat-----------------taaagtg-ag-ggaag---t---actgcttt-c-gaacc-gt---------------------------------------------------------------------------------------------------------------------------------
>Collybiopsis_juniperina_AY256708
cattattg-aaa-a-tt-tt---------------------------gggagta--------ct-g-ttgctggc-ctt--c------------------aatgaagac-a-tgtgcacg-ta-ttct--tga---act--a---t---t---ca-tccacctgtgca-ct-ta-ttg-tagaag----ttctcatt---------------------------------------------------------------------------------------aggttggc-tt-------------------------at----agg------tct-----attgg-a----------------------------------------------cct-----------------tgc-ggt-------------------------------------tgact---------------cag-tg--------gg-ctt--------ctatg----tt-tt-------a---tacat---acc-a-gtt-aagca-tg-ttt--agaa--tgt----t--c----tt--tt--a-tt--ggg-ac---------tt----------gattg---------acccatt---a-aa-----g-tt-atacaactttcagcaacggatctcttggctctcccatcgatgaagaacgcagcgaaatgcgataagtaatgtgaattgcagaattcagtgaatcatcgaatctttgaacgcaccttgcgccctct-ggtattccggagggcatgcctgtttgagtgtcattaaattctc--aacttc-aa--ta-g--------t-tt-----ttat-----aac----at-gttga-agcttgga-c-g-tggagg----cttgctggcatc----tat-------ag---at----gttggctcctcttaaatgcattagtggg-a------c--c-cgt-----------ta-tt-g-----------ga-cc--at-t-c-a--tgg-tgtgataa---t-tatctacgctat--gattagt--tcagtg---actctgtg--------------ggctttgttc--agacg--------ctaggtgttctg-------------g-----------t-gtg------ggt-----------------ttt-----------gt-agta-----tatt-----agtactgc-----------tttacctg---------------------------------gctcat-----------------tagagta-gg-ga------t-a-tctgctat-c-taacc-gtctgt-------gt-atac-------------------agac-----------ag-------c--------ta-c--ct-----tgacaa-tttgacctcaaatcaggtaggactacccgctgaacttaa
>Collybiopsis_luxurians_AY256709
cattattg-aaa-g-tt-tt---------------------------gggggta--------ct-g-ttgctggt-ctt--t-tac------------------aaggc-a-tgtgcacg-ta-cttc--taa---tct--a---t---t---ca-tccacctgtgca-tc-tt-ttg-tagaag----ttctttc----------------------------------------------------------------------------------------aggttggc-tt-------------------------gc----aag------tcc-----tttgg-a---------------c------------------------------ttt----------g------tattggc-------------------------------------taata---------------tgt-ga--------gg-ctt--------ctatg----tc-tt-----------tacaa---acc-a-gtt-aagca-tg-ttt--agaa--tg-----t--g----tt--gt--a-tt--ggg-ac---------tt----------cattg---------acccatt---a-aa-------ct-atacaactttcagcaacggatctcttggctctcccatcgatgaagaacgcagcgaaatgcgataagtaatgtgaattgcagaattcagtgaatcatcgaatctttgaacgcaccttgcgccctct-ggtattccggagggcatgcctgtttgagtgtcattaaattctc--aacttc-aa--ta-g--------t-tt-----gtaat----gaa----ct-gctga-agcttgga-t-g-tggagg---ttttgctggcgtc----t-t-------ag--tat-g--ttcggctcctcttaaatgcattagtgga-a------c--c-cg-----tt-----tg-tt-g-----------gaact--at-c-c-a--tag-tgtgataa---t-tatctacgcttt--ggttgat--tcaatg---aactctttggac-ttc-tttcagaattg-ctt--agg---------------cattctg-------------g-----------t-gtg------ggt-a----------------tt-----------gt-act-------tgt----------tgc-----------tttacctg---------------------------------gttcat-----------------tagagtt-gg-ga------c-a-tctgctct-c-taact-gtctgt-------gtattgc-------------------ggac-----------aa-------t--------t--t--ct-----tgac-a-tttgacctcaaatcaggtaggactacccgctgaacttaa
>Collybiopsis_ramealis_MN413345
cattattg-aaa-a-gc-tt----tg---------------------gagtata--------ct-g-ttgctggt-ctt--t-taa------------c----gaaggc-a-tgtgcacg-ta-tctc--taa--tact--a---t---t---ca-tccacctgtgca-ct-tt-ttg-tagaag----ttctttt----------------------------------------------------------------------------------------agattggc-tt-------------------------at----agagg------t-----ttctg-a-----------------------------------------------cc----------t------tgt-agt-------------------------------------tgatt---------------taa-aa--------gg-ctt--------ctatg----tt-t------------tacaa---acc-a-tat-aagca-tgtttt--agaa--tgt----a--c----tt--tt--a-ct--ggg-ac---------tt----------gattg---------acccttt---a-aa---a-t-ct-atacaactttcagcaacggatctcttggctctcccatcgatgaagaacgcagcgaaatgcgataagtaatgtgaattgcagaattcagtgaatcatcgaatctttgaacgcaccttgcgccctct-ggtattccggagggcatgcctgtttgagtgtcattaaattctc--aacttc-aa--ta-g--------t-ttg----taatg----aac----tt-gttga-agcttgga-c-a-tggagg----cttgctggcatc----t-c-------ag---at-gttttcggctcctcttaaaagcattagtgga-t------c--c-cg-----tt-----tg-tt-g-----------gg-ct--a--c-t-t--tgg-tgtgataa---t-tatctacacttt--ggttagt--tcaata---gcattctaatggtt--------atagcg-ttt--atgta--------gacttgtttcta------------ca-----------t-tgg------gtt-g-c--------------tt-----------gc-attt------agg----------tgc-----------tcgacctgagg-ttttgcatcagaacttggtgctttacctagcttatta-------------gagtgtagg-gc-tt------t-a-tctgcttt-c-aaacc-gtctgt-------gt-atgc-------------------ggac-----------aa-------t--------t--t--at-----tgacta-tttgacctcaaatcaggtaggactacccgctgaacttaa
>Connopus_acervatus_GU318383
cattattg-aac-t-ct-tttggt---------------------tggagggag-----ctttcag-ttgctggc-ttt------------------------aaaggcaa-tgtgcacg-aaacttttgcttcgtttt--c---t---t---ca-tccacctgtgca-ct-tt-ctg-tagaag---------------------------------------------------------------------------------------------------------------------------------------------------------------------------------------------------------------------------------------ttttgtt------------aggttgatccttaacaag-------------a------------------------------ctt--------ttatg----tc-tt-----------tataa--aacc-cc----atgta-tgtta---agaa--tg-----t--c----tt--ttt---at-tggg-gc---------taaa--------ttttg---------acccatt---a-aa---a-t-ct-atacaactttcagcaacggatctcttggctctcccatcgatgaagaacgcagcgaaatgcgataagtaatgtgaattgcagaattcagtgaatcatcgaatttttgaacgcaccttgcgccctct-ggtattccggagggcatgcctgtttgagtgtcattaaattatc--aacttt-at--ca-g--------g-tt-----ttta---ttaac----tt-gttga-agcttgga-t-g-tggagg---ttttgctggcatt----t-c-------aa---at-g--tctggctcctcttaaatgcattagtggg-t------t--t-ccg----tt-----tgtttga-----------aa-ac--ca-c-c-t--tgg-tgtgataa---t-tatctacgcttt--ggttgat--tcaactctca----------------------------------------------------------------------ggata-----gtct-ttgt-----aaatt-a--------agactgtt--------ttggttagga----------------tactgcatt-gatttgctttatctga---------------------------------------------------------------aa-ggaa------agcctgctcc-c-taact-gtctgtg--------tatat-------------------ggac-----------aa-------t-----------t--ttat---tgacta-tttgacctcaaa---------------------------
>Crinipellis_dipterocarpi_OR636627
cattattg-aaa-c-at-tg----cga---------------------aggagg--------tt-g--agctggc-tac--tc------------------------gc-a-agtgcttg-cc-tcctttcaa---tct--c---t---t---ca-tccacctgtgca-cc-tt-atg-tagggg----gattttgtg-------------------------------------------------------------------------------------------ggttttactac--------------c-----------------------------------------------------------------------------------------------------tgtgact-----------------------------------------------------------------------tc-tct--------ctatg----tc-tt-----------tacac---act-cttta-atgta-tgtcta--tgaa--tg-----t--t----at--ct--a-----ggg-ac---------tt----------tattg---------accctat--aa-aa---a-g-tt-atacaactttcagcaacggatctcttggctctcgcatcgatgaagaacgcagcgaaatgcgataagtaatgtgaattgcagaattcagtgaatcatcgaatctttgaacgcaccttgcgcccctt-ggtattccgaggggcatgcctgtttgagtgtcattaaattctc--aacccc-at--aa-a--------c-tt-----tgtg------------tt-tgtga-ggcttgga-t-g-tgggag-----ttgctggcttg----t-a-------ac---ag-a--gtcggctcttctgaaatgcattagtgga-ttt--ttag-cgct-----tt-----tg---------------caa-ac--ca-c-a-t--tgg-tgtgataa---t-tatctacgcctt--tga--------------------------------------------------------------taagtgtttgca-------------g-----------t-ctg------gga-g-g--------------tt-----------gc-agtat---ttact-------tgctgc-----------tctttctg--------------------------------------------------------tgaatgttga-----------a-tccgc-tt-c-aaacc-gtccaaa------gt-tact-------------------ggac-----------aa-------c--------------tt-----gacttg-tttgacct-------------------------------
>Crinipellis_malesiana_OR636628
cattattg-aat-c-at-tg----tga---------------------aggagg--------tt-g--agctggc-taa--t-----------------aaccgttagc-a-tgtgcttg-cc-ttctttcaat-------c---t---t---ca-tccacctgtgca-ct-tt-ttg-taggga----tatagaaggtctg----------------------------------------------------------------------------------------------------------------------ga----aag--------------------------------------------------------------------gt----------g------taaaagc------------------------------------ctagta---------cgggg-ttt-ct--------gt-tct--------ctatg----tc-tt-----------tatca--aact-c-tta-atgta-tgttta--tgaa--tg-----t--c----ta--tt--a-----ggg-ac---------tt----------aattg---------accctat--aa-aa---g-t-ta-atacaactttcagcaacggatctcttggctctcgcatcgatgaagaacgcagcgaaatgcgataagtaatgtgaattgcagaattcagtgaatcatcgaatctttgaacgcaccttgcgcccctt-ggtattccgaggggcatgcctgtttgagtgtcattaaattctc--aacctc-at--aa-a--------c-tt-----ttgt------------tt-attga-ggattgga-t-g-tgaggg-----ttgctggcttg----t-a-------ac---gg-a--gtcagctcccttgaaatgcattagtgga-ctt--tag--c-ca-----tt-----tg-t--------------gg-gc--ca-c-a-t--tgg-tgtgataa---t-tatctacgcctt---------------------------------------------------------------------ttggtttgca-------------g-----------t-ttg------gga-g-g--------------ct-----------gc-aatg--taacaat----------tgc-----------tccttctg--------------------------------------------------------ttaaatc-gt-gc---ttataa-tccgc-tt-c-aaact-gtcctaa------gt-tact-------------------ggac-----------aa-------a-----tta------ct-----tgacttgtttgacct-------------------------------
>Crinipellis_scabella_MH856653
cattattg-ata-c-at-tg----tga---------------------aggagg--------tt-g--agctggc-ttt--t-------------------aaccaagc-a-tgtgcttg-tc-tcctttcaa---tat--c---t---t---ca-tccacctgtgca-cc-tt-ttg-taggga----tatagaaagatctg---------------------------------------------------------------------------------------------------------------------ga----acg--------------------------------------------------------------------gt----------g------taaaagc------------------------------------caagta---------cggggactt-ct--------gt-tct--------ctatg----tt-tt-----------tacac---acc----ta-atgta-tgttta--tgaa--tg-----t--c----ta--tt----gg--ggg-ac---------tt----------tattg---------accctat-aaa-aa---g-t-ta-atacaactttcagcaacggatctcttggctctcgcatcgatgaagaacgcagcgaaatgcgataagtaatgtgaattgcagaattcagtgaatcatcgaatctttgaacgcaccttgcgcccctt-ggtattccgaggggcatgcctgtttgagtgtcattaaattctc--aacctc-at--aa-g--------c-tt-----ttgt------------tt-attga-ggattgga-t-g-tgaggg-----ttgctggcttg----t-aa------ca---ga-g--ttcagctcccttgaaatgtattagtgga-ct---tag--c-cg-----tt-----tg-t--------------gg-gc--ca-c-a-t--tgg-tgtgataa---t-tatctacgcctt--tatggtt------------------------------------------------------------------tgca-------------g-----------c-ttg------gga-g-g--------------tt-----------gc-aatg--taacagt----------tgc-----------tcttcctg--------------------------------------------------------ttgtcaa-gt-gc------t-g-tccgc-tt-c-gaacc-gtcctaa------gt-tatt-------------------ggac-----------aa-------t--------t--c--at-----tgactt-gttgacctc-aatcaggtaggactacccgctgactt---
>Cruentomycena_viscidocruenta_EU517518
cattattg-ata-c-gc-tt----------------------------tgagtg--------tt-g-atgctggc-cct--t-------------------tcgggggc-a-tgtgctcg-ca-ttcaaa-----ctat--t---t---a---tc-ttctcttgtgca-cc-tt-ttg-tagtct----ttgaatgtcacc----------------tttccgctgcaaa------------------------------------------------------cgcgggttttg-------------------------ga----gagg-------c-----------t------------------------------------------------------------------tcgtgct---------------ttttctct--------------gggc----------------ttc-aa-----------aga--------ctatg----tc-tt-----------catat---acg-------ttaaa-cagttt--agaa--tg-----t--c----tt--ttt---aa--cgg-cc---------ta----------------------acagccatt---a-aa---c-c-ta-atacaactttcaacaacggatctcttggctctcccatcgatgaagaacgcagcgaaatgcgataagtaatgtgaattgcagaattcagtgaatcatcgaatctttgaacgcaccttgcgcccttt-ggtattccgaagggcatgcctgtttgagtgtcattaaattatc--aacctt-ga--aa-g--------c-tt-----ttgtgg---------ctc-ttctt-ggcttgga-t-g-tgaggg---ctttgctggcttc----c-ttcagtgga----tt-g--gtctgctccctttaaatgcattagtggg-a------t--c-t------ct-----tg-tg-g-----------ac-cg--tc-a-c-t--tgg-tgtgataa---t-tatctacgccgc-ttg--------------------------------------------------------------------------------------------------act-ttg------tag-c-a--------aat---ct-------------------------------------ta------------------------------------------------------------------------------------tg-gg------a-a-cctgc-tt-attaacc-gtccctc---------gctt-------------------ggac-----------aa-------c-----------t--tt-----ctttaa-tttgacctcaaa---------------------------
>Cynema_alutacea_OQ023326
cattattg-aat-a-cg-a-----------------------------ttggca--------ct-g-atgctggc-tct--t-------------------cactgagc-a-tgtgctcg-tg-tcgtct------tat--t---t---a---tc-ttctcttgtgca-ca-tt-ttg-tagtca----gtgaatt-------------ggaaacttgcgtgctttcatt------------------------------------------------------agtgcggtctat------------------------gg----ggg--------t------tgtg-a-aacaccttcccctgtt-ccactgcgc-ggcttttactagtc--gcggtctg----g-gagttgt-ttaaaac----------------cttctcc--------------tgc-----------------ttc-ac-----------tga--------ctatg----tt-tt-----------catat---acc-ctt---aataa-agttat--agaa--tg-----t--c----at--ttt-----------tt----------t----------aacgc------a--agttaaa-----aa---a-c-at-atacaactttcagcaacggatctcttggctctcctatcgatgaagaacgcagcgaaatgcgataagtaatgtgaattgcagaattcagtgaatcatcgaatctttgaacgcaccttgcgcccttt-ggtattccgaagggcatgcctgtttgagtgtcattaaattatc--aacctt-ga--cttg----------tt-------------cgcg----ag-tctaa-ggcttgga-t-g-tgaggg----cttgctggcttc----c-ttcagtg--g---at-g--gtctgctccctttaaatgcattagtggg-a------t--c-t------ct-----tg-tg-g-----------ac-cg--tc-a-c-t--tgg-tgtgataat--t-tatctataccac-ttg--------------------------------------------------------------------------------------------------gct-ttg------aag-c-a--------aa----ct-------------------------------------aa------------------------------------------------------------------------------------tg-gg------a-a-cctgc-tc-a-taacc-gtccttt-------------------------------gggac-----------aa-------c------ttt--t--at-----tgacaa-tttgacctcaaatcaggtaggactacccgctgaacttaa
>Cyphella_digitalis_DQ486698
-----ttg-aatgt-at-tc----------------------------aaaggg--------tt-g-atgctggc-ttt-gc--------------------aaaaagt-a-tgtgctca-cc-ttttgactt---act--a---t---t---tt-tccacctgtgca-ct-t--ttg-tagacc----atagta------------------------cagttctcttctgaaa-------------------------------------------------atgaaggatg--------------------------ga----agg--------a------tttg-t-ttgag------------aaggagaaaagcctttgct---------ggtttttycc-----ccctattgggca-----------------ttcctttggt----------------------------tgtct-at-----------ggc--------ctatg----tt-t--------tat-cacaa---acc-c----tttgta-tgtttt--agaa--tg-----t--c----tt--ttt---ac--tgg-tc---------tt------------ttg---------accttta-----aa-----t-ct-atacaacttttagcaacggatctcttggctctcgcatcgatgaagaacgcagcgaaatgcgataagtaatgtgaattgcagaattcagtgaatcatcgaatctttgaacgcaccttgcgctcttt-ggtattccgaagagcatgcctgtttgagtgtcattaaattctc--aacctt-ga--ac-a--------c-tt-----ttgt----tagt----gg-ctcaa-ggcttgga-t-g-tggaag-----ttgcaggtctc----t-a-------gt---ta-g--atcagctcttcttaaatgcattagtgag-g------g--c-t------tg-----ta----------------gc-tg--tc-c-c-t--tgg-tgtgataa---t-tatctacgcctt--ggtgtat----------------------------------------------------------------------------------------------------------agt------------------tt-----------ac------------------------ttta----------------------------------------------------------------------------------aa-tg------t-c-tttgc-tt-c-taaca-gtccatt--------taatt-------------------ggac-----------aa-------a-----ctct--t--tt------------attgac---------------------------------
>Cystostereum_crassisporum_ON117193
cattatag-aac-a-at-caaata--------cat--g-------tagagtgtg--------ct-g-tagctggc-ctt------------------------tgcggc-a-tgtgcacg-cc-attctgact---gtt--c---t---c---ca-tccacctgtgca-ca-ct-ttg-taggct----tcacaaaac----------------------atcagtcacctgaaa-------------------------------------------------atggtggtttgga-----------------------ga----ggg--------g------tggt-t-t----------------------------------------------------------------tttatcc--------------gcctctcttgaatg-----------------------------ttt-gt-----------agt--------ctatg----tt-t------------catac---act-cg----ctgaa-tgtctt--agaa--tg-----t--c----ac-gtt--atat------tc-----------------------------------------------aa---a-c-aa-atataactttcagcaacggatctcttggctctcgcatcgatgaagaacgcagcgaaatgcgataagtaatgtgaattgcagaattcagtgaatcatcgaatctttgaacgcaccttgcgctcctt-ggtattccgaggagcatgcctgtttgagtgtcattaaattctc--aacctt-tc--ca-t--------t-tt-----gtaac--gaaat----gc-gaaag-tgcttgga-tag-tggagg---ctttgcgggcttcaattt---------tt---ga-a--gtcggctcctctgaaatgcattagcaga-g------a--c-t------tg-----ta----g---------actt-tg--tc-c-c-t--tgg-tgtgataa---t-tatctacgcctt--ggatgtc----------------------------------------------------------------------------------------------------------------------------------------------------------------------tacatg-----------------------------------------------------------------------------------ga------ttgctctgcttt-c-aaacc-gtctcgg-----------------------------aagggac-----------aa-------t-------------ata-----tcaact-cttgacctcaaatcaggtaggactacccgctgaacttaa
>Cystostereum_murrayi_MH855588
cattattg-aac-a-at-caaatt--------cat--g-------tggagcgtg--------ct-g-tagctggc-ctt------------------------agtggc-a-tgtgcacg-cc-gttctggtt---gtt--c---t---c---ca-tccacctgtgca-ca-ct-ttg-tagact----ttgcaagat----------------------gttagtcaccggaaa-------------------------------------------------acggtggattaga-----------------------ga----gga--------g------cgg---------------------------------------------------------------------ttcagcg--------------cttcgtcttgaatgt----------------------------ttt-gt-----------agt--------ctatg----tt-t------------catac---act-cg----ttgaa-tgtctt--agaa--tg-----t--c----at-gtt--atat------tc-----------------------------------------------aa---a-c-aa-atataactttcagcaacggatctcttggctctcgcatcgatgaagaacgcagcgaaatgcgataagtaatgtgaattgcagaattcagtgaatcatcgaatttttgaacgcaccttgcgctcctt-ggtattccgaggagcatgcctgtttgagtgtcattaaattctc--aacctt-tc--cg-t--------t-tt-----gtaat--gaaat---gtt-gaaag-tgcttgga-ttg-tggagg---ctttgctggctta----t---------tt---aa-a--gtcggctcctctgaaatgcattagcgga-g------a--c-t------tt----tta--------------gact-tc--tc-c-c-t--tgg-tgtgataa---t-tatctacgcctt--ggttgtt----------------------------------------------------------------------------------------------------------------------------------------------------------------------tacatt-----------------------------------------------------------------------------------gt--------gctttgcttt-c-aaact-gtctcgt-----------------------------gaaggac-----------aa-------c-------------aca-----tcaaat-cttgacctcaaatcaggtaggactacccgctgaacttaa
>Delicatula_integrella_KR673538
cattactg-aag-a-aa-tg----------------------------gtaggg--------tt-g-atgctggc-tct--t---------------------cggagt-a-tgtgctcg-cc-ttatcgctt---ttt---ctac---t---tc-tccacctgtgca-cc-ta-ttg-tagatc----gtgttggaaatcctt------------tgtggtttctcgttcattt-------------------------------------------------tgaacggttc--------------------------ag----agg--------t------cttg-c-tt------------t--------------------------------------------------tttggct-----------------agacttcgactc----------------------------ttc-ac-----------gat--------ctatg----tt-a------------tatca---act------ctttaa-agtctt--tgaa--tg-----t--a--------ct--a-gt--tgg-tc---------tt----------tattg---------accgata-----at---t-t-ta-aaacaactttcagcaacggatctcttggctctcgcatcgatgaagaacgcagcgaaatgcgataagtaatgtgaattgcagaattcagtgaatcatcgaatctttgaacgcaccttgcactcctt-ggtattccgaggagtatgcctgtttgagtgtcattaaattctc--aagctt-ca--ac----------c-ttg----tcgtaa-tgact---cgg-tttgt-tgcttgga-c-t-tgagggtt--gccgcgagttctcggac---------tt---tt-g--aacggctccctttaaatgcattagtggt-g------a--c-t------tg-----ga-tc------------cac-ta--tc-a-a-a--tgt-gttgatag---t-tatctacactttg------------------------------------------------------------------------------------------------------------------aag-t-g--------a-----cc----------gat--------------------------------------------------------------------------------------------------------------tg-tc------t-t-tccgc-tt-c-taact-gtcc-------------------------------------------------------------------------------------------------------------------------------
>Delicatula_sp_LC482573
cattactg-aat-a-aa-tg----------------------------gtaggg--------tt-g-atgctggc-tct--t---------------------cggagt-a-tgtgctcg-cc-ttatcgctt---ttt---ctac---t---tc-tccacctgtgca-cc-ta-ttg-tagatc----gtgttggaaatcctt------------tgtggtttctcgttcattt-------------------------------------------------tgaacggttc--------------------------ag----agg--------t------cttg-c-t-------------t--------------------------------------------------tttagct-----------------agacttcgactc----------------------------ttc-ac-----------gat--------ctatg----tt-a------------tatca---act------ctttaa-agtctt--tgaa--tg-----t--a--------ct--a-gt--tgg-tc---------tt----------tattg---------accgata-----at---t-t-ta-aaacaactttcagcaacggatctcttggctctcgcatcgatgaagaacgcagcgaaatgcgataagtaatgtgaattgcagaattcagtgaatcatcgaatctttgaacgcaccttgcactcctt-ggtattccgaggagtatgcctgtttgagtgtcattaaattctc--aagctt-ca--ac----------c-ttg----ttgtaa-tgact---tgg-tttgt-tgattgga-ctt-taagggtg--gccgcaggttctcgaac---------tt---tg-g--aacggctccttttaaatgctttatgggg-a------a--c-t------gg-----aa-cc------------cac-ta--tc-a-a-a--tgg-gttaatgg---t-tatctacccttta------------------------------------------------------------------------------------------------------------------aag-t-g--------a-----cc----------gac--------------------------------------------------------------------------------------------------------------tg-tt------t-t-tccgc-tc-c-tacct-gtcctcg------------------g-------------gaac-----------aa-------a-----------t--cc-----ttgaaa-tttgacctcaaatcaggtaggactacccgttaactttaa
>Dendrothele_yunnanensis_OR094484
cattattg-aagtc-ac-tt----------------------------gtgaag--------tt-g-ttgctggc-ttactt-------------------cggtttgc-a-tgtgcacg-ct-tcgcacttg---aat--a---c---t---ta-tccacctgtgaa-cc-t--ttg-taggct----ttcttgcctttg-------------ccatttgaattataatcgctgag-----------------------------------------------aatgcggacgggagactgtcgataaagactgtctctag----gag--------t------ttgc-c-a----------------------------------------------------------------ttaggtt-----------------tactctg-------------------------------gattc-attggcga-----agcggattgtcctatg----tt-tt-----------taaac---cct------gtaataaaaccta-gtaaa--ca--------c------agtt----gt--agg-tc---------------------gaaag---------accaata-----ac---c-t-ta-atacaactattggcaacggatctcttggctcacgcatcgatgaagaacgcagcgaaatgcgataagtaatgtgaattgcagatttcagtgaatcatcgaatctttgaacgcaccttgcaccttttggttattccgaaaggtatgcctgtttgagtgtcattaaattctc--acttca-at--tg-g--------g-tt-----ttcg----aatt----ca-agttg-aatgtgga-t-g-tggggg-----ttgcaggcttt----c----------a---gt-a--gtcggctctcctgaaattcatcagtgga-c------t--g-taa----cg-----tggttca--------------ac--ac-t-t-c--aga-cgtgataa---t-tgtcatcgtttg--gctacagt--------------------------------------------------------g---------------------------------------ttga----acag-t-g--------a----atc---------------------------------------------------------------------------------------------------------------------------gg-aa--------g-tctgcttt-c-taact-gtctcct--------tgctt-------------------ggactg---cgctgcgg-------t-------------atcgtaaatgactattgtgacctcaaatcaggtagga-tacccgctgaact-ag
>Favolaschia_claudopus_MZ661775
cattattg-aat-a-cg-a-----------------------------ttggta--------ct-g-atgctggc-tct--t-------------------aacagggc-a-tgtgctcg-tg-cc----gtc---tat--t---t---a---tc-ttctcttgtgca-ca-tt-ttg-tagtca----gtgaattg------------gaaactatgcgtgctttcatt------------------------------------------------------agtacggtctg-------------------------ga----ggc---------------tgat-t-aaaccctgcttctgtt-cctctgcgcactctttactgagtt--gcggtctg----g-gagtt---gttaacc----------------cttctcctgc-------------------------------ttc-ac-----------tga--------ctatg----tt-tt-----------catat---acc-tta-----taa-agtcat--agaa--tg-----t--c----at--tta---ac-ttga-tt-gcgc-----t----------cgtcg------t--agtcgtt-----aa---a-c-ct-atacaactttcagcaacggatctcttggctctcctatcgatgaagaacgcagcgaaatgcgataagtaatgtgaattgcagaattcagtgaatcatcgaatctttgaacgcaccttgcgcccttt-ggtattccgaagggcatgcctgtttgagtgtcattaaattatc--aacctt-ag--cttg----------ct-----ttat----tgcg----ag-cttaa-ggcttgga-t-g-tgaggg-----ctgctggcttc----c-ttcagtg--g---at-g--gtctgctccctttaaatgcattagtggg-a------ttct-c------tt-----tg-tg-g-----------ac-cg--tc-a-c-t--tgg-tgtgataa---t-tatctacgccgc-ttg--------------------------------------------------------------------------------------------------act-tgc------aga---------------------------------------------------------ga------------------------------------------------------------------------------------tt-ga------g-a-cctgc-tc-a-taacc-gtccatt--------gactt-------------------ggac-----------aa-------t--------t--t-act-----tgacaa-tttgacctcaaatcaggtaggactacccgctgaacttaa
>Favolaschia_pustulosa_MT292325
cattattg-aat-a-ac-ga----------------------------ttggca--------ttcg-atgctggc-cct--t-------------------cactgggc-a-tgtgctcg-tg-tcatct------tat--t---t---a---tc-ttctcttgtgca-ca-tt-ttg-tagtca----atgcaatcgg----------aaaactatgcgcgctttcatt------------------------------------------------------agtgcggtttg-------------------------ag----ggt--------t------gagt-c-aagtcttcccttgttt-ccttcgcgc---------tttagt--gcggtctg----g-gagtt---gttaacc----------------cttctcc--------------tgaa----------------tgc-at-----------tga--------ctatg----tt-tt-----------catat---acc-ctgt--a-taa-agtcat--agaa--tg-----t--t----aa--ctt---aagttga-tt-gcgc-----t----------agtcg------t--agtcctt--aa-aa---c-c-ct-atacaactttcagcaacggatctcttggctctcctatcgatgaagaacgcagcgaaatgcgataagtaatgtgaattgcagaattcagtgaatcatcgaatctttgaacgcaccttgcgcccttt-ggtattccgaagggcatgcctgtttgagtgtcattaaattatc--aacctc-tc--tctcg-------cact-----ttgc----ggct----tg-agtta-ggcttgga-t-g-tgaggg---ctttgctggcttc----c-tttagtg--g---at-g--gtctgctccctttaaatgcattagtggg-a------t--c-t------ct-----tg-tg-g-----------ac-tg--tc-a-c-t--tgg-tgtgataat--t-tatctacgccgc-ttg--------------------------------------------------------------------------------------------------act-ttg------aag-c-a--------a-----ct-------------------------------------aa------------------------------------------------------------------------------------tg-gg------a-a-cctgc-tt-a-taacc-gtccatt--------gactt-------------------ggacaa---------aa-------t--------t--t-act-----tgacaa-tttgacctcaaatcaggtaggactacccgctgaacttaa
>Filoboletus_manipularis_PP525805
cattattg-aat-a-cg--a----------------------------ttggca--------ct-g-atgctggc-tct--t-------------------tactgagc-a-tgtgctcg-tg-tc----gtc---tat--t---t---a---tc-ttctcttgtgca-ca-tt-ttg-tagtca----gtgaat--------------ggagacttgcgtgctttcatt------------------------------------------------------agtgcggtcta-------------------------gg----ggt--------t------tgtt-t-caaccttacccctgtt-ccactgcgcagactttcattagtcttgcggtctg----g-gagttt--gttaacc---------------cttactcc--------------ttgt----------------ctc-ac-----------tga--------ctatg----tt-tt-----------catat---acc-ctt---aataa-agttac--agaa--tg-----t--c----tt--ttt-a-ac-ttga-tt-gcgc-----t----------tgtcg------t--agtcgtt-----aa---a-c-ct-atacaactttcagcaacggatctcttggctctcctatcgatgaagaacgcagcgaaatgcgataagtaatgtgaattgcagaattcagtgaatcatcgaatctttgaacgcaccttgcgcccttt-ggtattccgaagggcatgcctgtttgagtgtcattaaattatc--aacctt-aa--ga------------ct-------------tgcg----tc-ttcaa-ggcttgga-t-g-tgaggg----cttgctggcttc----c-ttcagtg--g---at-g--gtctgctccctttaaatacattagtggg-a------t--c-t------ct-----tg-tg-g-----------ac-cg--tc-a-c-t--tgg-tgtgataa---t-tatctatgccat-ttg--------------------------------------------------------------------------------------------------act-ttg------aag-c-a--------at----ct-------------------------------------aa------------------------------------------------------------------------------------tg-gg------a-a-cctgc-tt-a-taacc-gtccctt------------------------------cgggac-----------aa-------c--------t--c--at-----tgacaa-tttgacctcaaatcaggtaggactacccgctgaacttaa
>Filoboletus_mycenoides_OP985991
cattattg-aat-a-cg-ct----------------------------tgagtg--------ct---gtgctggc-ctt-------------------------cgggc-a-tgtgcacg-ca-ttcagacat---att--t---c---a---tc-ttcacttgtgca-ca-tc-ttg-tagtct----ttgaagtcagcc------------------tctccgctgaa------------------------------------------------------aatgcgggttt-------------------------gg----agc--------a------gtcc-c-ta---------------------------------------------------------------gtgggcg--------------gttctgttt--------------gact----------------ttc-aa-----------gga--------ctatg----tt-tt-----------catac---acc-cta-----taa-agttac--agaa--tg-----t--c----tt--ttt---aa--cgg-ct----------t----------c-------------ggccatt--aa-aa---c-c-ta-atacaactttcaacaacggatctcttggctctcccatcgatgaagaacgcagcgaaatgcgataagtaatgtgaattgcagaattcagtgaatcatcgaatctttgaacgcaccttgcgcccttt-ggtattccgaagggcatgcctgtttgagtgtcattaaattatc--aacctt-tc--aa-g--------c-tt-----ttgct--------------tgcta-ggcttgga-t-g-tgaggg----cttgctggcttc----c-ttcagtg--g---ac-g--gtctgctccctttaaatgcattagtggg-a------t--c-t------ct-----tg-tg-g-----------ac-cg--tc-a-c-t--tgg-tgtgataa-----tatctacgccgc-ttg--------------------------------------------------------------------------------------------------acc-ttg------aag-c-a--------aa----tc-------------------------------------ta------------------------------------------------------------------------------------tg-gg------a-a-cctgc-tt-a-taacc-gtcttcg---------------------------------gac-----------aa-------c-----------t--tt-----ctttaa-tttgacctcaaatcaggtaggactacccgctgaacttaa
>Gerronema_baishanzuense_OL985962
cattactg-aag-a-aa-tg---------------------------atggtgg--------tt---gagctgac-tct--t---------------------aggagt-a-tgtgctcg-ct-ccatcgct----ttt--c---t---a---ct-ctccactgtgca-cc-ta-ttg-taggct----atgata--------------------------actctcaaagaaagga---ggtcttc-------------agggg------------c---ttccgcttggata--------------------------ga----agg--------c------tatg-caaattca-----------------------------------------------------------ctttgct-----------------tgctttcaac------------------------------ttc-gt-----------agc--------ctatg----tt-ta-----------tacaa---act-ctt---ttgat-agtcta--tgaa--tg-----t--t---act--tt----gt--tgg-tc---------tt-------------tg---------accgata---a-aa---c-c-tt-atacaactttcagcaacggatctcttggctctcgcatcgatgaagaacgcagcgaaatgcgataagtaatgtgaattgcagaattcagtgaatcatcgaatctttgaacgcaccttgcactcctt-ggtattccgaggagtatgcctgtttgagtgtcattaaattctc--aaaaac-ct--aacc--------t-ttt--gttttc----gaacgg--gc-taggc-tttttgga-t-g-tgaggggt-ctatgccggcttg----t-----tta-tt---ga-g--tctggctccctttaaatgcattagtggt-t------g--c--------tt-----ca-------------------tt--ca-c-t-agagtg-tgtgatag---catatctacgctcg----------------------------------------------------------------------------------------------------------cta------cag-t-g--------ga----ct----------gat--------------------------------------------------------------------------------------------------------------aa-at------c-a-tccgc-tt-c-taact-gtcttg-----------ctt--------------cgtcgagac-----------aa-------c------tct--t--tt-----gaacca-tttgacctcaaatcaggtaggactacccgctgaacttaa
>Gerronema_brunneosquamulosum_OR238884
--tggcct-atc-a-ga-tg---------------------------gtagcgg--------tt---gagctgac-tct--t---------------------aggagt-a-tgtgctcg-ct-ctatcgctt---ttt--c---t---a---ct-ctccactgtgca-cc-ta-ttg-taggct----atgata--------------------------attctcaaa--------------tct-------------cgcaa----------------gggtatttggata--------------------------ga----agg--------c------tatg-c--attca------------------------------------------------------------tttgct-----------------tgctttcaac------------------------------ttc-gt-----------agc--------ctatg----tc-ta-----------tacaa---act-ct----tgata-gtctta--tgaa--tg-----t--c---ata--tt----gt--tgg-tc---------tt-------------tg---------accgata-----aa---t-a-ac-atacaactttcagcaacggatctcttggctctcgcatcgatgaagaacgcagcgaaatgcgataagtaatgtgaattgcagaattcagtgaatcatcgaatctttgaacgcaccttgcactcctt-ggtattccgaggagtatgcctgtttgagtgtcattaaattctc--aaaatc-tt--aact--------g-tt-----tttc----aaatgg-----ttagg-cttttgga-t-g-tgaggggtgtcttgctggcttt--------------at---cg-a--gtcggctccctttaaatgcattagtggt-t------g--c--------tt-----ca-------------------tt--ca-c-t-a--gag-tgtgatag---tatatctacgctcg----------------------------------------------------------------------------------------------------------tta------cag-t-g--------aa----ct----------gat--------------------------------------------------------------------------------------------------------------aa-at------c-a-tccgc-tt-c-aaacc-gtcttg-----------ctt-----------------caagac-----------aa-------t--------------tt-----tgacta-tttgacctcaaatcaggtaggactacccgctgaacttaa
>Gerronema_indigoticum_MK693727
cattcccg-aag-a-aa-tg---------------------------gtagt-g--------tt---gagctgac-tct--t---------------------aggagt-attgtgctcg-ct-ctatcgctt---ttt--c---t---a---tt-ctccactgtgca-cc-ta-ttg-taggct----acgata--------------------------actctcaagta----------cccct-------------gcaaag---------------ggatatttggatg--------------------------ga----agg-------ct------tatg-c-gaccca-----------------------------------------------------------cgttgct-----------------cgctttcaac------------------------------ttt-gt-----------agc--------ctatg----tccta-----------tacaa---act-ct----tatag-tttttg--tgaa--tg-----t--a----ta--tt----gt--tgg-tc---------tt-------------tg---------accgatg-----aa---t-c-at-atacaactttcagcaacggatctcttggctctcgcatcgatgaagaacgcagcgaaatgcgataagtaatgtgaattgcagaattcagtgaatcatcgaatctttgaacgcaccttgcactcctt-ggtattccgaggagtatgcctgtttgagtgtcattaaattctc--aaaacc-ta--actg----------ttt--------t---taatggt----taggc-ttttggat-t-t-tgagggtt-ttctgctggcttc----a---------at---cg-a--gtcggctccctttaaatgcattagtggt-t------g--c--------tt-----ca-------------------tt--ca-c-t-a--gag-tgtgatag---tatatctacgctcg----------------------------------------------------------------------------------------------------------tta------cag-t-g--------aa----tt----------gat--------------------------------------------------------------------------------------------------------------aagat------c-a-tccgc-tt-c-taact-gtcttgg---------actt--------------t--caagac-----------aa-------t----------tc--tt-----gaccaa-tttgacctcaaatcaggtaggactacccgctgaacttaa
>Gerronema_nemorale_MN744688
cattactg-aag-a-aa-tg---------------------------gtagtag--------tt---gagctgac-tct--t---------------------aggagt-a-tgtgctcg-ct-ctatcgctt---ttt--c---t---a---tt-ctccactgtgca-cc-ta-ttg-taggct----acgata--------------------------gctctcagaagtctc----ttattct-------------catagga--------------gtcgttttggata--------------------------ga----agg--------c------tatg-c--attca------------------------------------------------------------tttgct-----------------tgctttcgac------------------------------ttt-gt-----------agc--------ctatg----tc-ta-----------tacaa---act-ct----taata-gtctta--tgaa--tg-----t--g----ta--tt----gt--tgg-tc---------tt-------------tg---------accaata-----aa---t-c-at-atacaactttcagcaacggatctcttggctctcgcatcgatgaagaacgcagcgaaatgcgataagtaatgtgaattgcagaattcagtgaatcatcgaatctttgaacgcaccttgcactcctt-ggtattccgaggagtatgcctgtttgagtgtcattaaattctc--aaaaaa-cct-aact--------g-ttt--gttttg----aaatgga----taggcttttttgga-t-g-tgagggtt--tttgctggcttt----t-ctt-----at---ca-a--gtcggctccctttaaatgcattagtggt-t------g--c--------tt-----ca-------------------tt--ca-c-t-a--gag-tgtgatag---tatatctacgctcg----------------------------------------------------------------------------------------------------------cta------cag-t-g--------ga----ct----------gat--------------------------------------------------------------------------------------------------------------aa-ct------c-a-tctgc-tt-c-taacc-gtcttg-----------ctt--------------t--caagac-----------aa-------t----------tt--ct-----ttgact-attgacctcaaatcaggtgatgccccc------------
>Gerronema_strombodes_EU623639
cattactg-aag-a-aa-tg---------------------------ataggag--------ct---gagctgac-tct--t---------------------aggagt-a-tgtgctcg-ca-ctatcgctt---tct--c---c---a---ct-ctccactgtgca-cc-ta-ttg-taggct----atgata--------------------------actctcaaaaaagg-----gaagtct-------------tttagg--------gctt---tctgttttggata--------------------------ga----agg--------c------tatg-c-gattcg-----------------------------------------------------------ctttgct-----------------tgctttcaac------------------------------ttt-gta-------gc-cgc--------ctatg----tc-ca-----------tataa---act-ct----ttgat-agtcta--tgaa--tg-----t--c----at--tt----gt--tgg-tc--------ttt-------------tg---------accgata---a-aa---c-c-ct-atacaactttcagcaacggatctcttggctctcgcatcgatgaagaacgcagcgaaatgcgataagtaatgtgaattgcagaattcagtgaatcatcgaatctttgaacgcnccttgcactcctt-ggtattccgaggagtangcctgtttgagngtcattaaattctc--aaaaac-ct--agcc--------g-ttt--gtcttt----gaacggt----ctagg-cttttgga-t-g-tgaggggt-ctangctggcncg----c------tg-ct---ga-g--tctggctcccnttaaatgcattagnggn-t------g--c--------tt-----ca-------------------tt--ca-c-t-a--gag-tgnganag---canatctacgcncg----------------------------------------------------------------------------------------------------------nta------cag-t-g--------gaa---ct---------ggat--------------------------------------------------------------------------------------------------------------aa-at------c-a-tccgc-tt-c-taact-gtcrtg-----------ctt--------------tgccgagac-----------aa-------aaaactcttt--t--tt-----tgaacc-attgacctcaaa---------------------------
>Gerronema_wildpretii_LT854045
cattactg-aag-a-aa-tg---------------------------gtagcag--------tt---gagctgac-tct--t---------------------aggagt-a-tgtgctcg-ct-ctatcgctt---ttt--c---t---a---ct-ctccactgtgca-cc-ta-ttg-taggct----atgata--------------------------actctcgaaa-------------tcc-------------cgcaag---------------gggtgtttggata--------------------------ga----agg--------c------tttg-c--attca------------------------------------------------------------tttgct-----------------tgctttcgac------------------------------ttt-gt-----------agc--------ctatg----tc-ta-----------tacaa---act-ct-----tata-gtctca--tgaa--tg-----t--c----ta--tt----gt--tgg-tc---------tt-------------tg---------accgata-----aa---t-t-at-atacaactttcagcaacggatctcttggctctcgcatcgatgaagaacgcagcgaaatgcgataagtaatgtgaattgcagaattcagtgaatcatcgaatctttgaacgcaccttgcactcctt-ggtattccgaggagtatgcctgtttgagtgtcattaaattctc--aaaacc-ta--actg----------ttc----ttat----gaatggg----atagg-cttttgga-a-g-tgagggtt-ttctgctggctct--------------tc---ag-a--gtctgctccctttaaatgtattagtggt-t------g--c--------tt-----cat------------------tt--ca-c-t-a--gag-tgtgatag---tctatctacgctcg----------------------------------------------------------------------------------------------------------tta------cag-t-g--------------------------taa--------------------------------------------------------------------------------------------------------------at-gg------a-a-tccgc-tt-c-taacc-gtcttg-----------ctt--------------t--caagac-----------aa----------------------tt-----tgacca-tttgacctcaaatcaggtaggactacccgctgaacttaa
>Gerronema_zhujian_OL985975
-----ttg-----a-ga-tg---------------------------atagtggc-------tt---gagctgac-tct--t---------------------aggagt-a-tgtgctcaccc-ctatcgctt---tct--a---c---a---ct-ctccactgtgca-cc-ta-ttg-taggct----atgata--------------------------actctcaaaaggga-----ggtctcc-------------ggtaaaaggg-agggctt---tcctgtttggata--------------------------ga----agg--------c------tatg-c-gattca-----------------------------------------------------------ctttgct-----------------tgctttcaac------------------------------ttc-gt-----------agc--------ctatg----tc-ta-----------tacaa---act-ct----ttgat-agtcta--tgaa--tg-----t--c----gt--tt----gt--tgg-tc---------tt-------------tg---------accgata---a-ga-acc-c-tt-atacaactttcagcaacggatctcttggctctcgcatcgatgaagaacgcagcgaaatgcgataagtaatgtgaattgcagaattcagtgaatcatcgaatctttgaacgcaccttgcactcctt-ggtattccgaggagtatgcctgtttgagtgtcattaaattctc--aaaaac-ct--aact--------g-ttt--gctttt----gaacgg--gc-taggc-tttttgga-t-g-tgagggtc--tatgctggctcg----t-ttt-gta-cg---ag-t--cttggctccctttaaatgcattagtggt-t------g--c--------tt-----ca-------------------tt--ca-c-t-ag-gag-tgtgatag---catatctacactcg----------------------------------------------------------------------------------------------------------cta------cag-t-gt------taa----ct----------gat--------------------------------------------------------------------------------------------------------------ag-ac------c-a-tctgc-tt-c-taactagtcttg-----------ctt--------------tgtcgagac-----------aa----------------------gt-----gaacca-tttgacctcaaatcaggtaggactacccgctgaacttaa
>Gloeostereum_incarnatum_AF141637
-----------------------------------------------------------------------------------------------------------------------------------------------------------------------------------------------------------------------------------------------------------------------------------------------------------------------------------------------------------------------------------------------------------------------------------------------------------------------------------------------------------------------------------------------------------------------------------------------------------------------------------------------------------------------------------------------------------------------------------------------------gataagtaatgtg-attgcagaattcagtgaatcatcgaatctttgaacgcaccttgcgctcctt-ggtattccgaggagcatgcctgtttgagtgtcattaaattctc--aacctc-ac--ca-g--------t-tt-----ttacg---aatt----gg-ctgat-ggcttgga-t-g-tgggag-----ttgcgggcttc----t-tt-----------ga-a--gtcggctcttcttaaatgcattagtgga-g------a--c-t-------------tg-ca-a-----------tc-gt--cg-c-c-t--tgg-tgtgataa---t-tatctgcgcctt-----------------------------------------------------------------------------------------------------gggt-gta------tgg-t-g--------gcta-atc---------------------------------------------------------------------------------------------------------------------------aa-tg------t-c-tttgc-tt-c-taaca-gtccatt--------gactt-------------------ggac-----------aa-------c--------ac-t--tt-----atgact-tttgacctcaaatcaggtaggactacccgctgaacttaa
>Gymnopanella_nothofagi_KT906424
---------------------------------------------------------------------------------------------------------------------------------------------------------------------------------g-tggagg----tttt---------------------------------------------------------------------------------------------gctgg-ttc-------------------------gt----------------------------------------------------------------------------------------------------------------------------------------------------------------------------------------------------------------------------------------------------------------c--c----tt--ta--a-aa--ggg-at---------t--------------------------------------------------------------------------------------------------------------------------------------------------------------------------------------------------------------------------------------------------------------------------------------------------------------------------------------------t-a--tctggctcctcttaaatgtattagtgg--a-----ac--c-tg-----tt-----tg-tt-g-----------ga-cc--at-c-c-t--tgg-tgtgataa---t-tatctacgcttt--ggttaat--ccagcg---ctctttt----------------caatc-ttc--aga------------acttgttctg-------------g-----------t-tgg------ggt-a-c--------------tt-----------gc-atta------act----------tgc-----------ttcgcctgtaa--------------------------------------------gaaa--------ggga-ag-ga----------tttgcttt-c-taatc-gtcca-------------gt-------------------ggac-----------aa-------t--------t--t--at-----tgacta-tttgacctcaaatcaggtaggactacccgctgaacttaa
>Gymnopus_androsaceus_KY026648
cattattg-aaa-c-tt-ct----ttggag-----------------attagta--------ct-g-ttgctggc-ctt--g-taa-----------------tgaggc-a-tgtgcacg-tc-tatctctaa---tct--a---t---t---ca-tccacctgtgca-ct-tt-ttg-taggag----ttctttaa---------------------------------------------------------------------------------------aggttggc-tt-------------------------gt----gtagg----ctg-----aaagg-c---------------t------------------------------tgt----------g------caa-tgt-------------------------------------tgactt--------------taa-aa--------gg-ctt--------ctatg----tc-t------------tacaa---acc-cattg-aagta-tg-ttc--agaa--tg-----t--a----tt--tt--a-tt--ggg-ac---------tt----------aattg---------acccttt---a-aa---c---tt-atacaacttttagcaacggatctcttggctctcccatcgatgaagaacgcagcgaaatgcgataagtaatgtgaattgcagaattcagtgaatcatcgaatctttgaacgcaccttgcgccctct-ggtattccggagggcatgcctgtttgagtgtcattaaattctc--aacttc-aa--aa-g--------t-tt-----ttatc----aac----tt-tttga-agcttgga-t-g-tggggg----tttgctggcgtct---t-t-------ag---at-g--ttcggctctccttaaagttattagtggg-aa----tg--t-ct-----tt-----tg-tt-a-----------gg-cg--at-c-c-t--tgg-tgtgataa---t-tatctacactat--ggatagt--ctaatg---gttccatt--------------gggatt-------------------agtggtrttgcg-------------a-----------t-taa------gtt---------------------------------------------------------tgc-----------tttacttg---------------------------------agtctcag--------------aggaaaag-at-aa------g-t-tctgcttt-c-taacc-gtctgt-------gttacat-------------------ggac-----------aa-------t--------t--t--at-----tgacta-tttgacctcaaatcaggtaggactacccgctgaacttaa
>Gymnopus_aurantiofuscus_PP151498
cattattg-aaa-c-tt-ctt---tgga-------------------aatagta--------ct-g-ttgctggc-ctt-gt-------------------aatgaggt-a-tgtgcacg-tc-tattgccaa---ttt--a---t---t---ca-tccacctgtgca-ct-tt-ttg-taggag----ttctttgaggctat---------------------------------------------------------------------------------------------------------------------------------------------tttg-t---------------------------------------------actt----------g------tgcaatc-------------------------------------tggca--------------ttaa-aa--------gg-ctt--------ctatg----tc-t------------tataa---acc-cat---tagta-tgtctc--tgaa--tg-----t--t---ttt--tt--a-tt--ggg-ac---------tt----------gattg---------gcccttt---a-aa-----c-tt-gtacaacttttagcaacggatctcttggctctcccatcgatgaagaacgcagcgaaatgcgataagtaatgtgaattgcagaattcagtgaatcatcgaatctttgaacgcaccttgcgccctct-ggtattccggagggcatgcctgtttgagtgtcattaaattctc--aacttc-aa--ta-g--------c-tt-----ttact----agc----tt-attga-tgcttgga-t-g-tgggag----cttgctggcgtc----t-t-------ag---at-g--ttcggctctccttaaagttattagtgga-a------a--c-ctc----tt-----tg-ttag-----------gt-ta--tt-c-c-t--tgg-tgtgataa---t-tatctacgcttt--ggataat--ctaatgtt----ccattgagactt-------gggatttctc---------------gtagaaatactg-------------g-----------t-ctg------gat---a--------------ct-----------gcaattagtcaatactggtttgattttgc-----------tttacctgtag-tc---------------------------------------------tcagaggaaaag-ggaag------t---tctgcttt-c-taacc-gtctatgt--------atat-------------------ggac-----------aa-------t--------t--t--at-----tgacta-tttgacct-------------------------------
>Gymnopus_fusipes_AY256710
cattattg-aaa-c-tt-ct----ttggag-----------------ataagta--------ct-g-ttgctggc-ctt--g-taa------------t----tgaggc-a-tgtgcacg-tc-ttattttaa---tcc--a---t---t---ca-tccacctgtgca-ct-tt-ttg-taggag----ttctttg----------------------------------------------------------------------------------------aagttggc-tt-------------------------------------------------------------------------------------------------------------------------taa-tgt-------------------------------------tgacttc-------g-aaaaaaa-ag--------gg-ctt--------ctatg----tt-ct-----------tacaa---acc-cattg-aagta-tg-ttt--ggaa--tgga--at--g----gc--ta--t-tg--ggg-ac---------tt----------cattg---------acccttt---a-aa---c---ct-atacaacttttagcaatggatctcttggctctcccatcgatgaagaacgcagcgaaatgcgataagtaatgtgaattgcagaattcagtgaatcatcgaatctttgaacgcaccttgcgccctct-ggtattccggagggcatgcctgtttgagtgtcattaaattctc--aacttc-aa--aa-gg-------t-tt-----tcatt----aac----tt-tctga-agcttgga-t-g-tggggg----cttgctggcgtct---t-t-------gg---at-g--ttcggctctccttaaagatattagtggg-ga---atg--t-ct-----tt-----tg-tt-g-----------gg-cg--gt-c-c-t--tgg-tgtgatag---t-tatctacgcttt--ggaaagt--ctaatg---gttccatt--------------gggatt-------------------agtagtattgcg-------------a-----------t-taa------gtt---------------------------------------------------------tgc-----------tttacttg---------------------------------ggtctcag-------------aggagaaga-ta-aa------g-t-tctgcttt-c-tagct-gtctgt-------gttacat-------------------ggac-----------aat------t--------t--t--at-----tgacta-tttgacctcaaatcaggtaggactacccgctgaacttaa
>Gymnopus_impudicus_LT594119
------------------------------------------------atagta--------ct-g-ttgctggc-ctt--tataa------------t---atgaggt-a-tgtgcacg-ta-ctattttaa---tct--a---t---t---ca-tccacctgtgca-tt-ta-ttg-taggag----gtctttaaa--------------------------------------------------------------------------------------gggttaac-tt-------------------------gt----act-------------------------------------------------------------------tgt----------a------caa-agt-------------------------------------tgacttg-----------gaaaa-gg--------ac-ttt--------ctatg----tt-ct-----------tataa---accttattg-aagta-tgtttt--tgaa--tg-----t--a----tt--tt--a-tt--ggg-ac---------tt----------tattg---------gcccttt---a-aa---c---tt-gtacaacttttagcaacggatctcttggctctcccatcgatgaagaacgcagcgaaatgcgataagtaatgtgaattgcagaattcagtgaatcatcgaatctttgaacgcaccttgcgccctct-ggtattccggagggcatgcctgtttgagtgtcattaaattctc--aactct-aa--aa-g--------c-tt-----tcatt----agc----ttatttag-agcttgga-t-gttgggag----cttgctggtgtct---t-t-------ag---at-a--ttcggctctccttaaattcattagtgga-a-----gt--c-tc-----tt-----tg-tt-g-----------gagtc--at-c-c-t--tgg-tgtgataa---t-tatctacgcttt--ggatagt--ccgatg---tttccatt--------------gaggtt--------------------------------------------g-----------tgttt------agt-----------------att-----------gcgacta-----------------gttgc-----------tttacttt-------------------------------tggatctcag-------------aggaaaagg-ga-aa------g-t-tttgctct-c-taact-gtctgt-------gc-ttac----------------tatagac-----------aa-------c--------t--t--at-----tgacta-tttgacctcaaatcaggtaggactacccgctgaacttaa
>HTBM0583
-----------------------------------------------aagaaag--------tt-g--agctggc-tct--t--------------------caagggc-a-tgtgctca-ct-ttctttcaa---tc-------t---t---ca-tccacctgtgca-ct-tt-gtg-tagaag----ggctttaagaaa--------------------------------------------------------------------------------------------------------------------------------------------------------------------------------------------------ggac----------g------caagtcc-------------------------------------aagta---------------ctg-ag--------ct-ctt--------ctatg----tc-t------------tataa---act-c-tta-atgta-tgtctt--tgaa--tg-----t--c----tt--tt--t-ataaggg-ac---------tt----------tattg---------gcccttt---a-aa---a-a-ct-atacaactttcagcaacggatctcttggctctcgcatcgatgaagaacgcagcgaaatgcgataagtaatgtgaattgcagaattcagtgaatcatcgaatctttgaacgcaccttgcgcctctt-ggtattccgagaggcatgcctgtttgagtgtcattaaattctc--aacctt-aa--aa-a--------c-tt-----tttg------------tt-tctaa-ggattgga-t-g-tggagg----tttgctggcttt----t-tt-----------aa-a--gtcagctcctcttaaatgcattagtgga-a------a--c-cg-----tt-----tg-t--------------gg-tc--ca-c-a-t--tgg-tgtgataa---t-tatctacgccat--tgctgtg--actaca---gggctcta--------------tgggttgctc--gaac--gtact--ttgtacaattcg-------------g-----------t-ttg------ggg-a-gt--------------------------gc-atgtg-----aat-----aataatgc-----------tctttctgt--------------------------------gcttat-----------------agagttt-ga-gg------t-g-tctgc-tt-c-aaact-gtcctaa------gt-tatt-------------------ggac-----------aa-------t--------ta-c--tt-----gacttg-tttgacctcaaatcaggtaggactacccgctgaact---
>HTBM0678
--------------------------------------------------------------tt-g--------------------------------------------a-------------------------------------------------------------------------------------------------------------------------------------------------------------------------------------------------------------------------------------------------------------------------------------------------------------------------------------------------------------cagt----------------cct-gg--------gg-ttt--------ctatg----tc-t------------tacaa---act-c--ta-atgaa-tgtatc--tgaa--tg-----t--c----at--tt--a-tt--ggg-ac---------tt----------aactg---------gccctct---a-aa---c---tt-atacaactttcagcaacggatctcttggctctcgcatcgatgaagaacgcagcgaaatgcgataagtaatgtgaattgcagaattcagtgaatcatcgaatctttgaacgcaccttgcgcccctt-ggtattccgaggggcatgcctgtttgagtgtcattaaattctc--aacctc-ac--aa-g--------t-tt-----gtag------------ct-tctga-ggcttggatt-g-tggagg----cttgctggcatc----t-----------------------------------------------------------------------------------------------------------------------------------------------------------------------------------------------------------------------------------------------------------------------------------------------------------------------------------------------------------------------------------------------------------------------------------------------------------------------------------------------------------------------------------------------------------------------------------
>HTBM0739
-attattg-aaa-g-ct-tt----tgg---------------------gaaata--------ct-g-ttgctggc-ttg--t-------------------taaaaggc-a-tgtgcacg-ta-tttcttaaa---ctc--a---t---t---ca-tccacctgtgca-tt-tt-ttg-tagaat----gtctcctctctc-----------------------------------------------------------------------------------aagtcggcgttct-----------------------at----agg--------t------gtct-c-t---------------------aaagggaccttgt----------aga----------a------ttatgattt-----------------------------------tggat---a---------------ag--------ag-ctt--------ctatg----tc-tt-----------tacaa---acc--agtt-aagca-tg-tct--agaa--tg-----t--t--tgtt--tc--a-tt--ggg-ac---------tt----------gattg---------acccttt---a-aa---c-t-tt-atacaactttcagcaacggatctcttggctctcccatcgatgaagaacgcagcgaaatgcgataagtaatgtgaattgcagaattcagtgaatcatcgaatctttgaacgcaccttgcgccctct-ggtattccggagggcatgcctgtttgagtgtcattaaattctc--aacttc-at--ca-g--------t-tt-----ttat-----aac----tg-tttga-agcttgga-c-t-tgggggat--tttgctggcgtc----t-ttgagat------gt-t--tccggctccccttaaatgcattagtagg-a------a--c-ccg----tt-----tg-tt-g--------------gc--gt-c-c-a--taa-tgtgataa---t-tatctacacttt--ggttagt--tcaaca---gactctaa--------------tgga--gttc--atact-gt--------taggttttgcacagt----ggtgcttttcctgagt-atg------ggg-t-t--------------tt-----------tt---------gtattcatggga---tgc-----------tttacctgt----------------------------ctttcttcat-----------------tggagt--ag-ga--------actctgcttt-c-aaacc-gtctgcata-------ttgt-------------------ggac----------------------------------------------------------------------------------------
>HTBM0761
cattattg-aaa-g-ct-tt----tgg---------------------gaaata--------ct-g-ttgctggc-ttt--t-t----------------aaacaaggc-a-tgtgcacg-ta-tttcttaaa---tcc--a---t---t---ca-tccacctgtgca-tc-tt-ttg-tagaat----gtctcttttc-------------------------------------------------------------------------------------agatcggatttct-------------------ttttgc----agg--------t------gtct-t--------------t----------agggacccagta-----aag-gga----------a------taatgattt-----------------------------------tggat-------------------ag--------ag-ctt--------ctatg----tt-t------------tacaa---aca--agtt-aagca-tg-ttt--agaa--tg-----t--t---att--tt--a-tt--ggg-ac---------tt----------gattg---------acccttt---a-aa---c-t-tt-atacaactttcagcaacggatctcttggctctcccatcgatgaagaacgcagcgaaatgcgataagtaatgtgaattgcagaattcagtgaatcatcgaatctttgaacgcaccttgcgccctct-ggtattccggagggcatgcctgtttgagtgtcattaaattctc--aacttc-at--ta-g--------t-tt-----ttata----aac----tg-attga-agcttgga-t-g-tggggg----tttgctggcgtc----a-ttaagat------gt-t--ttcggctccccttaaatgcattagtagg-a------a--c-ccg----tt-----tg-tt-g--------------gc--gt-c-c-t--tgg-tgtgataa---t-tatctacacttt--ggttagt--ctgaca---ggctctaa--------------tgaa--gctt--atact-gt--------gaggttttgcacattg---ggtgcttttcctgagt-atg------ggg-t-t--------------tt-----------gt---------attcttat-gaa---tgc-----------tttacctga----------------------------tctttttcat-----------------tagagt--ag-ga--------actctgctct-c-taact-gtctgcgta-------ttgt-------------------ggac-----------aa-------c-----------t--tt-----tgacaa-cttgacctcaaatcaggtaggactacccgctgaacttaa
>HTBM0766
cattattg-aat-g-tt-tg---------------------------aag-tag--------tt-g--agctggt-ctt-----------------------aacggac-a-agtgcttg-ct-gcttct----attca--t---c---t---ta-tccacctgtgca-ct-ta-ttg-tagagc----tttgaagaa-------------------------------------------------------------------------------------------cgtctt-------------------------ag----------------------ttga--------------------------------------------------c----------t------ctaagac-------------------------------------cagta---------------atc-agg-----------tt--------ctatg----ttatc-------t---tataa---act-ct----atgaa-tg-tct--tgaa--tg-----t--c----tt--tt--a-tt--ggg-ac---------tt----------tattg---------acccttt---a-aa---c-t-tt-atacaactttcagcaacggatctcttggctctcgcatcgatgaagaacgcagcgaaatgcgataagtaatgtgaattgcagaattcagtgaatcatcgaatctttgaacgcaccttgcgcctctt-ggtattccgagaggcatgcctgtttgagtgtcattaaattctc--aacttc-aa--aa-g--------c-tt-----tgtc------------tt-tttga-agcttgga-t-g-tgaagg-----ctgctggcgtc----t-c-------ag---at-g--ttcagctcctttgaaatgcattagtgga-c---------c-cg-----tt-----tg-t--------------gt-tc--at-c-c-t--tag-tgtgataa---t-tatctacgctat--gggttt---tgaataca-tgctcatt--------------agaact-ttc--gag---ctgt----ttacagtctcg-------------g-----------t-gtg------gag-a-g--------------ct-----------gc-atta------att----------tgc-----------tctttctgtct-at--------------------------------------------------tgagtgg--------------g-----------------------------------------------------------------------------------------------------------------------------------------------------
>HTBM0776
cattattg-aat-g-tt-tg---------------------------aagttgg--------tt-g--agctggt-ctt-----------------------aacggac-a-tgtgctcg-cc-acttct----attca--t---c---t---ta-tccacctgtgca-ct-ta-ttg-tagagc----tttgaagaa-------------------------------------------------------------------------------------------agcctt-------------------------gg----------------------ttca--------------------------------------------------t----------g------ctgaggt-------------------------------------tagta---------------ttc-ggg-----------tt--------ctatg----tt-t------------cacaa---act-ct----atgaa-tg-tct--tgaa--tg-----t--t---att--tt--a-tt--ggg-ac---------tt----------gattg---------acccttt---a-aa---ctt-tt-atacaactttcagcaacggatctcttggctctcgcatcgatgaagaacgcagcgaaatgcgataagtaatgtgaattgcagaattcagtgaatcatcgaatctttgaacgcaccttgcgcccttt-ggtattccgaagggcatgcctgtttgagtgtcattaaattctc--aacttc-aa--aa-g--------c-tt-----tgtc------------tt-tttga-agcttgga-t-g-tgaagg----tttgctggcgtt----t-t-------aa---at-g--ttcagctcctttgaaatgcattagtgga-c---------c-ca-----tt-----tg-t--------------gt-tc--ag-c-c-t--tag-tgtgataa---t-tatctacgctat--ggtttt---tgaatgct-ggctcatt--------------agaac--ttc--aaa---gtgtttc-atacatttttg-------------g-----------t-gtg------ggg-a-g--------------tt-----------gc-actaa---acatt----------tgc-----------tctctctgtct-at--------------------------------------------------tgagttt-gg-tt------t-g-tctgc-tt-c-taact-gtcttt---------------------------------ggac-----------aa-------c-----------t--tt-----gaacca-tttgacctcaaatcaggtaggactacccgctgaacttaa
>HTBM0778
cattattg-aat-g-tt-tg---------------------------aagttgg--------tt-g--agctggt-ctt-----------------------aacggac-a-tgtgctcg-cc-acttct----attca--t---c---t---ta-tccacctgtgca-ct-ta-ttg-tagagc----tttgaagaa-------------------------------------------------------------------------------------------agcctt-------------------------gg----------------------ttca--------------------------------------------------t----------g------ctgaggt-------------------------------------tagta---------------ttc-ggg-----------tt--------ctatg----tt-t------------cacaa---act-ct----atgaa-tg-tct--tgaa--tg-----t--t---att--tt--a-tt--ggg-ac---------tt----------gattg---------acccttt---a-aa---ctt-tt-atacaactttcagcaacggatctcttggctctcgcatcgatgaagaacgcagcgaaatgcgataagtaatgtgaattgcagaattcagtgaatcatcgaatctttgaacgcaccttgcgcccttt-ggtattccgaagggcatgcctgtttgagtgtcattaaattctc--aacttc-aa--aa-g--------c-tt-----tgtc------------tt-tttga-agcttgga-t-g-tgaagg----tttgctggcgtt----t-t-------aa---at-g--ttcagctcctttgaaatgcattagtgga-c---------c-ca-----tt-----tg-t--------------gt-tc--ag-c-c-t--tag-tgtgataa---t-tatctacgctat--ggtttt---tgaatgct-ggctcatt--------------agaac--ttc--aaa---gtgtttc-atacatttttg-------------g-----------t-gtg------ggg-a-g--------------tt-----------gc-actaa---acatt----------tgc-----------tctctctgtct-at--------------------------------------------------tgagttt-gg-tt------t-g-tctgc-tt-c-taact-gtcttt---------------------------------ggac-----------aa-------c-----------t--tt-----gaacca-tttgacctcaaatcaggtaggactacccgctgaacttaa
>HTBM0911
-attattg-aac-g-tt-tt---------------------------gggagta--------ct-g-ttgctggt-ctt--t-tac------------------aaggc-a-tgtgcacg-ta-cttc--taa---tct--a---t---t---ca-tccacctgtgca-tc-tt-ttg-taggag----ttctttc----------------------------------------------------------------------------------------aggttggc-tt-------------------------gc----agg------tcc-----tttgg-a---------------c------------------------------att----------g------cattggc-------------------------------------tagca---------------tgt-ga--------gg-ctt--------ctatg----tc-tt-----------tacaa---acc-a-att-aagta-tg-ttt--agaa--tg-----t--g----tt--gt--a-tt--ggg-ac---------tt----------cattg---------acccatt---a-aa-------ct-atacaactttcagcaacggatctcttggctctcccatcgatgaagaacgcagcgaaatgcgataagtaatgtgaattgcagaattcagtgaatcatcgaatctttgaacgcaccttgcgccctct-ggtattccggagggcatgcctgtttgagtgtcattaaattctc--aacttc-aa--ta-g--------t-tt-----gtaat----gag----ct-attga-agcttgga-t-g-tggagg----cttgctggcgtc----t-t-------ag--tat-g--ttcggctcctcttaaatgcattagtgga-a------c--c-cg-----tt-----tg-tt-g-----------ga----tac-c-c-a--tag-tgtgataa---t-tatctacgcttt--ggtgaat--tcaatg---aactctttgaacgtct-tttcagagttg-ctt--agg---------------cattctg-------------g-----------t-gtg------ggt-a----------------tt-----------gt-act-------tgt----------tgc-----------tttacctg---------------------------------gttcat-----------------tagagtt-gg-ga------c-a-tctgctct-c-taact-gtctgt-------gt-atgc-------------------ggac-----------aa-------t--------t--t--ct-----tgat-a-tttgacctcaaatcaggtaggactacccgctgaacttaa
>HTBM1055
cattattg-aaa-g-ca-tt---------------------------caggcag--------tt-g-ctgctggc-ctc--t-------------------tacgaggc-a-tgtgcaca-ct-gctagaatt---ttt--c---t---a---ta-tccacctgtgca-ct-tt-ttg-tagaag----ttctttaga-----------------------------------------------------------------------------------------ttggcttt-------------------------at----agg-------------tttcga-c---------------ct-------------------------------------------------agcgagt-------------------------------------tgatt---------------caa-aa--------gg-ctt--------ctatg----tt-t------------tacaa---act-a-gtt-aagca-tg-ttt--agaa--tg-----t--c----tt--tt--a-tt--ggg-ac---------tt----------tattg---------acccttt---a-aa-------ct-atacaactttcagcaacggatctcttggctctcccatcgatgaagaacgcagcgaaatgcgataagtaatgtgaattgcagaattcagtgaatcatcgaatctttgaacgcaccttgcgccctct-ggtattccggagggcatgcctgtttgagtgtcattaaattctc--aacttc-aa--ta-g--------t-tt-----ttatt----aac----tt-attga-agcttgga-c-g-tggagg----tttgctggcgtc----t-t-------ag---at-g--ttcggctcctcttaaatgcattagtgga-c---------c-cg-----tt-----tg-tt-g-----------ga-cc--at-c-c-t--tgg-tgtgataa---t-tatctacgcttt--ggttagt--tcaacg---gactctgtat------------gggctttatc---------------agactcgttctg-------------ga------------gtg------ggt-----------------tttgc---------gc-acta------gtg----------tgc-----------tttacctg---------------------------------gctcatta--------------tagagtag-gg-at------t-a-tctgctct-c-tagcc-gtctgt-------gt-atac-------------------ggac-----------aa-------t--------a--c--tt-----tgacta-tttgacctcaaatcaggtaggactacccgctgaacttaa
>HTBM1094
cattattg-aaa-t-gt-tt----tggg--------------------gaatta--------ct-g-ttgctggc-ctt--t-tct-----------aataggaagggt-a-tgtgcacg-ta-ttctct----aatct--a---t---t---ca-tccacctgtgca-ct-tt-ttg-tagaag----tactcgtt---------------------------------------------------------------------------------------gagttgactggta-----------------------ga----agg--------t------cttt-g------------ac-t--------------------------------------------------ctctact-----------------------------------gttgatt---------------tga-ag--------gg-ctt--------ctatg----tt-ct-----------tacaa---aca-agtt--aagca-tgttat--agaa--tg-----t--t---att--tt--a-ct--ggg-ac---------tt----------gattg---------acccttt--aa-aa---c-t-tt-atacaactttcagcaacggatctcttggctctcccatcgatgaagaacgcagcgaaatgcgataagtaatgtgaattgcagaattcagtgaatcatcgaatctttgaacgcaccttgcgccctct-ggtattccggagggcatgcctgtttgagtgtcattatattctc--aacttc-aa--ta-a--------t-tt-----tcttta---------att-gttga-agcttgga-t-a-tggaggct--tttgctggcatc----t-c-------ag---at-g--tccggctcctcttaaatgcattagtgga-a------c--c-cgt----tc-----agttg-g-----------gc-ta--tc-c-t-t--ggt-tgtgataa---t-tatctacgcttt--ggattag--tctctaacaaattcttagtggtc--------------------aatgt--------ttttgtacgttg-------------g-----------t-ttg------ggg-t-a--------------tt-----------gc-attt------gtt----------tgc-----------tctgcctg---------------------------------gcccactata--------gagtgtgaaagggaa-ag------t-g-accgcttt-c-gaact-gtctgtgt-------attgc-------------------ggac-----------aa-------t-----tt----t--at-----tgacta-tttgacctcaaatcaggtaggactacccgctgaacttaa
>HTBM1109
cattattg-aaa-c-at-tg----tga---------------------aggagg--------tt-g--agctggc-tct--t--------------------ctagagc-a-tgtgcttg-ct-ttctttcaat-------a---t---t---ca-tccacctgtgca-ct-tc-ttg-tagagg----atctggaat--------------------------------------------------------------------------------------------------------------------------gg----gcg---------------------------------------------------------------------------------------caagcct-------------------------------------tagta---------------cag-tt-----------ctt--------ctatg----tt-tt-----------tacac---aca-c-tta-atgta-tg-tct--agaa--tg-----t--t----gt--tta-a-tt--gggtac---------tt----------aactg---------gcccttt---a-aa-----a-ct-atacaactttcagcaacggatctcttggctctcgcatcgatgaagaacgcagcgaaatgcgataagtaatgtgaattgcagaattcagtgaatcatcgaatctttgaacgcaccttgcgcctctt-ggtattccgagaggcatgcctgtttgagtgtcattaaattctc--aacctc-aa--aa-g--------c-tt-----ttgct-----------ta-ttgag-tgcttgga-t-g-tgaggg-----ctgctggcttt----------gaa-ta---ag-a--gtcggctccctttaaatgcattagtgga-a------a--c-ct-----tg-----tg-t--------------ag-gc--ca-c-a-t--tgg-tgtgataa---t-tatctacgccat--tggcatc-----gtg------tctacagtc----------ggagtggttt--a------------acgatcactacg-------------g-----------t-ttg------gag-g-g--------------ctgca----gtttgtaatga-----------------attgc-----------tctctctgtcg-------------------------------------------------------------aa-gg------t-a-tctgc-tt-c-aaact-gtcctaa------gt-tatt-------------------ggac-----------aa-------t--------a--t--tt-----gaactg-tttgacctcaaatcaggtaggactacccgctgaacttaa
>HTBM1200
cattaccg-aag-a-aa-tg---------------------------atagtgg--------tt---gagctgac-tct--c---------------------aggagt-a-tgtgctcg-ct-ctatcgctt---ttt--c---t---a---ct-ctccactgtgca-cc-ta-ttg-taggct----atgata--------------------------gctctcaaaaagaaagagg-ggctct-------------gttaagaaacggaggccctttgggtttttggata--------------------------ga----agg--------c------tatg-c-ggttca-----------------------------------------------------------gcccgct-----------------tgctttcaac------------------------------ttc-gt-----------agc--------ctatg----tc-ta-----------tacaa---act-cttt--tgata-gtcaaa--tgaa--tg-----t--g----ta--tt----gt--tgg-tc---------tt-------------tg---------accaata-----aa---t-t-ct-atacaactttcagcaacggatctcttggctctcgcatcgatgaagaacgcagcgaaatgcgataagtaatgtgaattgcagaattcagtgaatcatcgaatctttgaacgcaccttgcactcctt-ggtattccgaggagtatgcctgtttgagtgtcattaaattctc--aaaacc-ct--atct--------g-ttt--gttttc----aaatggg----ttagg-cttttgga-t-g-tgaggggt-ttatgctggctct----c-tt--gtt-tg---ag-t--cttagctccctttaaatgcattagtggt-t------g--c--------tt-----ca-------------------tt--ca-ctt-a--gag-tgtgatag---tatatctatgctcg----------------------------------------------------------------------------------------------------------cta------cag-t-g--------ga----tt----------gat--------------------------------------------------------------------------------------------------------------aa-atc-----c-a-tccgcttt-c-gaacc-gtcttg-----------ctt--------------t--caagac-----------aa-------a-----ctcc--t--tt-----gaacca-tttgacctcaaatcaggtaggactacccgctgaacttaa
>HTBM1226
cattattg-aaa-c-at-tg----tga---------------------aggagg--------tt-g--agctggc-tct--t--------------------ctagagc-a-tgtgcttg-cc-ttctttcaat-------a---t---t---ca-tccacctgtgca-ct-tt-ttg-tagagg----atctggaat--------------------------------------------------------------------------------------------------------------------------gg----gcg---------------------------------------------------------------------------------------caagcct-------------------------------------tagta---------------cag-tt-----------ctt--------ctatg----tc-tt-----------tacac---aca-c-tta-atgta-tg-tct--agaa--tg-----t--t----gt--tt--a-tt--gggtac---------tt----------aactg---------gcccttt---a-aa-----a-ct-atacaactttcagcaacggatctcttggctctcgcatcgatgaagaacgcagcgaaatgcgataagtaatgtgaattgcagaattcagtgaatcatcgaatctttgaacgcaccttgcgcctctt-ggtattccgagaggcatgcctgtttgagtgtcattaaattctc--aacctc-aa--aa-g--------c-tt-----ttgct-----------ta-ttgag-tgcttgga-t-g-tgaggg-----ctgctggcttt----------gaa-ta---ag-a--gtcggctccctttaaatgcattagtgga-a------a--c-ct-----tg-----tg-t--------------ag-gc--ca-c-a-t--tgg-tgtgataa---t-tatctacgccat--tggtatt-----gtg------tctacagtc----------ggagtggttt--a------------acgatcactacg-------------g-----------t-ttg------gag-g-g--------------ctgca----gtttgtaatga-----------------actgc-----------tctctctgtcg-------------------------------------------------------------aa-gg------t-a-tctgc-tt-c-aaact-gtcctaa------gt-tatt-------------------ggat-----------aa-------t--------a--t--tt-----gaactg-tttgacctcaaatcaggtaggactacccgctgaacttaa
>HTBM1233
cattattg-aaa-c-at-tg----tga---------------------aggagg--------tt-g--agctggc-tct--t--------------------ctagagc-a-tgtgcttg-cc-ttctttcaat-------a---t---t---ca-tccacctgtgca-ct-tt-ttg-tagagg----atctggaat--------------------------------------------------------------------------------------------------------------------------gg----gcg---------------------------------------------------------------------------------------caagcct-------------------------------------tagta---------------cag-tt-----------ctt--------ctatg----tc-tt-----------tacac---aca-c-tta-atgta-tg-tct--agaa--tg-----t--t----gt--tt--a-tt--gggtac---------tt----------aactg---------gcccttt---a-aa-----a-ct-atacaactttcagcaacggatctcttggctctcgcatcgatgaagaacgcagcgaaatgcgataagtaatgtgaattgcagaattcagtgaatcatcgaatctttgaacgcaccttgcgcctctt-ggtattccgagaggcatgcctgtttgagtgtcattaaattctc--aacctc-aa--aa-g--------c-tt-----ttgct-----------ta-ttgag-tgcttgga-t-g-tgaggg-----ctgctggcttt----------gaa-ta---ag-a--gtcggctccctttaaatgcattagtgga-a------a--c-ct-----tg-----tg-t--------------ag-gc--ca-c-a-t--tgg-tgtgataa---t-tatctacgccat--tggtatt-----gtg------tctacagtc----------ggagtggttt--a------------acgatcactacg-------------g-----------t-ttg------gag-g-g--------------ctgca----gtttgtaatga-----------------actgc-----------tctctctgtcg-------------------------------------------------------------aa-gg------t-a-tctgc-tt-c-aaact-gtcctaa------gt-tatt-------------------ggat-----------aa-------t--------a--t--tt-----gaactg-tttgacctcaaatcaggtaggactacccgctgaacttaa
>HTBM1234
cattattg-aaa-c-at-tg----tga---------------------aggagg--------tt-g--agctggc-tct--t--------------------ctagagc-a-tgtgcttg-ct-ttctttcaat-------a---t---t---ca-tccacctgtgca-ct-tc-ttg-tagagg----atctggaat--------------------------------------------------------------------------------------------------------------------------gg----gcg---------------------------------------------------------------------------------------cgagcct-------------------------------------tagta---------------cag-tt-----------ctt--------ctatg----tc-tt-----------tacac---aca-c-tta-atgta-tg-tct--agaa--tg-----t--t----gt--tta-a-tt--gggtac---------tt----------aactg---------gcccttt---a-aa-----a-ct-atacaactttcagcaacggatctcttggctctcgcatcgatgaagaacgcagcgaaatgcgataagtaatgtgaattgcagaattcagtgaatcatcgaatctttgaacgcaccttgcgcctctt-ggtattccgagaggcatgcctgtttgagtgtcattaaattctc--aacctc-aa--aa-g--------c-tt-----ttgct-----------ta-ttgag-tgcttgga-t-g-tgaggg-----ctgctggcttt----------gaa-ta---ag-a--gtcggctccctttaaatgcattagtgga-a------a--c-ct-----tg-----tg-t--------------ag-gc--ca-c-a-t--tgg-tgtgataa---t-tatctacgccat--tggcatt-----gtg------tctacagtc----------ggagtggttt--a------------acgatcactacg-------------g-----------t-ttg------gag-g-g--------------ctgca----gtttgtaatga-----------------attgc-----------tctctctgtcg-------------------------------------------------------------aa-gg------t-a-tctgc-tt-c-aaact-gtcctaa------gt-tatt-------------------ggac-----------aa-------t--------a--t--tt-----gaactg-tttgacctcaaatcaggtaggactacccgctgaacttaa
>HTBM1236
cattattg-aat-g-tt-tg---------------------------aagttgg--------tt-g--agctggt-ctt-----------------------aacggac-a-tgtgctcg-cc-acttct----attca--t---c---t---ta-tccacctgtgca-ct-ta-ttg-tagagc----tttgaagaa-------------------------------------------------------------------------------------------agcctt-------------------------gg----------------------ttca--------------------------------------------------t----------g------ctgaggt-------------------------------------tagta---------------ttc-ggg-----------tt--------ctatg----tt-t------------cacaa---act-ct----atgaa-tg-tct--tgaa--tg-----t--t---att--tt--a-tt--ggg-ac---------tt----------gattg---------acccttt---a-aa---ctt-tt-atacaactttcagcaacggatctcttggctctcgcatcgatgaagaacgcagcgaaatgcgataagtaatgtgaattgcagaattcagtgaatcatcgaatctttgaacgcaccttgcgcccttt-ggtattccgaagggcatgcctgtttgagtgtcattaaattctc--aacttc-aa--aa-g--------c-tt-----tgtc------------tt-tttga-agcttgga-t-g-tgaagg----tttgctggcgtt----t-t-------ca---at-g--ttcagctcctttgaaatgcattagtgga-c---------c-ca-----tt-----tg-t--------------gt-tc--ag-c-c-t--tag-tgtgataa---t-tatctacgctat--ggtttt---tgaatgct-agctcatt--------------agaac--ttc--aaa---gtgtttc-atacatttttg-------------g-----------t-gtg------ggg-a-g--------------tt-----------gc-actaa---acatt----------tgc-----------tctctctgtct-at--------------------------------------------------tgagttt-gg-tt------t-g-tctgc-tt-c-taact-gtcttt---------------------------------ggac-----------aa-------c-----------t--tt-----gaaccattttgacctcaaatcaggtaggactacccgctgaactt--
>HTBM1293
cattattg-aaa-c-at-tg----tga---------------------aggagg--------tt-g--agctggc-tct--t--------------------ctagagc-a-tgtgcttg-cc-ttctttcaat-------a---t---t---ca-tccacctgtgca-ct-tt-ttg-tagagg----atctggaat--------------------------------------------------------------------------------------------------------------------------gg----gcg---------------------------------------------------------------------------------------caagcct-------------------------------------tagta---------------cag-tt-----------ctt--------ctatg----tc-tt-----------tacac---aca-c-tta-atgta-tg-tct--agaa--tg-----t--t----gt--tt--a-tt--gggtac---------tt----------aactg---------gcccttt---a-aa-----a-ct-atacaactttcagcaacggatctcttggctctcgcatcgatgaagaacgcagcgaaatgcgataagtaatgtgaattgcagaattcagtgaatcatcgaatctttgaacgcaccttgcgcctctt-ggtattccgagaggcatgcctgtttgagtgtcattaaattctc--aacctc-aa--aa-g--------c-tt-----ttgct-----------ta-ttgag-tgcttgga-t-g-tgaggg-----ctgctggcttt----------gaa-ta---ag-a--gtcggctccctttaaatgcattagtgga-a------a--c-ct-----tg-----tg-t--------------ag-gc--ca-c-a-t--tgg-tgtgataa---t-tatctacgccat--tggtatt-----gtg------tctacagtc----------ggagtggttt--a------------acgatcactacg-------------g-----------t-ttg------gag-g-g--------------ctgca----gtttgtaatga-----------------actgc-----------tctctctgtcg-------------------------------------------------------------aa-gg------t-a-tctgc-tt-c-aaact-gtcctaa------gt-tatt-------------------ggat-----------aa-------t--------a--t--tt-----gaactg-tttgacctcaaatcaggtaggactacccgctgaacttaa
>HTBM1311
cattattg-aaa-g-tt-tt---------------------------gggggta--------ct-g-ttgctggt-ctt--t-ca------------------caaggc-a-tgtgcacg-ta-tctc--taa--tcta--t---t---t---ca-tccacctgtgca-tc-tt-ttg-tagaag----ttctttc----------------------------------------------------------------------------------------gggttggc-tt-------------------------gc----aaggt----cct-----tttgg-a---------------t------------------------------gtt----------g------cac-ggt-------------------------------------taatt---------------tga-ga--------gg-ctt--------ctatg----tc-tt-----------tacaa---acc-a-atc-aagta-tg-ttt--agaa--tg-----t--g----tt--gt--a-tt--ggg-gc---------tt----------tattg---------acccatt---a-aa-------ct-atacaactttcagcaacggatctcttggctctcccatcgatgaagaacgcagcgaaatgcgataagtaatgtgaattgcagaattcagtgaatcatcgaatctttgaacgcaccttgcgccctct-ggtattccggagggcatgcctgtttgagtgtcattaaattctc--aacttc-aa--ta-g--------t-tt-----gtaat----gaa----ca-tttga-agcttgga-t-g-tggagg---ttttgctggcatc----t-t-------ag--cat-g--ttcggctcctcttaaatgcattagtgga-a------c--c-ca-----tt-----tg-tt-g-----------ga-tc--at-c-c-t--tgg-tgtgataa---t-tatctacgcttt--ggttggt--ttaatg---aacttctatgaa---c-tttca---------------------------gcatttgctg-------------g-----------t-gtg------ggt-a----------------tt-----------gtaacta-----ttgt----------tgc-----------tttatctg---------------------------------gttcatta-------------ga-gttggg-ac-aa------t-a-tctgctct-c-taact-gtctgt-------gt-atgc-------------------ggac-----------aa-------c--------t--t--ct-----tga-ta-tttgacctcaaatcaggtaggactacccgctgaacttaa
>HTBM1420
cattattg-aaa-c-at-tg----tga---------------------aggagg--------tt-g--agctggc-tct--t--------------------ctagagc-a-tgtgcttg-cc-ttctttcaat-------a---t---t---ca-tccacctgtgca-ct-tt-ttg-tagagg----atctggaat--------------------------------------------------------------------------------------------------------------------------gg----gcg---------------------------------------------------------------------------------------caagcct-------------------------------------tagta---------------cag-tt-----------ctt--------ctatg----tc-tt-----------tacac---aca-c-tta-atgta-tg-tct--agaa--tg-----t--t----gt--tt--a-tt--gggtac---------tt----------aactg---------gcccttt---a-aa-----a-ct-atacaactttcagcaacggatctcttggctctcgcatcgatgaagaacgcagcgaaatgcgataagtaatgtgaattgcagaattcagtgaatcatcgaatctttgaacgcaccttgcgcctctt-ggtattccgagaggcatgcctgtttgagtgtcattaaattctc--aacctc-aa--aa-g--------c-tt-----ttgct-----------ta-ttgag-tgcttgga-t-g-tgaggg-----ctgctggcttt----------gaa-ta---ag-a--gtcggctccctttaaatgcattagtgga-a------a--c-ct-----tg-----tg-t--------------ag-gc--ca-c-a-t--tgg-tgtgataa---t-tatctacgccat--tggtatt-----gtg------tctacagtc----------ggagtggttt--a------------acgatcactacg-------------g-----------t-ttg------gag-g-g--------------ctgca----gtttgtaatga-----------------actgc-----------tctctctgtcg-------------------------------------------------------------aa-gg------t-a-tctgc-tt-c-aaact-gtcctaa------gt-tatt-------------------ggat-----------aa-------t--------a--t--tt-----gaactg-tttgacctcaaatcaggtaggactacccgctgaacttaa
>HTBM1508
cattactg-aag-a-aa-tg---------------------------gtagt-g--------tt---gagctgac-tct--t---------------------cggaat-a-tgtgctcg-ct-ctatcgctt---ttt--c---t---a---ct-ctccactgtgca-cc-ta-ttg-taggct----atgata--------------------------actctcgag------------tttcc-------------cgcaag---------------ggttatttggatg--------------------------ga----aag--------c------tatg-c--attcac--------------------------------------------------------ttgcttgct-----------------tgctttcaac------------------------------ttt-gt-----------agc--------ctatg----tc-ta-----------tacaa---act-ct----gtaca-gtcttg--tgaa--tg-----t--g---tta--tt----gt--tgg-tc---------tt-------------tg---------accgata-----aa---t-c-at-atacaactttcagcaacggatctcttggctctcgcatcgatgaagaacgcagcgaaatgcgataagtaatgtgaattgcagaattcagtgaatcatcgaatctttgaacgcaccttgcactcctt-ggtattccgaggagtatgcctgtttgagtgtcattaaattctc--aaaacc-ta--attg----------tg------------------------ttagg-cttttgga-tgggtgaggg----tttggtgg--------------------------------------------------------------------------------------------------------------------------------------------------------------------------------------------------------------------------------------------------------------------------------------------------------------------------------------------------------------------------------------------------------------------------------------------------------------------------------------------------------------------------------------------------------------------------------------------
>HTBM2108
cattaacg-aat--------------------------------------------------------------c------------------------------aaac-a-agttcat--ct------------------t---g---t---tc-tgatcctgtgca-cc-tt-atg-tagtcc---------------------------------------------------------------------------------------------------------------------------------------------------------------------------------------------------------------------------------------caaagcc---------------------------------------------------------ttc-acgggcggcggt-tga--------ctacg----tc-ta-------cct-caca--------cctta-aagta-tgttaa--cgaa--tg-----taa---------tc--a-----tgg-tc---------tt----------gacag---------accctaa---a-aa---g-t-ta-atacaactttcgacaacggatctcttggctctcgcatcgatgaagaacgcagcgaaatgcgataagtaatgtgaattgcagaattcagtgaatcatcgaatctttgaacgcaccttgcgcccttt-ggtattccgaggggcatgcctgtttgagtgtcattaaataccatcaaccct-ct--tttga-------c-tt-----------cggtct----cg-agagt-ggcttgga-a-g-tggagg----tctgctggagcc----ta--------ac---gg-a--gccagctcctcttaaatgtattagcgga-t------t--t-cc-----ct-----tg-cg-g---------gatc-gc--gt-c-t-c--cga-tgtgataa-----tttctacgtcgt--tgaccat-----------------------------------------------------------------------------------------------c-tcg------gggct-g--------a----cctagt------cagt------------------------ttcaa---------------------------------------------------------------------------------ta-gg------a-g-tctgc-tt-c-taacc-gtctctt--------gactg-------------------agac-------tagcga-------c-------ttg-t-gcta--acttttga-cttgacctcaaatcaggtaggactacccgctgaacttaa
>HTBM2129
cattattg-aaa-acac-tgaa-----------------------cgcttgtggcttcacttct-g-ttgctgac-ttcctt-------------------aggggagt-a-tgtgcacg-tt-tgctcgcct---ctt--c---t---t---tg-tccacctgtgca-cc-tt-ttg-tagatc----tggttg------------------------ggaagctcacttgaag-----------------------------------------------------tggattttg-----------------------aa----ggg--------t------ttgc--------------------------------------------------------------------ttgcgct-----------------ccctttg---------------------------------tccggcca---------ggt--------ctatg----ct-t------------cacat-catct-ct----ttgta-tgttt---agaa--tg-----t--c----tt-gttt---at--tgg-ac---------tt----------gaccg---------tccttta-aaa-aa---c-t-ta-atacaactttcaacaacggatctcttggctctcgcatcgatgaagaacgcagcgaaatgcgataactaatgtgaattgcagaattcagtgaatcatcgagtctttgaacgcaccttgcgcccttt-ggtattccgaagggcatgcctgtttgagtgtcagtaaattctc--aaccct-tc--tt-a--------c-tt-----tgttgt---------taa-ggatg-ggattgga-tag-tggagg----cttgccggatgt----t---------ca---ac-g--ttcggctcctctgaaatgcattagcggt-a------caac-ca-----tt-----tacttgg-----------gc-tt-acg-c---t--aagctgtgataa-----tatctaagctagctggttcag---------------------------------------------------------------------------------------------agtgttggc---agagttcgggcttttgaagggttttgcctcgcggggc------------------tccctttgcgtt-------ctctcttcggag------------gg--------a-tacctatgcgactctgtgac-----------------aa-agtgttgtt---gcggc-tt-c-caacc-gtctctta------aaactg-------------------ggac-----------aaa----cgt-----------t--ttaa-actgatta-tttgacctcaaatcaggtaggactacccgctgaacttaa
>HTBM2224
cattattg-aat-a-ac-t-----------------------------tggtcg--------ct-g-atgctggc-tcg--c---------------------aagggc-a-tgtgctcg-cg-tccata------ttat-t---tat-----ca-atctcttgtgca-cc-ta-ttg-tagtct----tttgtggaggtctg-------------------------------------------------------------------------g----tca------------------------------------aa----gct--------c------aatg-c------------------------------------------------------------------ttcgatc-----------------taactct---------------------------------gta-ga-----------ggg--------ctatg----tt-t------------tatac---acc-ta---taatga-agtatt--agaa--tg-----t--c----tt--ctt---at--tga-ct-gcaa------------------------------agtcagt--ag-aa---a-t-ct-atacaactttcagcaacggatctcttggctctcccatcgatgaagaacgcagcgaaatgcgataagtaatgtgaattgcagaattcagtgaatcatcgaatctttgaacgcaccttgcgcccctt-ggtattccgatgggcatgcctgtttgagtgtcattaaattctc--aacctt-ac--------------t-ct---------------------tt-tgtga-ggcttgga-t-g-tgaggg---ctttgccggcttc----c-tttagtg-g----at-g--gtcagctcccttcaaatgcattagtggg-t------t--c-c------gt-----tg-tg-g----------aac-gg--tc-a-c-t--tgg-tgtgataa---t-tatctacgccgc-tcg--------------------------------------------------------------------------------------------------act-gtg------aag-c-a--------agac--tt-------------------------------------ta------------------------------------------------------------------------------------tg-ga------t-g-cctgc-tc-a-taact-gtcctct-----------ct-------------------ggac-----------aa-------t-----gct---t--ct-----tgacaa-tttgacctcaaatcaggtaggactacccgctgaacttaa
>HTBM2425
cattactg-aag-a-aa-tg----------------------------gcaagg--------tt---gagctggc-tct--t---------------------cggggt-a-tgtgctcg-ct-ctgtcgctt---ttt--c---t---a---ct-ttccactgtgca-cc-tt-atg-taggctt---attgactgggatgaag-------------------------------------------------------------------------------------------------------------------ga----aag--------------------c------------------------------------------------------------------------------------------ccttttgacc------------------------------ttc-gtt-------a--agc--------ctatg----tc-ta-----------tacac---act-c-----tataa-agttta--tgaa--tg-----t--c----tt-att----gt--tgg-tc---------tt----------gaccg---------accgata---a-aa---c-c-tt-atacaactttcagcaacggatctcttggctctcgcatcgatgaagaacgcagcgaaatgcgataagtaatgtgaattgcagaattcagtgaatcatcgaatctttgaacgcatcttgcgcccttt-ggtattccgaagggcatgcctgtttgagtgtcattaaattctc--aaaacc-cc--tc-g--------g-tt-----tcgac-----------tt-gaggg-attttggatt-g-tgaggg-----ttgccggtcct----t-------gttt---gg-a--tcggactccctttgaatacattagtggt-t------a--t---------------cgatc------------cgc-tt--cc-a-c-t--tgg-tgtgatag---tatatctacgcctt--tg---------------------------------------------------------------------------------------------------------------gaa-t-g--------atca-gtt------------------------------------------------------------------------------------------------------------------------------gt------t-a-tctgc-tt-c-taacacgtctgacc-t---tagcttc-------------------agac-----------ag-------c--------t--taact-----tgacaa-tttgacctcaaatcaggtaggactacccgctgaacttaa
>HTBM2533
cattattg-aaa-c-at-tg----taaa--------------------ggaagg--------tt-g--agctggc-tct--t--------------------ccagagc-a-tgtgctcg-cc-tttctttca---att--a---t---t---ca-tccacctgtgca-ct-tt-ttg-taggaa----gaccgagaagata----------------------------------------------------------------------------------------------------------------------------------------------tata-c---------------c------------------------------cac----------a------tatatgt-------------------------------------tggta----------------tc-gg--------gc-ttt--------ctatg----ta-tt-----------tacac---acc-c-tga-ttgta-tgtttt--tgaa--tg-----t--c----ct--tt--a-ta-aggg-tc---------tt----------agttg---------acccttttaaacaa-----a-ct-atacaactttcagcaacggatctcttggctctcgcatcgatgaagaacgcagcgaaatgcgataagtaatgtgaattgcagaattcagtgaatcatcgaatctttgaacgcaccttgcgcctctt-ggtattccgagaggcatgcctgtttgagtgtcatttaattctc--aacctc-aa--aa-g--------c-tt-----ttttg----------gtt-tctga-ggcttgga-t-g-tggaggcttttttgctggcttgc---t-t-------ca---ga-g--tccggctcctcttaaatgcattagtgga-a------a--c-tg-----tt-----tg-t--------------ag-tc--cg-c-a-t--tgg-tgtgataa---t-tatctgcgccat--tgtatttc----------------------------------------------------------------------------------g-----------t--------------g-g--------------ctacaa-------gc------------------------cat-----------------------------------------------------------------------------------aacag------t-a-ttcgc-tt-c-aaacc-gtcctaa------gt-cgct-------------------ggac-----------aa-------t--------c--c--tt-----gactat-tttgacctcaaatcaggtaggactacccgctgaacttaa
>HTBM2719
cattactg-aag-a-aa-tg----------------------------ataggg--------tt---gagctgat-tct--c---------------------cggaat-a-tgtgctcg-ct-ttgtcgctt---ttt--c-tac---t---tt-tccacctgtgaa-cc-ta-ttg-tagatc----cctgataaaagcgcctta---------tggtgcttttcactcaatc-----------------------------------------------ttagagtggttg--------------------------ga----tgg--------t------cttt-g-g-------------------------gtgttgcaaa----------------------a------cttccct-----------------ggacttc-------------agctt---------------atc-aag----------gat--------ctatg----tt-a------------tacca--aact------cttaaa-agtctt--tgaa--tg-----t--a----ta--ct--a-gt--tgg-tc---------tt----------aactg---------accgat------aa---t-c-tt-aaacaactttcagcaacggatctcttggctctcgcatcgatgaagaacgcagcgaaatgcgataagtaatgtgaattgcagaattcagtgaatcatcgaatctttgaacgcaccttgcactcctt-ggtattccgaggagtatgcctgtttgagtgtcattaaattttc--aagcat-ta--at-c--------t-ttg----ttgcaa----------ag-gctaa-tgtttgga-c-t-tgagag-----ttgccggagtc----tccttgact-tt---ta-a--taaggctctctttaaatgcattagtggt-g------a--c-t------tg-----ga-tc------------cgc-ta--tc-a------aagtgttgataa---t-tatctacactatg------------------------------------------------------------------------------------------------------------------tag-t-g--------a-----cc----------gat--------------------------------------------------------------------------------------------------------------tg-tc------t-g-tccgc-tt-c-taacc-gtcttgt-----------------------------tagagac-----------aa-------t-------------atc-----ttgaaa-tttgacctcaaatcaggtaggactacccgctgaacttaa
>HTBM2740
cattattg-aat-a-ac-t-----------------------------tggttg--------tt-g-atgctggc-tcg--c---------------------aagggc-a-tgtgctcg-ca-ccatat------tat--t---tat-----ca-atctcttgtgca-cc-ta-ttg-tagtct----tttgtgggagcg-----------------------------------------------------------------------------------gggtcagatt--------------------------ga----ggt--------t------aacg-c------------------------------------------------------------------cttggtc-----------------tagttcc-----------gctttc----------------tac-gg-----------ggg--------ctatg----tt-t------------tatac---acc-tt---taatca-agtatc--agaa--tg-----t--a----tt--ctt---at--tga-ct-gcaa------------------------------agtcagt-----aa---a-t-ct-atacaactttcagcaacggatctcttggctctcccatcgatgaagaacgcagcgaaatgcgataagtaatgtgaattgcagaattcagtgaatcatcgaatctttgaacgcaccttgcgcccttt-ggtattccgatgggcatgcctgtttgagtgtcattaaattctc--aacctt-ta--ccag----------ct-----ttgtct----------gt-tgtaa-ggcttgga-t-g-tgaggg----cttgccggcttc----c-ttcagtg--g---at-g--gtcagctcccttcaaatgcattagtggg-t------t--c-c------gt-----tg-tg-g-----------ac-gg--tc-a-c-t--tgg-tgtgataa---t-tatctacgccgc-tcg--------------------------------------------------------------------------------------------------act-gtg------aag-c-a--------aa----ct-------------------------------------ta------------------------------------------------------------------------------------tg-ga------t-g-cctgc-tt-a-taact-gtccctt-----------gt-------------------ggaca----------aa-------t-----gta---c--ct-----tgacaa-tttgacctcaaatcaggtaggactacccgctgaacttaa
>HTBM2885
cattactg-aag-a-aa-tg----------------------------ataggg--------tt---gagctgat-tct--c---------------------cggaat-a-tgtgctcg-ct-ttgtcgctt---ttt--c-tac---t---tt-tccacctgtgaa-cc-ta-ttg-tagatc----cctgataaaagcgcctta---------tggtgcttttcactcaatc-----------------------------------------------ttagagtggttg--------------------------ga----tgg--------t------cttt-g-g-------------------------gtgttgcaaa----------------------a------cttccct-----------------ggacttc-------------agctt---------------atc-aag----------gat--------ctatg----tt-a------------tacca--aact------cttaaa-agtctt--tgaa--tg-----t--a----ta--ct--a-gt--tgg-tc---------tt----------aactg---------accgat------aa---t-c-tt-aaacaactttcagcaacggatctcttggctctcgcatcgatgaagaacgcagcgaaatgcgataagtaatgtgaattgcagaattcagtgaatcatcgaatctttgaacgcaccttgcactcctt-ggtattccgaggagtatgcctgtttgagtgtcattaaattttc--aagcat-ta--at-c--------t-ttg----ttgcaa----------ag-gctaa-tgtttgga-c-t-tgagag-----ttgccggagtc----tccttgact-tt---ta-a--taaggctctctttaaatgcattagtggt-g------a--c-t------tg-----ga-tc------------cgc-ta--tc-a------aagtgttgataa---t-tatctacactatg------------------------------------------------------------------------------------------------------------------tag-t-g--------a-----cc----------gat--------------------------------------------------------------------------------------------------------------tg-tc------t-g-tccgc-tt-c-taacc-gtcttgt-----------------------------tagagac-----------aa-------t-------------atc-----ttgaaa-tttgacctcaaatcaggtaggactacccgctgaacttaa
>HTBM2964
cattattg-aat-a-ac-t-----------------------------tgagtg--------ct-g-ttgctggc-gtg----------------------aaaggcgc-actgtgcacg-ca-ttcacttta---ttt--t---t---c---aa-cccctttgtgca-cc-tt-tttataagtc----ttgagt-------------------------gaatctctcgcattca------------------------------------------------gttgcggatgta------------------------ga----gtg--------t------ttta-a-ttcgttgaata------------------------------------------------------aacaatt---------------atcactcttact------------------------------cac-aa-----------ggc--------tttta----ta--------------catac---acc-tttt--aaaca-agtcat--agaa--tg-----t--t--actt--tt----gt--tga------------------------cgcaa---------gtcaata--ga-aa---c-c-aa-atacaactttcagcaacggatctcttggctctcccatcgatgaagaacgcagcgaaatgcgataagtaatgtgaattgcagaattcagtgaatcatcgaatctttgaacgcaccttgcgcccttt-ggtattccgaagggcatgcctgtttgagtgtcattgaattctc--aacctt-at--ac-c--------t-tta----ttgt------------gt-tgtaa-ggcttgga-t-g-tgagggtt--attgctggcttc----c-ttcaatgttg---at-g--gtcagctcccttgaaatgcattagtgga-a------t--c-c------tt-----tg-tg-g-----------at-cg--tc-a-c-t--gag-tgtgataa---tttatctacgctcgt-tga--------------------------------------------------------------------------------------------------ct-ctg------aag-c-a--------a----tct-------------------------------------tatac------------------------------------------------------------------------------------gg------a-a-tctgc-tt-a-taaca-gtccttc---------agtt-------------------ggac-----------aa-------t--------t--t-act-----tgacaa-tttgacctcaaatcaggtaggactacccgctgaacttaa
>HTBM3040
cattattg-aaa-a-tt-tt---------------------------ggaagta--------ct-g-ttgctggc-ctt------------------------atgggt-a-tgtgcacg-ta-tttctga-----tct--a---t---t---ca-tccacctgtgca-ct-tt-ttg-tagggg----ttcttttag----------------------------------------------------------------------------------------gctggctt--------------------------at----ggg------tct------ctga-c---------------c--------------------------------------------------ttgtagt-------------------------------------caatt---------------tga-aa--------gg-ctt--------ctatg----tc-t------------tataa---acc-a-gtt-aagca-tgttat--agaa--tg-----t--c----tt--tt--a-tt--ggg-ac---------tt----------aattg---------acccttt---a-aa--ac-t-tt-gtacaactttcagcaacggatctcttggctctcccatcgatgaagaacgcagcgaaatgcgataagtaatgtgaattgcagaattcagtgaatcatcgaatctttgaacgcaccttgcgccctct-ggtattccggagggcatgcctgtttgagtgtcattaaattctc--aacttc-aa--ta-g--------t-tt-----ttat-----aac----tt-attga-agcttgga-t-g-tggagg----tttgctggcgtc----t-t-------ag---at-g--ttcggctcctcttaaatgcattagtgga-c---------c-cg-----tt-----ta-tt-g-----------ga-cc--at-c-c-t--tgg-tgtgataa---t-tatctacgcttt--ggttagt--tcaatg---a-ctctatgtt-----------cagacatttc-----------------ggttgttctg-------------g-----------t-ttg------ggt-----------------ttt-----------gc-atta------gtt----------tgc-----------tatacctgtt--------------------------------------------------tattagagtta-gg-ga------t-t-ttcgcttt-c-taatc-gtctgt-------gt-atgc-------------------ggac-----------aa-------t--------tact--ct-----tgacta-tttgacctcaaatcaggtaggactacccgctgaacttaa
>HTBM3041
cattattg-aaa-a-tt-tt---------------------------ggaagta--------ct-g-ttgctggc-ctt------------------------atgggt-a-tgtgcacg-ta-tttctga-----tct--a---t---t---ca-tccacctgtgca-ct-tt-ttg-tagggg----ttcttttag----------------------------------------------------------------------------------------gctggctt--------------------------at----ggg------tct------ctga-c---------------c--------------------------------------------------ttgtagt-------------------------------------caatt---------------tga-aa--------gg-ctt--------ctatg----tc-t------------tataa---acc-a-gtt-aagca-tgttat--agaa--tg-----t--c----tt--tt--a-tt--ggg-ac---------tt----------aattg---------acccttt---a-aa--ac-t-tt-gtacaactttcagcaacggatctcttggctctcccatcgatgaagaacgcagcgaaatgcgataagtaatgtgaattgcagaattcagtgaatcatcgaatctttgaacgcaccttgcgccctct-ggtattccggagggcatgcctgtttgagtgtcattaaattctc--aacttc-aa--ta-g--------t-tt-----ttat-----aac----tt-attga-agcttgga-t-g-tggagg----tttgctggcgtc----t-t-------ag---at-g--ttcggctcctcttaaatgcattagtgga-c---------c-cg-----tt-----ta-tt-g-----------ga-cc--at-c-c-t--tgg-tgtgataa---t-tatctacgcttt--ggttagt--tcaatg---a-ctctatgtt-----------cagacatttc-----------------ggttgttctg-------------g-----------t-ttg------ggt-----------------ttt-----------gc-atta------gtt----------tgc-----------tatacctgtt--------------------------------------------------tattagagtta-gg-ga------t-t-ttcgcttt-c-taatc-gtctgt-------gt-atgc-------------------ggac-----------aa-------t--------tact--ct-----tgacta-tttgacctcaaatcaggtaggactacccgctgaacttaa
>HTBM3052
cattattg-aaa-c-at-tg----tga---------------------aggagg--------tt-g--agctggc-tct--t--------------------ctagagc-a-tgtgcttg-ct-ttctttcaat-------a---t---t---ca-tccacctgtgca-ct-tc-ttg-tagagg----atctggaat--------------------------------------------------------------------------------------------------------------------------gg----gcg---------------------------------------------------------------------------------------caagcct-------------------------------------tagta---------------cag-tt-----------ctt--------ctatg----tc-tt-----------tacac---aca-c-tta-atgta-tg-tct--agaa--tg-----t--t----gt--tta-a-tt--gggtac---------tt----------aactg---------gcccttt---a-aa-----a-ct-atacaactttcagcaacggatctcttggctctcgcatcgatgaagaacgcagcgaaatgcgataagtaatgtgaattgcagaattcagtgaatcatcgaatctttgaacgcaccttgcgcctctt-ggtattccgagaggcatgcctgtttgagtgtcattaaattctc--aacctc-aa--aa-g--------c-tt-----ttgct-----------ta-ttgag-tgcttgga-t-g-tgaggg-----ctgctggcttt----------gaa-ta---ag-a--gtcggctccctttaaatgcattagtgga-a------a--c-ct-----tg-----tg-t--------------ag-gc--ca-c-a-t--tgg-tgtgataa---t-tatctacgccat--tggcatt-----gtg------tctacagtc----------ggagtggttt--a------------acgatcactacg-------------g-----------t-ttg------gag-g-g--------------ctgca----gtttgtaatga-----------------attgc-----------tctctctgtcg-------------------------------------------------------------aa-gg------t-a-tctgc-tt-c-aaact-gtcctaa------gt-tatt-------------------ggac-----------aa-------t--------a--t--tt-----gaactg-tttgacctcaaatcaggtaggactacccgctgaacttaa
>HTBM3056
cattactg-aag-c-aa-tg---------------------------atagtgg--------tt---gagctgac-tct--t---------------------gggagt-a-tgtgctcg-ct-ctatcgctt---ttt--c---c---a---ct-ctccactgtgca-cc-ta-ttg-taggct----acgata--------------------------actctcaaaagaggggg-aggtctcc-------------tgtaaaagggaagaactt---ttctgtttggata--------------------------ga----agg--------c------tatg-c-gattca-----------------------------------------------------------ctttgct-----------------tgctttcaac------------------------------ttc-gt-----------agc--------ctatgtg--tc-ta-----------tacaa---acc-ct----ttgat-agtcta--tgaa--tg-----t--c----gt--tt----gt--tgg-tc---------ct-------------tg---------accgata---a-aa---t-c-tt-atacaactttcagcaacggatctcttggctctcgcatcgatgaagaacgcagcgaaatgcgataagtaatgtgaattgcagaattcagtgaatcatcgaatctttgaacgcaccttgcactcctt-ggtattccgaggagtatgcctgtttgagtgtcattaaattctc--aaaaac-ct--aagt--------g-ttttgttttct----gaacggactc-taggc-tttttgga-t-g-tgagggtc-tattgctggctcg----t------tg-cc---ga-g--tctggctccctttaaatgcattagtggt-t------g--c--------tt-----ca-------------------tt--ca-c-taa--gag-tgtgatag---catatctacgctcg----------------------------------------------------------------------------------------------------------ctg------cgg-t-g--------aa----ct----------gat--------------------------------------------------------------------------------------------------------------aa-at------c-a-tccgc-tt-c-taacttgtcttgc----------ctt--------------tgtcgagac-----------aa-------a---------cct--cc-----ttacca-tttgacctcaaatcaggtaggactacccgctgaacttaa
>HTBM3057
cattactg-aag-a-aa-tg--------------------------gtagttgg--------ct---gagctgacagct-gt-------------------atgggtgt-a-tgtgctcg-cttctaccgctt--ttct--c---c---a---tt-ctccactgtgca-cc-ta-ttg-taggct----atgata--------------------------acgttctgaa-----------------------------------------------------ggcttatata--------------------------gt----gaa--------c------tcta-c------------------------------------------------------------------gtttgcttt----------ttttgccttttcgac------------------------------ttc-gt-----------agc--------ctatg----tt-ca-----------tacaa---act-ct----tttat-agtcaa--tgaa--tg-----t--g----ta--tt----gt--tga-tc---------tc----------ttacg---------atcgata-----aa---c-t-at-atacaactttcagcaacggatctcttggctctcgcatcgatgaagaacgcagcgaaatgcgataagtaatgtgaattgcagaattcagtgaatcatcgaatctttgaacgcaccttgcactcctt-ggtattccgaggagtatgcctgtttgagtgtcattaaattctc--aaaagc-ct--aatc--------g-tt-----tttca--acgac----tt-gggat-cttttgga-t-g-tgagggtt--tctgctggcttca--a----------tc---ga-a--tccagctccctttaaattcattagtggt-t------g--c-t------tt----------------------tat-tt--ca-c-t-a--gag-tgtgatag---tatatctacgctca--ga---------------------------------------------------------------------------------------------------------------cgg-t-g--------ataa------------taagc--------------------------------------------------------------------------------------------------------------tt-tg------t-a-tccgcttt-c-gaacc-gtctcta-------------------------ccaaaggggac-----------ag-------c--------t--t--tt-----tgacca-tttgacctcaaatcaggtaggactacccgctgaacttaa
>HTBM3058
cattactg-aag-a-aa-tg----------------------------ttaggg--------tt---gagctgac-ttt--t---------------------cggagt-a-tgtgctcg-ct-ctatcactt---tcc--t---c---t---tt-ttcccctgtgca-ct-t--ttg-taggct----acgata--------------------------actatcagcgggcttcc-------------------------------------------ttcgaaccaactgctt-----------------------ga----ggtg-------c------ttgc------------------------------------------------------------------gatttcgcg-----------------tgcccttgcc------------------------------att-gt-----------agt-------cctatg----tt--------------cacaa---act-------cataa-cagtga--agaa--tg-----t--a---ttt--tt----gt--tgg-tc---------tc-------------ag---------accgata--ca-aa---a-c-ct-atacaactttcagcaacggatctcttggctctcgcatcgatgaagaacgcagcgaaatgcgataagtaatgtgaattgcagaattcagtgaatcatcgaatctttgaacgcaccttgcgcccttt-ggtattccgaagggcacgcctgttcgagtgtcattaaattctc--aaacct-tt--aa-g----------ttg--gtttat----ccaa----ct-ttcag-gctttgga-t-t-tgggag-----ttgctggtctt----t-c-------ga---ta-g--ttcagctcttcttgaatgcattagcgga-t------t--c-tac----tt-----tggtc------------ccc-tt--tc-a-t-c--tgg-tgtgatag-----tatctacgcctc--tg---------------------------------------------------------------------------------------------------------------aaa-t-g--------acct--cc---------------------------------------------------------------------------------------------------------------------------tg---------t-a-gctgctct-c-caata-gtcttct----------------------------tggaagac-----------aa-------c-----------t--ca-----tcaatg-tttgacctcgaatcaggtgggactacccgctgaacttaa
>Heimiomyces_aff_tenuipes_OR863439
cattattg-aat-g-aa-cc----------------------------gtgggg--------tt-g-ttgctggc-tcg--t-------------------aacagagc-a-tgtgcacg-cc-ttgcgatct---tct--a---c---ca--tt-tccacctgtgca-cc-tt-ttg-taggcc----tattggaagggaagg------------cgaactctctcgagtccgaaa---------------------------------gg------------actccgagtcttg-----------------------gg----agg--------t------ctgc-g-tctt-------------------------------------------------------------gcgcgct-----------------ccttctg-------------cagtcgtc------c-tgacttc-tg-----------ggt--------ctatg----tt-ta-----------cacac---acc------attgta-tgtct---agaa--tg-----t--c----tt--gt--g-gc--tag-cc---------gtaaa-------aagcg---------atgcctt---a-aa---c-t-ta-atacaactttcaacaacggatctcttggctctcgcatcgatgaagaacgcagcgaaatgcgataagtaatgtgaattgcagaattcagtgaatcatcgaatctttgaacgcaccttgcgctcctt-ggtattccgaggagcatgcctgtttgagtgtcattaaattctc--aactcc-tc--ca-g--------c-tt-----tcggg----------ttg-gtagg-rgcttgga-c-c-tgagggtt--tgtgcgggcctc----t-tttat---ta---ga-g--gtcggctcccttgaaatgcattagcgga-a---------cgtc-----tt-----cg-cg-g-----------ac-cg--tc-a-c-t--tgg-tgtgataa---t-tatctacgcctta------------------------------------------------------------------------------------------------------------------cac-t-g--------a-----cc-----------------------------------gatgcga---------------------------------------------------------------------------------aatgg------t---tcagctcatc-taacc-gtcttcg---------------------------------gac-----------aa-------c-----------t--ct-----tgacaa----------------------------------------
>Heliomyces_decolorans_OR852424
cattattg-aat-g-tt-tg---------------------------aagtttg--------ct-g--agctggt-ctt--t-------------------aaccagac-a-tgtgctcg-ct-gcttct----attca--t---c---tc--ta-tccacctgtgca-ct-ta-ttg-tagagc----tttgaagag-------------------------------------------------------------------------------------------ggcctt-------------------------ag----------------------ttca--------------------------------------------------c----------t------ctaaggc-------------------------------------tagta---------------ttc-gag-----------tt--------ctatg----tt-tt-------c---tacaa---act-ct----atgaa-tg-tct--tgaa--tg-----t--c---ttt--tt--a-ct--ggg-ac---------tt----------gactg---------gcccttt---a-aaactt-t-ta-atacaactttcagcaacggatctcttggctctcgcatcgatgaagaacgcagcgaaatgcgataagtaatgtgaattgcagaattcagtgaatcatcgaatctttgaacgcaccttgcgcccttt-ggtattccgaggggcatgcctgtttgagtgtcattaaattctc--aacttc-aa--aa-g--------cttt-----tgtc------------tt-tctga-agcttgga-c-g-tgaagg----cttgctggcgtt----t-c-------aa---ay-g--ctcagctcctttaaaatgcattagtggacc---------c-ca-----ct-----tg-t--------------gt-tc--ag-c-c-t--tag-tgtgatag---t-tatctacgctat--ggt-tt---tggatgct-cgctcatt--------------agaac--ttc--ggg---gtgtactgttacattctcg-------------g-----------t-ttg------gag-a-g--------------ct-----------gc-atggctatgtaca----------tgc-----------tctttctgtctaat--------------------------------------------------cgagtta-gg-at------t-g-tctgc-tt-c-taact-gtctgc-------ct-atgt-------------------agac-----------aa-------t-----------t--tt-----gaacca--ttgacctcaaatcaggtaggannnnnnnnnnnacttaa
>Hemimycena_gracilis_DQ490623
-----ctg-aat-a-ac------------------------------gaggttg--------tc---gatctgac-tct--t---------------------cggagt-a-tgtgaacg-cg-acttcaaat---tca--t---c---t---tt-accacctgtgaa-cc-t--ttg-tagact----acaacg--------------------------actctcaacggtcgacctccgggtt-----------------------------------gacttgttggatcg-------------------------ag----gga--------t------ttgcgc------------------------------------------------------------------cttagct-----------------atcctt--------------caat----------------gtt-gt-----------agt--------ctatg----tt---a----------tatcc---ccc-at----aaaca-agtctt--agaa--tg-----t--c----ct--tt----gt--ggg-tc---------tc-------------tg---------acctata-----aa---a-c-ta-atacaactttcaacaacggatctcttggctctcgcatcgatgaagaacgcagcgaaatgcgataagtaatgtgaattgcagaattcagtgaatcatcgaatctttgaacgcaccttgcactcctt-ggtattccgaggagtatgcctgtttgagtgtcattaaattctc--aaacct-ca--ct-g--------g-ct-----ttattg---------acg-gtgag-gctttgga-t-g-tggggg-----ctgctggactc----t--------aac---ga-g--atcagctctccttaaatgcattagtggt-t------a--c---------------tg-tt------------ttc-ca--tt-a-c-c--agg-tgtgataa-----tatctacgcctcggtg---------------------------------------------------------------------------------------------------------------gaaat-g--------------tta--------------------------------------------------------------------------------------------------------------------------ag-tg------t-a-gctgcttt-c-taacc-gtccatg-------caatgt-------------------ggac-----------aa-------c--------------tt-----gaacca----------------------------------------
>Hemimycena_lactea_PQ652379
cattattg-aag-t-tg------------------------------attcggg--------tt-g-tagctggc-taa-------------------ggaaacttagt-a-tgtgctcg-cc-tgttcactc---ctt--t---c-------tt-ctctcctgtgca-tc-tt-tcgctagact----atgaat-------------------------atctatctcaagttt----------------------------------------------cgacttgtgtatt--------------------------gg----gga---------------ttgc-------------------------------------------------------------------atctaatccg----------tgctctcccct--------------acct----------------ttc-at-----------agt--------ctatg----ct-tt-----------tctac---acc-ca----atgta-tgttta--tgaa--tg-----t--t----tt--ttt-t-gt--ggg-tt--------ctt------------gta---------acctata---a-aa---t-c-tt-atacaacttttaacaacggatctcttggctctcccatcgatgaagaacgcagcgaaatgcgataagtaatgtgaattgcagaattcagtgaatcatcgaatctttgaacgcaccttgcacccttt-ggtattccgaagggtatgcctgtttgagtgtcattaaattatc--aaccat-tt--ga-g--------t-tt-----tcgaac----------ta-cactt-ggcttgga-t-g-tggggg-----ctgcgggcttc----t--------tac---ga-g--gtcggctctccttaaatacattagtgga-a------a--c-cg-----tt-----tg-ta-gg-------attca-tt--tc-a-c-t--tga-cgtgataa---t-tatcttcgtctatgtg---------------------------------------------------------------------------------------------------------------gtg-t----------------tt-------------------------------------ct------------------------------------------------------------------------------------ga-gg------t-a-tctgc-tt-c-taaca-gtctctt--------tactg-------------------agac-----------aaa---tgac-----------t--ttg-----------tttgacctcaaatcaggtaggactacccgctgaacttaa
>Henningsomyces_candidus_AY571044
cattactg-aag-c-at-tt--------------------------gcaatggt--------tt-g-ttgctgcc-ttg----------------------aaagagga-c-tgtgcacg-ct-attcaatct---tct--a---c---t---ta-cccacctgtgca-cc-tt-tca-tagatct---gtgaat-------------------------aattctttcactgaa-------------------------------------------------aatgtggatttt------------------------ga----ggg--------c------tagt------------------------------------------------------------------gatttcact-----------------tgctttcaga--------------------------tctattc-ac-----------agt--------ctatgca--ct-tt-----------tacac---aca------cattga-tattt---tgaa--tg-----t--a----ta-att----at--tgg-at---------ttatt---------------------ccatata---a-at---g-t-aa-atacaactttcagcaacggatctcttggctctcgtatcgatgaagaacgcagcgaaatgcgataagtaatgtgaattgcagaattcagtgaatcatcgaatctttgaacgcaccttgcacccttt-ggtattccgaagggtatgcctgtttgagtgtcattaaattctc--aaatca-gt--at-g--------a-tt-----tttacg---------aat-ctact-ggtttgga-t-t-tgaggg---ttatgttggcttta-------------ac---aa-g--tcagactccctttaaatatatgagtggc-t------t---------aact-----tgatc-------------cc-ca--tt-a-t-t--tgg-tgtgataac--tctatctacatcata------------------------------------------------------------------------------------------------------------------tgg-t-g-------------------------------------------------------------------------------------------------------------------------------------------at-ag------t-g-gctgctttac-ttaca-gtcgtaa---------------------------------gac--------------------t-------------att-----gaacta-tttgacctcaaatcaggtaggactacccgctgaattaa-
>Henningsomyces_puber_AY571045
---------------------------------------------c--atgggt--------tt-g-gttctgcc-ttg----------------------aaaaagga-t-tgtgcacg-cc-attcaatct---tct--a---t---t---ta-cccacctgtgca-cc-tt-tca-taggcttacgttgaat------------------------aagttgtcaccgtaa--------------------------------------------------aatgtggatgtg------------------------gg----gag--------c-----gtagc-c------------------------------------------------------------------cgtagct-----------------tgttctcaactg------------------------ttattca-ac-----------tgt--------ctatg----tcattt------tta-tacac---act------atttga-tataaa--tgaa--tg-----t--a----tt-gctc-t-at--gga------------tt----------gattt---------ccatata---a-at---g-t-aa-atacaactttcagcaacggatctcttggctctcgtatcgatgaagaacgcagcgaaatgcgataagtaatgtgaattgcagaattcagtgaatcatcgaatctttgaacgcaccttgcacccttt-ggtattccgaagggtatgcctgtttgagtgtcattaaattctc--aaccca-tt--aa-a--------t-tt---------------------tt-ttaat-ggattgga-c-t-tgagggttattttgtcggctct----------------------g--ttcgactccctttaaatgcataagtggc-t------tggc--------tc----------------------cca-tt--ta-a-a-c--tgg-tgtgatagt--tgtatctacatcata-----------------------------------------------------------------------------------------------------------------acaa-t-g--------gca--------------------------------------------------------------------------------------------------------------------------------aa-tg------t-a-gctgctat-c-taatc-gtcgaaa---------------------------------gac-----------aa-------t--------------tt-----gaacca-tttgacctcaaatcaggtaggactacccgctgactt--a
>Hydropodia_subalpina_MN701620
---------aat---------------------------------ggtatgtgg--------tt---gagctggc-tccctt----------------actgggggagc-a-ggtgctcg-cccttgccgctt---ttt------c---ta--ct-ttccactgtgca-cc-tt-ttg-taggacc--gttgattggaccc---------------ctccttctctcagttaagcct------------------------------------t----------------------------------------------ta----ggg--------c------ttgg-c-tggggttcttctcag--agatcttagagtctctgtc-----------------------------ctcagttga-------aacatactggttcttatcagaga-tctctgcta---------------gtc-ac-----------ggt-------cctatg----tt-c------------tacat---act-c-----ttataaaagtta--tgaa--tg-----t--cgctttc--tt----gt--tgg-tg---------tcgca---------------------accaacagaaa-aa---c-c-ct-atacaactttcagcaacggatctcttggctctcgcatcgatgaagaacgcagcgaaatgcgataagtaatgtgaattgcagaattcagtgaatcatcgaatctttgaacgcatcttgcacccctt-ggtattccgaggggtacacctgtttgagtgtcattgaactctc--aaagac-tc--tccaa-------g-tt-----ttggct----------tg-gggct-tctttgga-t-t-tgaggg-----ttgtcggtcct----t-tcc-----ct---gg-a--tcgagctccctttaaatacattagtggt-c------a--c-t-------------tggtc------------ctc-tt--cc-a-c-t--agg-tgtgatag---tctatctacacttg----------------------------------------------------------------------------------------------------------acg------gaa-t-g--------atca--tt---------------------------------------------------------------------------------------------------------------------------tt-gc------t-g-tccgc-tc-c-gaacc-gtcctag---------------------------------gac--------aaaaa-------c-----------t--cta--attgacaa-tttgacctcaaatcaggtgggactacccgctgaact---
>Hydropus_fuliginarius_OP643427
cattactg-aag-a-at-tg----------------------------atagcg--------tt---gagctgacttct--t---------------------tggagt-a-tgtgctta-cg-atatcgctt---ttt--c---t---ta--tt-ctcccttgtgaa-ccttt-ttg-taggct----ttgattggttatgat------------atcagactttttcttgaaaaagttcat-----------------------------------------------------------------------------tg----aga--------c------tcgc-a-c----------------------cggtgcatctcg--gtaaatccgattcgcattgtttgaggtgcttgact----------------ctacccttatcata-------------------------tacta-tc-----------ggt--------ctatga---tt-t---------ta-tacat-ctact-cttc--------agttta--cgaa--tg-----t--t-ttctt--tt----gt--tgg-tt---------tt----------tgaat---------accaata-----aa-ttg-t-ta-gtacaactttcagcaacggatctcttggctctcgcatcgatgaagaacgcagcgaaatgcgataagtaatgtgaattgcagaattcagtgaatcatcgaatctttgaacgcaccttgcactcctt-ggtattccgaggagtatgcctgtttgagtgtcattaaattctc--aaactt-tt--ct-t--------c-tt-----tatt---ttagg----ag-ggaca-agtttgga-ttt-tgagagct--tttgccggattc----c-----gta-tg---aa-a--atcggctctcttcaaatatattagtagt-t------tggc--------tt-----agctcca----------cat-tc--tc-t-a-t--tga-tgtgatag---t-tatctacatcgc-------------------------------------------------------------------------------------------------------------------tag-t-g--------a-----tt------------------------------------------------------------------------------------------------------------------------------gg--------a-tctgcttt-c-caacc-gtctttt----------------------------tataagac----------------------------tc--t--tc-----tgacaa-tttgacctcaaatcaggtaggactacccgctgaacttaa
>Hydropus_marginellus_DQ490627
-----ctg-aag-a-aa-tg----------------------------ataggg--------tt---gagctgac-tct--t---------------------tggagt-a-tgtgctta-ca-ctatcgctt---ttt------c---ta--tt-ctcccctgtgaa-ccttt-ttg-tagact----ttttatgatattga-cttt-----agtggaaggtttctacttctac-------------------------------------------------gaagaagttcat------------------------gg----aga--------c------tcgc-c-t----------------------ttaatgcttttgcagtaaacctgatttgcatt-----agatgcttgact----------------ctactcttatc------------------------------ata-tt-----------agt--------ctatga---tt-ta-------tta-tacat-caact-cttc--------agttta--tgaa--tg-----t--c--tttt--tt----gt--tgg-tt---------tt----------ttaat---------accaata-----aa-ttg-t-tt-gtacaactttcagcaacggatctcttggctctcgcatcgatgaagaacgcagcgaaatgcgataagtaatgtgaattgcagaattcagtgaatcatcgaatctttgaacgcaccttgcactcctt-ggtattccgaggagtatgcctgtttgagtgtcattaaattctc--aaactt-tt--ccttgttaatatt-tt-----tttt---taact----tg-gagac-tgtttgga-tta-tgaggg-----ctgctggtttt----t-tttaat--aa---ta-a--atcagctctctttaaatgcattagtagt-t------tggc-t------tt-----tattcca----------cattct--ca-a-t-t--tga-tgtgatag---t-tatctacatcat-------------------------------------------------------------------------------------------------------------------tag-a-g--------a-----tt----------------------------------------------------------------------------------------------------------------------------------------g------------------------------------------------------------------------aa-------t-------------------------------------------------------------------
>Lentinula_aciculospora_JQ247977
cattaatg-aat-g-ct-tg----------------------------tagagg--------tt-g-atgctggc-cct--c-tt-------------aacaaaagggc-a-tgtgctcg-cc-tc----tta---tat--t---t---t---ca-tccacctgtgca-ct-tt-ttg-taggag----ttctttcttttc-----------------------------------------------------------------------------------atatcagttgacattc--------------attgtgga----gtg---------------------------------------------------------------------------------------ttcaact-------------------------------------gggtt---------------tga-aa--------gg-ctt--------ctatg----tg-tt-------a---tataa---act-atttg-aagta-tgttat--agaa--tg-----t--c----tt--tt--a-at--ggg-ac---------tt----------tattg---------acccttt---a-aa---c-t-ta-atacaactttcagcaacggatctcttggctctcccatcgatgaagaacgcagcgaaatgcgataagtaatgtgaattgcagaattcagtgaatcatcgaatctttgaacgcaccttgcgccctct-ggtattccggagggcatgcctgtttgagtgtcattaaattctc--aacttt-aa--aa-a--------g-tt-----tttaa--taagc----tt-tttaa-agcttgga-t-gttggagg----tttgctgacttt----t-c------------ta-g--tttagctcctcttaaatgcattagtgga-a------t--c-tta----tt-----tg-tt-g---------aatt-ca--tc-c-c-a--tag-tgtgataa---t-tatctacacttt--ggtttag--ttcacga--------------------------------------------------------------------------g-----------t-ttg------gat-t-g--------------tt-----------gc-attgtt--------------tcatgc-----------tcaatctgtac-aa----------------------------------------------------------gg-gaa-------g-tctgcttt-c-taaca-gtcttat---------tgtt-------------------agac-----------aa-------t-----tta---t--tta----tttttg-gttgacctcaaatcaggtaggattacccgctgaacttaa
>Lentinula_boryana_KY026657
cattattg-aat-t-tt-tt----ggt---------------------ggtaga--------ct-g-ttgctggc-tct--t-tta------------c---aagggta-a-tgtgcacg-tc-ttctgctaa--tttc--a---t---t---ca-tccacctgtgca-tt-tt-ctg-taggag----aactttttt-------------------------------------------------------------------------------------ttcatgggtttt-------------------------ga-------------cat-----ttcat-a---------------t------------------------------att----------a------tatgagt---------------------------------gttttaact----------atgagaga-aa--------gg-ctt--------ctatg----tc-t------------cacaa---atc-a-ttg-aagta-tgttat--agaa--tga----c--t----tt--tt--t-tt--ggg-gc---------tt----------tattg---------acccatt---a-aa---c-t-ta-atacaactttcagcaacggatctcttggctctcccatcgatgaagaacgcagcgaaatgcgataagtaatgtgaattgcagaattcagtgaatcatcgaatctttgaacgcaccttgcgccctct-ggtattccggagggcatgcctgtttgagtgtcattaaattctc--aacttc-aa--ca-a--------g-tt-----tttac----gac----tt-gatga-agcttgga-t-g-tggagg----cttgctggcgta----t-t---------------g--ttcagctcctcttaaacatattagtgga-agaaaacc--c-tg-----tt-----tg-ct-g-----------at-cc--aa-c-c-taaagg-tgtgataa---t-tatctacatttt--tggttag--ttcgca---agttttgctgctt---------tgattatctt--agg---ctgttgcttaagttgctcg-------------g-----------t-ttgt--t-gggt-t-g--------------ct-----------gc-atta------gtt----------tgc-----------tcaatctg---------------------------------tttgattcacg-------tcagagtaacaa-gg-ga------a-g-tctgcttt-c-taact-gtcttcta-----at-----a------------------ggac-----------aa-------c--------t--t--ata----tttttg-gttgacctcaaatcaggtaggattacccgctgaacttaa
>Lentinula_edodes_MH856832
cattattg-aat-t-tt-tt----ggt---------------------ggtgga--------tt-g-ttgctggc-ctt-------------------------tgggt-a-tgtgcaca-tc-ctcctccgat--tct--a---t---t---ca-tccacctgtgca-ct-tt-ttg-taggag----ttctttcatcgggt-----------------------------------------------------------------------------------------------------------------ttttga----agg--------t-----gctca-t------------------------------------------------------------------tatgagt-----------------tacttgaaaag-------actagtt---------------gac-aa--------gg-ctt--------ctatg----tt-ct-----------tataa---acc-at-tg-aagta-tgttat--agaa--tga----t--c---ttg--tt--a-tt--ggg-ac---------tt----------tattg---------acccttt---a-aa---c-t-ta-atacaactttcagcaacggatctcttggctctcccatcgatgaagaacgcagcgaaatgcgataagtaatgtgaattgcagaattcagtgaatcatcgaatctttgaacgcaccttgcgccctct-ggtattccggagggcatgcctgtttgagtgtcattaaattctc--aacttt-at--aa-g--------t-tt-----ttac------------tt-attaa-agcttgga-t-gttggagg----cttgcaggcgtt----t--------------------gtcagctcctcttaaatttattagtggg-a------a--c-cct--gttt-----tgtta-g-----------tt-ct--aa-c-c-t--tgg-tgtgataa---t-tatctacatttt--ggtggaac-cttacaat------------------------------------------------aaagctctattg-------------g-----------t-ttg------ggt-t-g--------------tt-----------gc-attta-----gtt----------tgc-----------tcaatctgttc-t----------------------------attcattg-------------gagaaaaag-ggaag------t---tctgcttt-c-taact-gtcttga------tt-------------------------gac-----------ta-------t--------a--taact-----tatttg-cttgacctcaaatcaggtaggattacccgctgaacttaa
>Leucoinocybe_auricoma_OQ025169
cattactg-aag-a-aa-tg----------------------------ttagag--------tt---gagctgac-ttc--t---------------------cggagt-a-tgtgctcg-ct-ctatcactt---tcc--t---c---t---ct-ttcccctgtgca-ca-t--ttg-taggct----acgata--------------------------actatcagatggttcc--------------------------------------------ttcggaccaactgctt-----------------------ga----ggtg-------c------ttgc------------------------------------------------------------------cattgcgca-----------------tgcccttgcc------------------------------atc-gt-----------agt--------ctatg----tt--------------tacaa---act-------cataa-cagtca--agaa--tg-----t--a----tt--tt----gt--tgg-tc---------tc-------------ag---------accgata--ca-aa---a-c-tt-atacaactttcagcaacggatctcttggctctcgcatcgatgaagaacgcagcgaaatgcgataagtaatgtgaattgcagaattcagtgaatcatcgaatctttgaacgcaccttgcgcccttt-ggtattccgaagggcacgcctgttcgagtgtcattaaattctc--aaacct-tt--aa-g----------tta--gttaat----ctga----ct-ttcag-gctttgga-t-t-tgggag-----ttgctggtctt----t-c-------ga---ta-g--ttcagctcttcttgaatgcatcagcgga-t------t--c-ta-----ct-----cggtc------------ccc-tt--tc-a-t-c--tgg-tgtgatag-----tatctacgcctt--tg---------------------------------------------------------------------------------------------------------------aaa-t-g--------acct--cc---------------------------------------------------------------------------------------------------------------------------tg---------t-a-gctgcttt-c-taata-gtctctt----------------------------ctagagac-----------ag-------c-----------t--ct-----tcaatg-tttgacctcgaatcaggtgggactacccgctgaacttaa
>Leucoinocybe_subglobispora_OR238886
gacgtctg-----agaa-tg----------------------------ttaggg--------tt---gagctgac-tct--t---------------------aggagt-a-tgtgctcg-ct-ctatcgctt---ttt--c---t---t---at-ttctcctgtgaa-cc-tc-ttg-taggct----atgata--------------------------tctatcagttgaaata-----------------------------------------------atactgtctt--------------------------ga----gga--------c------tttg-c-tttat------------------------------------------------------------tttggca----------------atgttcttgct------------------------------ttc-at-----------agt--------ctatg----tt-tt-----------tataa---act-------attca-agtct---tgaa--tg-----t--c----ta--tt----gt--tgg-tc---------tt----------gattg---------accgata---a-at---g-t-ct-atacaactttcagcaacggatctcttggctctcgcatcgatgaagaacgcagcgaaatgcgataagtaatgtgaattgcagaattcagtgaatcatcgaatctttgaacgcaccttgcactcctt-ggtattccgaggagtatgcctgtttgagtgtcattaaattctc--aaacct-tg--agttg-------g-tt-----ttgc----cgac----tt-ttaag-gatttgga-t-g-tgggag-----ttgctggactt----t-t-------ag---ta-g--ttcagctcttcttaaatgcattagtggg-t------ctac---------------tggtc------------ccc-tt--tc-a-t-a--tgg-tgtgatag---t-tatctacgcctt--tg---------------------------------------------------------------------------------------------------------------aaa-t-g--------acct--cc---------------------------------------------------------------------------------------------------------------------------tg---------t-a-gctgcttt-cttaact-gtcttaa---------------------------------gac-----------aa------------------------a----tgacta-tttgacctcaaatcaggtaggactacccgctgaacttaa
>Leucoinocybe_taniae_LT854057
cattactg-aaa-g-ac-tt---------------------------ggtagag--------tt---gagctgacttct--t---------------------tgaagt-a-tgtgctcg-ct-ctatcaaac---ctt--c---tc--t---tc-tcctcttgtgca-ct-t--ctg-tagtct----atgaaa--------------------------actatcagttaagagt--------------------------------------------tttactctgactgctt-----------------------ga----gaa--------y------ttgt-c-attttc-----------------------------------------------------------tatggca-----------------tgttcttggc------------------------------ttc-gt-----------agt--------ctatg----tc-t------------tacaa---acy-at----atcaa-agtctt--agaa--tg-----t--a----tc--tt----gt--tgg-tc---------tt------------ttg---------accgata---a-aa--tg-t-ct-atacaactttcagcaacggatctcttggctctcgcatcgatgaagaacgcagcgaaatgcgataagtaatgtgaattgcagaattcagtgaatcatcgaatctttgaacgcaccttgcgcccttt-ggtattccgaagggcacacctgtttgagtgtcattaaattctc--aaacct-tg--aatg----------tta----gtctga-ctgac----tt-tcaag-ggcttgga-t-g-tgggag-----ttgctggactt----t-c-------aa---ta-g--ttcagctcttcttaaatgcattagcgga-t------ctac--------tt-----tagtc-------------ct-ct--tt-c-a-t--agg-tgtgataa---t-tatctacgcctt--tg---------------------------------------------------------------------------------------------------------------aaa-t-g--------actg-cct---------------------------------------------------tt----------------------------------------------------------------------ta-tg------t-a-gctgctct-c-taact-gtctttc-------------------------------aagac-----------aa-------t--------------yt-----ctttga-cttgacctcaaatcaggtgggactacccgctgaacttaa
>Lignomphalia_lignicola_HM191731
----------------------------------------------gttgaggg--------tt-gttagctggc-tct--t----------------------agagc-a-tgtgctcg-cc-ctttcaatt---ttc--------------tt-accacctgtgca-cc-tt-ttg-taggct----gtgata--------------------------tctctcgctta----------------------------------------------------tgtgcggttct-------------------------ga----ggg--------t------ttgc-g-ttttc------------------------------------------------------------ttaaacg----------------ctacccttgcc------------------------------ttc-ac-----------agc--------ctatg----tc-tt-----------tatac---aca-cgc---------atgttt--agaa--tg-----t--c----ta--tt----gt--agg-tc---------------------tattg---------accttta---c-aa---a-c-tt-atacaactttcaacaacggatctcttggctctcgcatcgatgaagaacgcagcgaaatgcgataagtaatgtgaattgcagaattcagtgaatcatcgaatctttgaacgcaccttgcactcctt-ggtattccgaggagtatgcctgtttgagtgtcattaaattctc--aaacct-ca--gttg--------g-ttg----tcat----gactga--tc-ttgag-gctttgga-t-g-tggggg----cttgctggcttc----t-c-------ag---ag-g--ctcagctctccttaaatgcattagcggt-t------a--c---------------tgatc-----------c----cc--tt-t-c-c--tgg-tgtgatag---t-tatctatgcctc--ga---------------------------------------------------------------------------------------------------------------ggg-t-g--------gtga-tct---------------------------------------------------------------------------------------------------------------------------aa-tg------t-a-tcagc-tt-c-taact-gtccttg---------------------------------gac-----------aa-------c--------t--t--at-----tgacta-tttgacctcaaatcaggtaggactacccgctgaacttaa
>Marasmiellomycena_albodescendens_OL998341
---------aag-a-aa-tg----------------------------gcaagg--------tt-gttagctggc-tcc--t---------------------cggagt-a-tgtgctcg-cctttgtcgctt---ttt--c---t---a---ct-ttccactgtgca-cc-tt-atg-taggctt---atgattgtttgggg---------------------------------------------------------------------------------------------------------------------ga----gggg-------t------ttgg-t------------------------------------cc------------------t-tagttggtccttact-----------------ttctgtc-------------cgacc---------------ctt-gt--------a--agc--------ctatg----tc-ta-----------cacac---act-------acaaa-agttta--tgaa--tg-----t--c---ttt-att----gt--tgg-tc---------tt----------aactg---------accgata---a-aa--cc-t-at-atacaactttcagcaacggatctcttggctctcgcatcgatgaagaacgcagcgaaatgcgataagtaatgtgaattgcagaattcagtgaatcatcgaatctttgaacgcaccttgcgcccttt-ggtattccgaagggcatgcctgtttgagtgtcattaaattctc--aaagcc-ca--gtcg--------g-tt-----ttac-----atcga-----tcggg-actttggact-g-tgaggg-----ttgctggttct----t---------ct---ga-a--tcagactccctttaaatacattagtggt-t------a--c---------------cgatc------------cgc-tt--cc-a-c-t--tgg-tgtgatag---t-tatctacgcctt--tg---------------------------------------------------------------------------------------------------------------gaa-t-g--------atca-gtt------------------------------------------------------------------------------------------------------------------------------gt------c-a-tccgcttt-c-aaacc-tgctgtc-------cttttt-------------------ggac-----------aa-------c--------a--c--tt-----tgacta-tt-------------------------------------
>Marasmiellomycena_omphaliiformis_OM422781
cattactg-aag-a-aa-tg----------------------------gcaagg--------tt-g-tagctggc-tcc--t---------------------aggagcaatcgtgctcg-cctttgtcgctt---ttt--c---t---a---ct-ttccactgtgca-cc-tt-atg-taggctt---atgttgctttgagg---------------------------------------------------------------------------------------------------------------------ga----aggg-------t----ccttaa-------------------------------------------------------------aaacgg--------------t----------ccttttc-------------gattc---------------ttc-gtt-------a--agc--------ctatg----tc-tac----------cacac---act-------ataaa-agttta--tgaa--tg-----c--c---ttt-atc----gt--tgg-tc---------tt----------aactg---------accgata---aaaa---c-c-at-atacaactttcagcaacggatctcttggctctcgcatcgatgaagaacgcagcgaaatgcgataagtaatgtgaattgcagaattcagtgaatcatcgaatctttgaacgcaccttgcgcccttt-ggtattccgaagggcatgcctgtttgagtgtcattaaattctc--aaagcc-ca--gtcg--------g-tt-----ttac-----atcga-----tcggg-actttggact-g-tgaggg-----ttgctggtcct----t-t-------tc---gg-a--tcagactccctttaaatacattagtggt-t------a--c---------------cgatc------------cgc-tt--cc-a-c-t--tgg-tgtgatag---tctatctacgccct--tg---------------------------------------------------------------------------------------------------------------gaa-t-g--------atca-gtt---------------------------------------------------------------------------------------------------------------------------gt-gt------t-a-tccgcttt-c-gaacc-gtctgaccgt---tttcgtc-------------------ggac-----------ag-------c-----------t--ct-----tgacaa-tt-------------------------------------
>Marasmiellomycena_pseudoomphaliiformis_OR913561
-----------------------------------------------------------------------------------------------------------------------------------------------------------------------------------------------------------------------------------------------------------------------------------------------------------------------------------------------------------------------------------------------------------------------------------------------------------------------------------------------------------------------------------------------------------------------------------------------------------------------------------------------------------------------------------------------------------------------------------------gcagcgaaatgcgataagtaatgtgaattgcagaattcagtgaatcatcgaatctttgaacgcaccttgcgcccttt-ggtattccgaagggcatgcctgtttgagtgtcattaaattctc--aaagcc-cc--agtcg-------g-tt-----ttacat----------cg-atcgggactttggact-g-tgaggg-----ttgctggtcct----t-tt-----------gg-a--tcagactccctttaaatacattagtggt-t------a--c-c-------------ga-tc------------cgc-tt--cc-a-c-t--tgg-tgtgatag---tctatctacgcctt--tg---------------------------------------------------------------------------------------------------------------gaa-t-g--------atca--gt---------------------------------------------------------------------------------------------------------------------------tg-tg--------a-tccgcttt-c-gaacc-gtctgac-------cctttt---------------cgtcggac-----------ag-------c-----------t--ct-----tgacaa-tttgacctcaaatcaggtaggactacccgctgaacttaa
>Marasmiellomycena_tomentosa_OR238888
cattactg-aag-a-aa-tg----------------------------gcaagg--------tt---gagctggc-tct--t---------------------tggggc-a-tgtgctcg-ct-ctgtcgctt---ttt--c---t---a---ct-ttccactgtgca-cc-tt-atg-taggctt---atgattgactatta---------------------------------------------------------------------------------------------------------------------ag----ggct-------t------ttgg-t------------------------------------------------------------------------------------------ccttttgaaccct---------------------------ttt-gt--------a--agc--------ctatg----tc-ta-----------tacac---act--a----cataa-agtcta--tgaa--tg-----t--c----tt-att----gt--tgg-tc---------tt----------gaccg---------accgata---a-aa---c-c-tt-atacaactttcagcaacggatctcttggctctcgcatcgatgaagaacgcagcgaaatgcgataagtaatgtgaattgcagaattcagtgaatcatcgaatctttgaacgcatcttgcgcccttt-ggtattccgaagggcatgcctgtttgagtgtcattgaacttct--caaagc-cc-agttg--------g-tc-----ttgc-----atcga--c--tcggg-actttggact-g-tgaggg-----ttgccggtctt----t-------aatt---gg-a--tcggactccctttaaatgcattagtggt-t------a--c---------------cgatc------------cgc-tt--cc-a-c-t--tgg-tgtgatag---tatatctacgcctt--tgg--------------------------------------------------------------------------------------------------------------gaa-t-g--------atca-gtt------------------------------------------------------------------------------------------------------------------------------gt------t-attccgc-tt-c-taacccgtctgac------cttggtc-------------------ggac-----------ag-------c--------t--c--tt-----tgacca-tttgacctcaaatcaggtaggactacccgctgaacttaa
>Marasmius_crinis_equi_OR770174
cattattg-aaa-c-at-tg----taaa--------------------gattgg--------tt-g--agctggc-tct--t--------------------cacgggc-a-agtgcttg-cc-tttcttcaa---tc-------t---t---ca-tccacctgtgca-ct-tt-ttg-tagaaa----ggactgaga----------------------------------------------------------------------------------------acgtgcctt-------------------------------------------------gtaa-c-----------------------------------------------------------a------ggggtac-------------------------------------aagta---------------tcg-gg--------ct-ttt--------ctatg----tt-t------------tacac---act-c--aa-atgta-tgtttt--tgaa--tg-----t--c----tt--tt--a-ta--ggg-ac---------tt----------aactg---------gcccttt--aa-aa---a-c-aa-atacaactttcagcaacggatctcttggctctcgcatcgatgaagaacgcagcgaaatgcgataagtaatgtgaattgcagaattcagtgaatcatcgaatctttgaacgcaccttgcgcctctt-ggtattccgagaggcatgcctgtttgagtgtcattaaattctc--aacctc-aa--aa-g--------c-tt-----ttg-------------tt-tttga-ggcttgga-t-g-tggagg----cttgctggcttg----t-tc-----------aa-a--gtctgctcctcttaaatgcattagtgga-a------a--c-tg-----tt-----tg-t--------------ag-tc--cg-c-a-t--tgg-tgtgataa---t-tatctacgctat--tgcgact-----aca---g-ctc--------------------------------------------tgtagtgttc-------------g-----------t-ttg------gac------------------ct-----------ac-----------------------------------------------------------------------------------------------------tagagtt-----ag------t-g-tctgc-tt-c-aaact-gtcctaa------tt-tact-------------------ggac-----------aa-------t--------a--c--tt-----gactat-tttgacctcaaatcaggtagggctacccgctgaacttaa
>Marasmius_rotula_MN714042
cattattg-aaa-a-ac-tttg--tagg--------------------ttgtgg--------tt---gagctggc-ctc--t---------------------tgaggc-a-tgtgcttg-ct-atcaaccttcaatct------t---c---at-cccacctgtgca-ca-tt-ttg-taggaa-------------------------------ggaaagattccaagtaaaggaact--------------------------------------------------------------------------------ta----tgg--------c------ctgg-t-tagct------------------------------------------------------------ctgggct---------------tgttgcttgaag----------gggttt--------------ttt-ca-----------atc--------ctatg----tt-tt-----------tacac---aca-ca---attgaa-tgttt---agaa--tg-----t--c----tttctt----ttgaaga------------gtg---------taaca---------actcttttaaa-aa---c-a-ta-atacaactttcagcaacggatctcttggctctcgcatcgatgaagaacgcagcgaaatgcgataagtaatgtgaattgcagaattcagtgaatcatcgaatctttgaacgcaccttgcgcctctt-ggtattccgagaggcatgcctgtttgagtgtcattaaattctc--aacttc-aa--ta-g--------t-tt-----ttat-----aac----tt-gttga-agcttgga-t-g-tggaggtt--tttgctggcttt--------------ca---tt-a--gttggctcctcttaaatgtattagtgga-g------a--c-tg-----ct-----tg-tg-------------gt-cc--ac-a-a-t--tag-tgtgataa---t-tatctacgctat--ttaatggt-actgcacgct----------------------------------------------tgtagtgtttcga--------------------------ttgg----gaag------------------ct-----------gc-atga------att--------agtgc-----------tctttctg-----------------------------cttcaatgaacctgcaaa-----------------agtgaag----tcattctgc-tt-c-taacc-gtcttct----------------------------tgcaagac-----------aa-------t-------tt-----ct-----tgactt-tttgacct-------------------------------
>Marasmius_sanguirotalis_MN714060
cattattg-aaa-a-ca-tt---gtaga--------------------gggagg------ttct-a-gagctggc-tct--t-c------------------acggggc-a-agtgctcg-cc-tttctc------tcaatc---t---t---ca-tccacctgtgca-cc-tt-ttg-tagaga----gactttgtttgaga---------------------------------------------------------------------------------------------------------------------aa----ggg--------a------gccc-g-taa--------------------------------------------------------------aacggtt----------------------------------cctcggta---------------tca-gggg---aaggccttt--------ctatg----tt-t------------ttcac---act-ct-aa-atgta-tgtct---tgaa--tg-----t--c---ttt--tt----ata-ggg-----------------------------------gaaacccttt---a-aa---a-a-ct-atacaactttcagcaacggatctcttggctctcgcatcgatgaagaacgcagcgaaatgcgataagtaatgtgaattgcagaattcagtgaatcatcgaatctttgaacgcaccttgcgcctctt-ggtattccgagaggcatgcctgtttgagtgtcattaaattctc--aacttc-aa--aa-g--------c-ct-----tgtgc-----------tt-tctga-agcttgga-t-g-tggagg----tctgctggctcg----c-t-------tc---ag-a--gtcggctcctcttaaatgcattagtgga-g------a--c-tgt----tt-----tg---------------tgg-cc--ca-c-g-t--tgg-tgtgataa---t-tatctacgcttc--tgttggc--tgcgaagc------------------------------------------------tctgtagtgttc-------------g-----------t-atg------gga-a-g--------------ct-----------gc-attaa---------------tagtgc-----------tctttctg-----------------------------ctcttttgaatgac--------ctacacgagtct----ag------t-a-tctgc-tt-c-aaacc-gtccctg----------------------------tcggggac-----------aa-------c-----------t--tt-----tgactattttgacct-------------------------------
>Marasmius_siccus_OR636675
cattattg-aaa-c-at-tg----taaa--------------------ggaagg--------tt-g--agctggc-tct--t--------------------cacgagc-a-tgtgctca-ct-tttcttcaa---tc-------t---t---ca-tccacctgtgca-ct-tt-ttg-tagaga----gtttgagaa----------------------------------------------------------------------------------------atgggccta-------------------------gg----------------------tcca----------------------------------------------------------------------------------------------------------------aagta----------------tc-gg--------gc-ttt--------ctatg----tt-t------------tacaa---act-c-tga-acgta-tgtctt--tgaa--tg-----t--c----at--tt--a-ca--aggtgc---------tt----------aattg---------aaccttt--ta-aa---a-a-ct-atacaactttcagcaacggatctcttggctctcgcatcgatgaagaacgcagcgaaatgcgataagtaatgtgaattgcagaattcagtgaatcatcgaatctttgaacgcaccttgcgcctctt-ggtattccgagaggcatgcctgtttgagcgtcattaaattctc--aacctc-aa--aa-g--------c-tt-----tttg------------tt-tctga-ggcttgga-t-g-tggagg---ttttgccggctct----t---------ta---ag-a--gtcagctcctcttaaatgcattagtgga-a------a--c-cg-----ct-----tg-t--------------ag-tc--cg-c-a-t--tgg-tgtgataa---t-tatctacgctat--tgttggct----aca---g-ctc--------------------------------------------tgaggtgttc-------------g-----------t-tta------ggg-a-a--------------gt-----------gc-atta------gtt----------tgc-----------tctttctgttt-a------------------------cttgacccac-----------------agagtt-----gg------c-a-tctgc-tt-c-gaacc-gtcctaa------gt-tact-------------------ggac-----------aa-------t--------a--c--tt-----gactat-tttgacct-------------------------------
>Marasmius_tenuissimus_OR636676
cattattg-aaa-c-at-tg----taaa--------------------ggaagg--------tt-g--agctggc-tct--t--------------------cacgggc-a-agtgctcg-cc-tttcttcaa---tc-------t---t---ca-tccacctgtgca-ct-ct-ttg-taggga----gcttgagaa-----------------------------------------------------------------------------------------tggacctt------------------------------------------------------t-----------------------------------------------------------c------ggggtct-------------------------------------tagta----------------tt-gg--------gc-tct--------ctatg----tc-tt-----------cacac---act-cttga-atgta-tgtcgt--tgaa--tg-----t--c----tt--tt--a-cg--ggg-ac---------tt----------aagtg---------acccttt---a-aa---a-a-ca-atacaactttcagcaacggatctcttggctctcgcatcgatgaagaacgcagcgaaatgcgataagtaatgtgaattgcagaattcagtgaatcatcgaatctttgaacgcaccttgcgcctctt-ggtattccgagaggcatgcctgtttgagtgtcattaaattctc--aacttc-aa--aa-g--------c-tt-----ttg-------------tt-tttga-agcttgga-t-g-tggagg----cctgctggctct----t-ct-----------ag-a--gtcggctcctctgaaatgcattagtgga-a------a--c-tg-----tt-----tg-t--------------ag-tc--cg-c-a-t--tgg-tgtgataa---t-tatctacgcttc--tgtgtgt---ctaca---g-ctc--------------------------------------------tgtagtgttc-------------g-----------t-ttg------gga-a-g--------------ct-----------gc-atta------agt----------tgc-----------tctttctgttc-a-----------------------caatgacctgc----------------acgagtct----ag------t-a-tctgc-tt-c-aaacc-gtcctaa------gt-tact-------------------ggac-----------aa-------c-----------t--tt-----gaacct-tttgacct-------------------------------
>Marasmius_variabilisporus_MN714059
cattattg-aaa-c-at-tg----taaa--------------------gggagg--------tt-g--agctggc-tct--t--------------------cacgggc-a-agtgctcg-cc-tttcttcaa---tc-------t---t---ca-tccacctgtgca-ct-tt-ttg-tagaga----agactgaga---------------------------------------------------------------------------------------aactgacctt-------------------------------------------------gtaa-a-----------------------------------------------------------a------gaggtct-------------------------------------tagta---------------ttg-gg--------ct-cct--------ctatg----tt-t------------tacac---act-cttga-acgta-tgtttt--tgaa--tg-----t--c----tt--tt--a-ta-gggg-ac---------tt----------aattg---------acccttt-aaa-aa---a-c-tt-atacaactttcagcaacggatctcttggctctcgcatcgatgaagaacgcagcgaaatgcgataagtaatgtgaattgcagaattcagtgaatcatcgaatctttgaacgcaccttgcgcctctt-ggtattccgagaggcatgcctgtttgagtgtcattaaattctc--aacctc-aa--aa-g--------c-tt-----tttg------------tt-tctga-ggcttgga-t-g-tggggg----tttgctggctta----t-tt-----------gg-a--gtcggctcctctgaaatgcattagtaga-g------a--c-tgt----tt-----tg-t--------------ag-tc--ca-c-a-t--tgg-tgtgataa---t-tatctacgctat--tgtggct-----aca---g-ctc--------------------------------------------tgtagtgttc-------------g-----------t-tcg---------------------------ct-----------ac-----------------------------------------------------------------------------------------------------atgagtmt----ag------t-a-tctgc-tt-c-aaacc-gtcctaa------gt-tact-------------------ggac-----------aa-------t--------a--c--tt-----gactat-tttgacct-------------------------------
>Megacollybia_clitocyboidea_EU623664
cattactg-aag-a-aa-tgc------------------------ggtagttag--------tt---gagctgac-tccctt-------------------taaggagt-a-tgtgctcg-ct-atatcgctt---ttt--c---t---aac-tc-ctycactgtgca-cc-ccattg-taggctt---atgata--------------------------aggttttaa------------------------------------------------------------------------------------------ga----aggcat-----t-----------c------------------------------------------------------------------atctgct-----------------tgctttcaact-----------------------------ttt-gt-----------agc--------ctatg----tc-tta----------cacaa---act-ctt---ttgat-agtctt-atgaa--tg-----t--g--tgta--tcc-aaat--tgg-tc---------tt-------------tg---------atcaata---c-aagtca-t-at-atacaactttcagcaacggatctcttggctctcgcatcgatgaagaacgcagcgaaatgcgataagtaatgtgaattgcagaattcagtgaatcatcgaatctttgaacgcaccttgcactccttgggtattccgaggagtatgcctgtttgagtgtcattatattctc--aaaaac-ct--aact--------g-tt-----ttct----gaatggc----taggc-tttttgga-t-g-tgaggg----attgctggcttt----c--------------ga-g--tccggctcccttcaaatgcattagtggt-t------g--c--------tt----------------------cat-tc--ac-t-t-a--gag-tgtgatag---tatatctacgcctg----------------------------------------------------------------------------------------------------------tta------cag-t-g--------a----act-----------ga------------------------tac-----------------------------------------------------------------------------------aa-at------c-a-tccgcttt-c-caact-gtcttga----------------------------tttgaaacat---------aa-------c----agaca--t--tt-----tgacta-tttgacctcaaa---------------------------
>Megacollybia_marginata_LT854046
cattactg-aag-a-aa-tgc-------------------------gtagttag--------tt---gagctgac-tccctt---------------------aggagt-a-tgtgctcg-ct-atatcgctt---ttt--c---ta--a---ct-ctccactgtgca-cc-ctattg-taggct----atgata--------------------------aggtttagaaggcttt-----------------------------------------------------------------------------------------atgcattc-att------catt-t-tgtttg-----------------------------------------------------------ttttgct-----------------tgctttcaac------------------------------ttt-gt-----------agc--------ctatg----tc-tta----------cacaa---act-ct----ttgat-agtctt-atgaa--tg-----t--g--tgta--tcc-aaat--tgg-tc---------tt-------------tg---------atcaata---c-aagtca-t-at-atacaactttcagcaacggatctcttggctctcgcatcgatgaagaacgcagcgaaatgcgataagtaatgtgaattgcagaattcagtgaatcatcgaatctttgaacgcaccttgcactccttgggtattccgaggagtatgcctgtttgagtgtcattatattctc--aaaaac-ct--agct--------g-tt-----ctct----gaatgac----taggc-tttttgga-t-g-tgaggg----attgctggcttt----c-ta------tc---ga-g--tctggctcccttcaaatgcattagtggt-t------g--c--------tt-----ca-------------------tt--ca-c-t-a--gag-tgtgatag---tatatctacgcttg----------------------------------------------------------------------------------------------------------tta------cag-t-g--------a----act-----------gaa-----------------------tat-----------------------------------------------------------------------------------aa-gt------c-a-tctgcttt-c-caact-gtcttga---------------------------------aacat---------aa-------c--agacata--t--tt-----tgacta-twtgacctcaaatcaggtaggactacccgctgaacttaa
>Megacollybia_platyphylla_DQ249275
-----ctg-aat------------tgaaa---t----g------cgttagttag--------tt---gagctgac-ttctccctttaat----------ggggagtggt-a-tgtgctcg-ct-atatcgctt---ttt------c---taa-ct-ctccactgtgca-cctctattg-taggct----atgagt-------------------------gactctcaagtagacacactcccataacacaccctttgtgcgcagaa---ggggggaaagggtctatttgggtttaa-----------------------ga----agg--------c------ttat-c-gggcattca--------------------------------------------------------ttttgct-----------------tgctttcgac------------------------------ttt-gt-----------agc--------ctatg----at-cc-----------tacaacaaactactt---tgataaagtcttgatgaa--tga----t--ag------att----at--tgg-tc---------tt-----------ttga---------accaata--ta-aa---a-g-tt-atacaactttcagcaacggatctcttggctctcgcatcgatgaagaacgcagcgaaatgcgataagtaatgtgaattgcagaattcagtgaatcatcgaatctttgaacgcaccttgcactccttgggtattccgaggagtatgcctgtttgagtgtcattaatattct-caaaaac-ct--aa------------ctg----tgtg------------gt-taggc-tttttgga-t-g-tgaggggt--tttgctggcttt--------------at---ca-a--gccgactccctttaaatgcattagtggt-t------g--c--------tt-----ca-------------------tt--ca-c-t-a--gag-tgtgataag--tatatctacgcttg----------------------------------------------------------------------------------------------------------tta------cag-t-g--------a----act-----------------------------------gatata----------------------------------------------------------------------------------ga---------tca-tctgcttt-c-caact-gtcttga-----------------------------aaaagac-----------ac-------t--------------tt-----tgacta-------------t--------------------------
>Megacollybia_texensis_EU623726
cattattg-aat------------tgaaa---t----g------cgttagttgg--------tt---gagctgac-tctcccttttgataatatcagaggggagtaagt-a-tgtgctcg-ct-atatcgctt---ttt------c---taa-ct-ctccactgtgca-ccttcattg-taggct----atgaaa--------------------------actctcaggtagagacactc--------caccctttgtgcgcagaagggggggggaagggtcttatttgggtttta-----------------------ga----agg--------c------ttat-c-gggcattca--------------------------------------------------------ttttgct-----------------tgctttcaac------------------------------ttt-gt-----------agc--------ctatg----at-ct-----------tacaacaaactactt---tgataaagttttgatgaa--tga----t--gg-------------at--tgg-tc---------tt----------tttga---------accaata--ta-aagtca-t-at-atacaactttcagcaacggatctcttggctctcgcatcgatgaagaacgcagcgaaatgcgataagtaatgtgaattgcagaattcagtgaatcatcgaatctttgaacgcaccttgcactccttgggtattccgaggagtatgcctgtttgagtgtcattaaatattctcaaaaac-ct--aa------------ttg----tgtgt--------------taggc-tttttgga-t-g-tgaggggt--tttgctggcttt--------------at---ca-a--gtcgactccctttaaatgcattagtggt-t------g--c--------tt-----ca-------------------tt--ca-c-t-a--gag-tgtgatag---tatatctacgcttg----------------------------------------------------------------------------------------------------------tta------cag-t-g--------a----act-----------------------------------gatata----------------------------------------------------------------------------------ga---------tca-tctgcttt-c-caact-gtcttga------------------------------aaagac-----------gc-------t--------------tt-----tgacta-tttgacctcaaa---------------------------
>Metacampanella_costaricensis_OQ171247
cattattg-aat-gttt-tt---------------------------gaagtag--------ct-g--agctggt-ctc--t-------------------aaccagac-a-tgtgcttg-ct-gcttct----aatca--t---c---t---ca-tccacctgtgca-ct-ta-ttg-tagagc----tttgaggaa-------------------------------------------------------------------------------------------tggcct-------------------------ag--------------------gtttaa-t------------------------------------------------y----------g------ccagggt-----------------------------------tttagta---------------ctc-agg-----------tt--------ctatg----ta-tc-------t---tatat---act-ct----atgaa-tg-tct--tgaa--tg-----t--c----tt--tt--a-ta--ggg-gc---------tt----------aattg---------acccttt---a-aa---c-c-tt-atacaactttcagcaacggatctcttggctctcgcatcgatgaagaacgcagcgaaatgcgataagtaatgtgaattgcagaattcagtgaatcatcgaatctttgaacgcaccttgcgcctctt-ggtattccgagaggcatgcctgtttgagtgtcattaaattctc--aacttc-aa--aa-g--------c-tt-----tgtc------------tt-tttga-agcttgga-t-g-tgaagg----cttgctggcgtt----t-y-------aa---at-g--ttcagctcctttgaaaagcattagtgga-c---------c-cg-----tt-----tg-t--------------gt-tc--at-c-c-t--tag-tgtgataa---t-tatctacgctat--ggt-tt---tgaaygca-tgctcatt--------------agartctttc--aag---ctgtt---ttacagtcttg-------------g-----------t-gtg------gag-a-g--------------tt------t----gc-attt------act----------tgc-----------tctttctgtct-tt--------------------------------------------------tgagtca-gg-at------t-g-tctgc-tt-c-gaacc-gtctac-------rt-ctgt-------------------ggac-----------aa-------------------t--tt-----gaacca-tttgacctcaaatcaggtaggactacccgctgaacttaa
>Metacampanella_dendrophora_OQ171243
cattattg-aat-g-ta-ct---------------------------gaggcag--------ct-g--agctggt-ctt--t-------------------aactagac-a-tgtgcttg-ct-gtttct----attca--tc--c---t---tc-tccacctgtgca-ct-ta-ttg-tagaac----tctgaggaat-----------------------------------------------------------------------------------------tggtcta-------------------------gg----------------------ttaa--------------------------------------------------c----------g------ccagggc-----------------------------------tttagta---------------ctctagg-----------tt--------ctatg----ta-tc-------t---taccc---act-ct----atgaa-tg-tca--tgaa--tg-----t--c----tt--tt--a-tt--ggg-gc---------tt----------gattg---------acccttt---a-aa---c-c-tt-atacaactttcagcaacggatctcttggctctcgcatcgatgaagaacgcagcgaaatgcgataagtaatgtgaattgcagaattcagtgaatcatcgaatctttgaacgcaccttgcgcctctt-ggtattccgagaggcatgcctgtttgagtgtcattaaattctc--aacttc-aa--aa-g--------c-tt-----tgtc------------tt-tttga-agcttgga-t-g-tgaggg----cttgctggcgtt----t-t-------aa---at-g--ttcagctcccttgaaatacattagtgga-c---------c-cg-----tt-----tg-t--------------gt-tc--at-c-c-t--tag-tgtgataa---t-tatctacgctat--ggt-tt---tgaatgca-tgctcatt--------------agaaccctttc-aag---ctgt----ttacagtcttg-------------g-----------t-gtg------gag-a-g--------------tt-----------gcattta------ctt----------tgc-----------tctttctgtct-tt--------------------------------------------------tgagtca-gg-at------t-g-tctgc-tt-c-taacc-gtctac-------at-ctgt-------------------ggac-----------aa-------------------t--tt-----gaacca-tttgacctcaaatcaggtaggactacccgctgaacttaa
>Moniliophthora_canescens_MW826222
cattattg-aaa-c-at-tg----tga---------------------aggagg--------tt-g--agctggc-tct--t--------------------ctagggc-a-tgtgctcg-ct-gcctttcaat-------a---t---t---ca-tccacctgtgca-cc-tt-ttg-taggag----atctggaat--------------------------------------------------------------------------------------------------------------------------ga----gagacgct--------------------------------------------------------------tgc-----------------gtttcct-------------------------------------tagta---------------cgg-gt-----------ctt--------ctatg----tt-t------------ttaac---aca-c-tta-atgta-tgtttt--agaa--tg-----t--a----tt--tt--a-tt--ggg-ac---------tt----------aattg---------acccatt---a-aa-----a-ct-atacaactttcagcaacggatctcttggctctcgcatcgatgaagaacgcagcgaaatgcgataagtaatgtgaattgcagaattcagtgaatcatcgaatctttgaacgcaccttgcgcctctt-ggtactccgagaggcatgcctgtttgagtgtcattaaattctc--aacctc-aa--aa-g--------c-tt-----tttgc-----------tt-attga-ggattgga-t-g-tgaggg-----ttgctggcttt----------gaa-ta---ag-a--gtcggctcccttgaaatgcattagtgga-a------a--c-cgc----tt----gtg-t--------------gg-ac--ca-c-a-t--tgg-tgtgataa---t-tatctacgcttt--tgtgt----catacg------ttttcgaatgtt-------ggcctcgcgc-----------------taatacttcg-------------g-----------t-ttg------gag-g-g--------------ctgcag---ggttgtaatga------act----------tgc-----------tctctctgt---------------------------------------------------------------gt-gg------t-a-tctgc-tt-c-gaacc-gtcctaa------gt-tatt-------------------ggac-----------aa-------t--------aa-t--ta-----gatcat-tttgacctcaaatcaggtaggactacccgctgaacttaa
>Moniliophthora_pakistanica_MZ766452
cattattg-aaaac-at-tg----tga---------------------aggagg--------tt-g-tagctggc-tct--t-------------------ctagggca-a-tgtgctcg-cc-gcctttcaa---taa--t---t---t---ca-tccacctgtgca-cc-tt-ttg-tagggg----atctggaattggat---------------------------------------------------------------------------------------------------------------------gg----------------------------------------------------------------------------------------------caagtcc------------------------------------ttagta---------------cgg-at-----------ctt--------ctatg----tt-tt-----------tatac---aca-c-tta-atgta-tgttt---agaa--tg-----ta-t---ttt--tt--a-tg--ggg-ac---------tt----------aattg---------gcccttt---a-aa---a-a-ct-atacaactttcagcaacggatctcttggctctcgcatcgatgaagaacgcagcgaaatgcgataagtaatgtgaattgcagaattcagtgaatcatcgaatctttgaacgcaccttgcgcctctt-ggtattccgagaggcatgcctgtttgagtgtcattaaattctc--aacctc-aa--aa-a--------g-ct-----tttgc----------ttc-tttga-ggattgga-t-g-tgaggg----tttgctggctttga-at---------aa---ga-g--ttcagctcccttgaaatgcattagtgga-a------a--c-cgc----tt-----tg-t--------------gg-ac--ca-c-a-t--tgg-tgtgataa---t-tatctacgccat--tgacattggtctacgtcga-------------------atggtatagtgataaaaaa--------tataacaattcg-------------g-----------t-ttg------gag-g-g--------------tt-----------gcaagttgtaaataatggc----ttttgc-----------tctctctgtt--------------------------------------------------------------ga-gg------t-a-tctgc-tt-c-aaacc-gtcctaa------gtttatt-------------------ggac-----------aa-------a--------c--t--at-----tgattt-gttgacctcaaatcaggtagacaccccc-----------
>Moniliophthora_perniciosa_AY916743
cattattg-aaaac-at-tg----taa---------------------aggagg--------tt-g--agctggc-tct--t--------------------gtagggc-a-tgtgctcg-cc-gactttcaat-------a---t---t---ca-tccacctgtgaa-cc-tt-ttg-tagcag----attctggaata------------------------------------------------------------------------------------------------------------------------gg----gaggcgct--------------------------------------------------------------tgc----------g------tttctct-------------------------------------tagta---------------cgg-agt----------cta--------ctatgtttgtt-tt-----------ttaac---aca-c-tta-atgta-tg-ttt--agaa--tg-----t--a----tt--tt--a-tt--ggg-ac---------tt----------aattg---------acccttt---a-aa-----a-ct-atacaactttcagcaacggatctcttggctctcgcatcgatgaagaacgcagcgaaatgcgataagtaatgtgaattgcagaattcagtgaatcatcgaatctttgaacgcaccttgcgcctctt-ggtattccgagaggcatgcctgtttgagtgtcattaaattatc--aacctt-ga--at-g--------a-ct-----tgtca--------------tttca-ggattgga-t-g-tgaggg-----ctgccggcttt----------gaa-ca---ag-a--gtcggctctcttgaaatgcattagtgga-a------a--c-cgc----ta----tag-t--------------gg-ac--ca-c-a-t--tgg-tgtgataa---t-tatctacgccat--tgggttta-tctacg------ctttcgaatgtt-------ggtggctctt--taatt--------ctcaacacttcg-------------g-----------t-ttg------gag-g-g--------------ttgca----agttgtaatga-----------------cctgc-----------tctctct-----------------------------------------------------------------gg-gg------t-a-tctgc-tt-c-gaacc-gtccaaa------gt-tact-------------------ggac-----------aa-------t--------gaac--tta----gatcat-tttgacctcaaatcaggtaggactacccgctgaacttaa
>Moniliophthora_roreri_DQ222925
cattattgaaaa-c-at-tg----taa---------------------aggagg------tttt-g--agctggc-tct--t------------------cttaggggc-a-tgtgctcg-cc-gactttcaat-------c---t---t---ca-tccacctgtgaa-cc-tt-ttg-tagtgg----attctggaa----c---------------------------------------------------------------------------------------------------------------------gg----gaggcgct--------------------------------------------------------------tgc-----------------gttttct-------------------------------------cagta---------------cgg-ag--------tc-tca--------ctatgt---tt-t------------aacac---aca-c-tta-atgta-tg-ttt--agaatgtg-----t--a----tt--tt--a-tt--ggg-ac---------tt----------aattg---------acccttt---a-aa---a-a-ct-atacaactttcagcaacggatctcttggctctcgcatcgatgaagaacgcagcgaaatgcgataagtaatgtgaattgcagaattcagtgaatcatcgaatctttgaacgcaccttgcgcctctt-ggtattccgagaggcatgcctgtttgagtgtcattaaattctc--aacctc-aa--aa-a--------g-ct-----tttt-c---ggc--tttg-tttga-ggattgga-t-g-tgaggg-----ttgctggcttt----t-t--gaat-aa---ag-a--gtcggctcccttgaaatgcattagtgga-a------a--c-cgg----tt-----gg-t--------------ag-ac--ca-c-a-t--tgg-tgtgataa---t-tatctatgccat--tag------tctacgt----tttttcgaatgtt-------ggccta-------------------gctaacacttcg-------------g-----------t-ttg------ggg-g-gg------------cttgcaa---gtttgtaatga------acc----------tgc-----------tctctctg--------------------------------------------------------ttattga-ac-gg------t-a-tctgc-tt-c-aaact-gtcctaa------gtttatt-------------------ggac-----------aa-------c--------aa-t--ta-----gatcat-tttgacctcaaatcaggtaggactacccgctgaacttaa
>Mycena_galericulata_PP911710
----------------------------------------------------------------------ctggc-tct--t-------------------cacagggc-a-tgtgctcg-tc-cc----atc---tat--t---t---a---tc-ttctcttgtgca-cc-tt-ttg-tagtct----ttttgaatgaa-----------------------tagcagttattgg------------------------------------------------agcgtgagcgcgc-----------------------aa----gcg--------------------c-----------------------------------------------------------------actgcacc----------t---gtctgtttt--------------tgctttc-------------ttc-agag---------gga--------ctacg----tt-tt-----------catat---aca-cta-----taa-agttac--agaa--tg-----t--c----tt--tta-a-----gga-tt-gcgc-----t----------cgtcg------t--agtcatt-----aa---a-c-ct-atacaactttcagcaacggatctcttggctctcccatcgatgaagaacgcagcgaaatgcgataagtaatgtgaattgcagaattcagtgaatcatcgaatctttgaacgcaccttgcgcccttt-ggtattccgaagggcatgcctgtttgagtgtcattaaattatc--aacctn-gc--tttg--------c-tt-----ttac----tagc----at-tgctt-ggcttgga-t-g-tgggggt--ttttgctggcttc----c-ttcagtg--g---at-g--gtctgctccccttaaatgcattagtggg-a------t--c-t------ct-----tg-tg-g-----------ac-cg--tc-a-c-t--tgg-tgtgataa---t-tatctatgccat-gng--------------------------------------------------------------------------------------------------act-ttg------aag-c-a--------aac---tt-------------------------------------ta------------------------------------------------------------------------------------tg-gg------a-a-cctgc-tt-a-taacc-gtccctc----------------------------acaaggac-----------aa-------c--------t--t--at-----tgacat-tttgacctcaaatcaggtaggactacccgctgaacttaa
>Mycena_s_l_acicula_OQ633209
cattatcg-aag---------------------ct----------gaacacaag--------tt-g-ttgctggc-tcc-ct---------------------aggggc-a-tgtgcaca-ct-tgtaagtct---tcaa-c---t---c---tt-cccctttgtgca-ct-tt-tgg-ctagta----ctatatacttgaagc--------------------------------------------------------------------------------------------------------------------ga----gaaa-----tgt------ttct-c-taaccggaaac-----g------------------------------------------------ttttgtt-----------------gatcttt------------------------------t-------------------agt---gtgtgctatgcacctt-tt-----------tacaa-------------acgta-tgtttt--tgaa--tg-----t--c-------att----gc-aagg-tc---------tt---------------------tgtacctgta---a-at---c-t-at-atacaactttcagcaacggatctcttggctctcgcatcgatgaagaacgcagcgaaatgcgataattaatgtgaattgcagaattcagtgaatcatcgaatctttgaacgcaccttgcacccttt-ggtattccgaagggtatgcctgtttgagtgtcattaaattctc--aaccat-ac--aa-g--------t-tt-----tttct--------------tgtaa-ggcttgga-t-g-tggagg---ctttgcaggttcc----t-t-------ag---tg-a--atctgctcctcttaaatgcattagtggg-a------a--c-cg-----tt-----tg-taggggttcatttatgt-at--tc-a-c-t--tga-tgtgatagt--tgtatcatcatcga--------------------------------------------------------------------------------------------------------t-atgt-----gaatt-a------cgggaactct---------------------------------------------------------------------------------------------------------------------------ga-gg-----ct---cttgc-tt-c-taaca-gtcttga----------------------------acaaagac-----------aa-------t--------------tta--aatctcaa-tttgacc--------------------------------
>Mycena_s_l_alcalina_MH857462
cattattg-aat-a-cg-a-----------------------------ttggta--------ct-g-atgctggc-tct--t-------------------tactgagc-a-tgtgctcg-tg-cc----gtc---tat--t---t---a---tctatctcttgtgca-cc-tt-ttg-tagtct----ttgaag-----------------aagcatacctctcgcagc------------------------------------------------------aatgcggtttg-------------------------gg----gga--------a------tggg-c------------------------------------------------------------------gaaagtc---------------ctttctcctgcc---------ttgcttt--------------ctt-ca-----------agg--------ctatg----tt-tt-----------catat---aca-cta-----taa-agttac--agaa--tg-----t--c----tt--tta-a-----gga-ct-gtgc-----t----------agtcg------c--agtcatt-----aa---a-t-ct-atacaactttcagcaacggatctcttggctctcccatcgatgaagaacgcagcgaaatgcgataagtaatgtgaattgcagaattcagtgaatcatcgaatctttgaacgcaccttgcgcccttt-ggtattccgaagggcatgcctgtttgagtgtcattaaattatc--aacctt-gctttt-g--------c-tt-----ttacc---ggctt------agctt-ggcttgga-t-g-tggggggttttttgctggcttc----c-ttcagtg--g---at-g--gtctgctccccttaaacgcattagtggg-a------t--c-t------ct-----tg-tg-g-----------ac-cg--tc-a-c-t--tgg-tgtgataa---t-tatctctaccac-ctg--------------------------------------------------------------------------------------------------gct-ttg------aag-caa--------aa----ct-------------------------------------ta------------------------------------------------------------------------------------tg-gg------a-a-cccgc-tc-a-taacc-gtcctcg---------------------------------gac-----------aa-------c-----------t--tt-----tgacat-cttgacctcaaatcaggtaggactacccgctgaacttaa
>Mycena_s_l_amicta_MH856655
cattattg-aaa-t-aa-tct--------------------------gtgggtg--------ct---gtgctggc-ctc--t---------------------cggggc-a-tgtgcacg-ca-cttgctaat---cat--c--at-------ta-tcttcttgtgaa-cc-ta-gtg-tagtcg----ttttgg---------------------------tttttgaagtgtat------------------------------------------------------------------------------------gg----ggg---------------caaccc-----------------------------------------------------------------tgtaggct---------------------------------ttgaaggc----------------tcg-ag-----------cga--------ctatg----at-tt-----------tatat---aaa-cta---ttgtc-tgtcct--agaa--tg-----t--t----ac--ttt---at--tga-ct-gcga------------------------------agtcagt---a-aa---c-t-tt-atacaactttcagcaacggatctcttggctctcccatcgatgaagaacgcagcgaaatgcgataagtaatgtgaattgcagaattcagtgaatcatcgaatctttgaacgcaccttgcgcccttt-ggtattccgaagggcatgcctgtttgagtgtcattaaattctc--aacctt-ga--acca--------g-tt-----ttgc----gact----gg-gtcaa-ggcttgga-t-g-tgaggg---ctttgctggcttc----c-ttcagtg--g---at-g--gtctgctccctttaaatgcattagtggg-a------t--c-c------tt-----tg-tg-g-----------ac-gg--tc-a-c-t--tgg-tgtgataa---t-tatctacgccgcgttg--------------------------------------------------------------------------------------------------act-gtg------aag-c-a--------aaa---ct-------------------------------------ta------------------------------------------------------------------------------------tg-gg------a-c-cctgc-tt-a-taacc-gtccttc-------------------------------gggac-----------aa-------t--------t--t--at-----tgacca--ttgacctcaaatcaggtaggactacccgctgaacttaa
>Mycena_s_l_aurantiomarginata_PQ653041
cattattg-aat-a-cg--t----------------------------ttggtt--------ct-g-atgctggc-atc--cg--g------------taacacggtgc-a-agtgctcg-tc-ca----tct---gat--t---t---a---tc---ttcttgtgca-cc-tc-ttg-tagtct----ttgaaa---------------ggaagtgaacctctcgcagt------------------------------------------------------gatgcggtcag-------------------------gg----gaa--------t--------gg-c------------------------------------------------------------------gcgagtc----------------cttctcc--------------tgcttgct------tttc-gttc-aa-----------agg--------ctatg----tt-tt-----------catat---aca-cta-----taa-agttac--agaa--tg-----t--c----tt--tta-a-----aga-tt-gtgc-----t----------agtcg------c--agtcatt-----aa---a-c-ct-atacaactttcagcaacggatctcttggctctcccatcgatgaagaacgcagcgaaatgcgataagtaatgtgaattgcagaattcagtgaatcatcgaatctttgaacgcaccttgcgcccttt-ggtattccgaagggcatgcctgtttgagtgtcattaaattatc--aacctt-gc--tc-g--------c-tt-----ttacc---ggtt----tg-agtta-ggcttgga-t-g-tgggggt--ttttgctggcttc----c-ttcagtg--g---at-g--gtctgctccccttaaatgcattagcggg-a------t--c-t------ct-----tg-tg-g-----------ac-cg--tc-a-c-t--tgg-tgtgataa---t-tatctatgccacgttg--------------------------------------------------------------------------------------------------act-ttg------aag-caa--------aa----ct-------------------------------------ta------------------------------------------------------------------------------------tg-gg------a-a-tccgc-tc-a-taacc-gtccact-----------------------------cgtggac-----------aa-------c-----------t--ct-----tgacat-tttgacctcaaatcaggtaggactacccgctgaacttaa
>Mycena_s_l_bulbosa_MW762808
cattattg-aat-a-ct-at----------------------------tgggcg--------ct---gtgcttgg-cct--t-------------------tccggggc-a-tgtgcacg-cg-ttctatatt--------ct-at-------ct-atctcttgtgaa-cc--a-gtg-tgggct----tttggg-----------------------------------------------------------------------------------------------------------------------------gg----gga--------c-----------c-----------------------------------------------------------------attcgggc--------------aaccttcctg-------------gaac----------------cct-ggaa---------aga--------ccatt----ta-t------------taacc---att-taa---aaaaa-gttacc--agaa--tgg----t-------ta-attt---gc--tgg-ag---------cc----------aagtc---------aagtaaa-----aa---a-c-ct-atacaactttcagcaacggatctcttggctctcccatcgatgaagaacgcagcgaaatgcgataagtaatgtgaattgcagaattcagtgaatcatcgaatctttgaacgcaccttgcgcccttt-ggtattccgaagggcatgcctgtttgagtgtcattaaattctc--aacctt-ga--aa-g--------a-ct-----tgtct-----------tt-tcaat-ggtttgga-t-g-tgaggg---ttttgctggcttc----c-ttcagtg--g---at-g--gtctgctccctttaaatgtattagtgag-a------t--c-c------tt-----tg-tg-g-----------ac-gg--tc-a-c-t--tgg-tgtgataa---t-tatctacgccgc-ttgt-------------------------------------------------------------------------------------------------act-gtg------aag-c-a--------aaa---ct-------------------------------------tg------------------------------------------------------------------------------------tg-gg------a-a-cttgc-tt-a-taacc-gtctgta------------------------------atggac-----------aa-------t-----------t--tt-----ctgaac-tttgacc--------------------------------
>Mycena_s_l_chlorophos_KJ206965
-----------------------------------------------t-----g--------ct---gtgctggc-ctt--t---------------------cggggc-a-tgtgcacg-ca-ttgcaatta---ttt--c--at-------ta-tctttttgtgaa-cc--a-gtg-taggct----ttggga---------------------------cctttgttcggtg-----gaaac--------------------------------------------------------------------------------------------------------------------------------------------------------------------------------------------------gccgttcg-------------tagg----------------aac-ca-----------agt--------ctatg----at-t------------tatat---aaa-cca---ttgta-tgtttt--tgaa--tg-----t--c----tt-cttt---at--tgg-cc-gcaa------------------------------ggctagt---a-aa---a-t-ct-atacaactttcagcaacggatctcttggctctcccatcgatgaagaacgcagcgaaatgcgataagtaatgtgaattgcagaattcagtgaatcatcgaatctttgaacgcaccttgcgccctct-ggtattccggagggcatgcttgtttgagtgccattaaattctc--aaagta-aa--cctg----------ct-----ttgttg----------cg-ggctt-gctttgga-t-g-tgaggg----cttgctggcttt-------------------cg-g--gtctgctccctttaaatgcattagtgga-a------t--c-c------tt-----tg-tg-g-----------ac-gg--tc-a-c-t--tgg-tgtgataa---tctatctacgccgc-ttg--------------------------------------------------------------------------------------------------act-ctg------aag-c-a--------aaa---tc-------------------------------------ta------------------------------------------------------------------------------------tg-gg------a-c-tctgc-tc-a-taacc-gtccttc------------------------------g-ggac-----------aa-------t-------------acc---------------------------------------------------
>Mycena_s_l_cinerella_MH856333
cattattg-aat-a-cg--a----------------------------ttggta--------ct-g-atgctggc-cct--t------------------tcactgggc-a-tgtgctcg-tc-c-----atc---tat--t---t---a---tctttctcttgtgca-ca-tc-ttg-tagtct----t--------------------gga-tgaacccttgcgcatt------------------------------------------------------cgtgcggtctg-------------------------gg----agt--------t------gcga-a------------------------------------------------------------------ttaaaacct------------tgcttctcc--------------tgcttg---------------tc-ca-----------agg--------ctatg----tt-tt-----------catat---aca-cta-----taa-agttac--agaa--tg-----t--c----aa--tta-a-----cga-cttgtgc-----t----------tgtca------c--ggtcatt-----aa---a-c-ct-atacaactttcagcaacggatctcttggctctcctatcgatgaagaacgcagcgaaatgcgataagtaatgtgaattgcagaattcagtgaatcatcgaatctttgaacgcaccttgcgcccttt-ggtattccgaagggcatgcctgtttgagtgtcattaaattatc--aacctt-gc--tc-g--------c-tt-----ttacc---ggct----tg-agtta-ggcttgga-t-g-tgagggt--ctttgctggcttc----c-ttcggtg--g---at-g--gtctgctccctttaaatgcattagtggg-a------t--c-t------ct-----tg-tg-g-----------ac-cg--tc-a-c-t--tgg-tgtgataa---t-tatctatgccatcttg--------------------------------------------------------------------------------------------------act-ttg------aag-c-a--------aa----tt-------------------------------------aa------------------------------------------------------------------------------------tg-gg------a-a-cctgc-tt-a-taacc-gtccttt-----------------------------cagg-ac-----------aa-------c-----------t--ct-----tgaca---ttgacctcaaatcaggtaggactacccgctgaacttaa
>Mycena_s_l_citricolor_MH857694
cattattg-aat-t-aa-cc--------------------------------------acgttt-g-gtgaaggt-tgccct---------------------ccgggc-a-tgtgctcg-cggactttgatt---cat--t---c---t---ca-tctctttgtgca-cc-tt-ttg-tagtct----cttgtg-------------------------------------------------------------------------------------------aacggctg--------------------------ga----aggg-------t------ttct-c-aaatccc----------------------------------------------------------tctggcc-------------------------------------cagtaacg----------------gg-----------agt--------ctatg----tt-ct-----------tataccaaact-c-----------agtctc--agaa--tg-----t--t----ct-act----ag--tga-cc--------gttaaa------a--------------agtcatt-----aa---a-c-ct-atacaactttcagcaacggatctcttggctctcccatcgatgaagaacgcagcgaaatgcgataagtaatgtgaattgcagaattcagtgaatcatcgaatctttgaacgcaccttgcgcccttt-ggtattccgaagggcatgcctgtttgagtgtcattaaattctc--aacctt-ca--aa-a--------c-tt-----tgttg-----------at-ttgaa-gtgttgga-ttt-tgagggtc--tttgctggcttc----c-tttagtg-----gat-g--gtctgctccctttaaaagcattagtagg-a------t--c-c------tt-----tg-tgga--tttgtgaattg-cc--aa-c-t-t--ggt-tgtgataa---t-tatctacggtca--agctctgg-----------------------------------------------------------------------tatt------cgcga----------ttg------aag-cag--------aaac--ct------------------------------------------------------------------------------------g--------------------------------------tg-gg--------aacctgc-tt-a-taacc-gttcagc-----------------------------aatgaac-----------aa-------c-------------att-----tattga-cttgacctcaaat--------------------------
>Mycena_s_l_clavularis_PV684563
cattattg-aat-a-gt-agta-------------------------ttgggcg--------ct---gtgctggc-ctt--t---------------------cgaggc-a-tgtgcacg-cg-ttcgacatt---atc--a--tt-------tt-ttcttttgtgaa-cc--a-gtg-taggct----ttgaacttgtgtg------------------aa--------------------------------------------------------------------------------------------------------------------------------------------------------------------------------------------------------------------gcgagtccttttggatgag----cggaaac----------------gag-ggag-----a---aga--------ctatt----tt--------------tataa---acc-tat---ataaa-gttatc--agaa--tgaaacat--c---tttg-tt----ac--cgg-ac-gcgagt-ctt----------------------gtaataaga-----aa---a-c-ct-atacaactttcagcaacggatctcttggctctcccatcgatgaagaacgcagcgaaatgcgataagtaatgtgaattgcagaattcagtgaatcatcgaatctttgaacgcaccttgcgcccttt-ggtattccgaagggcatgtctgtttgagtgtcattaaattctc--aacctg-gt--ag-a--------a-ct-----tttgt-----------tt-tgcaa-ggcttgga-c-t-tgaggg---ctttgctggcttc----c-ttcagtg------gc-g--gtctgctccctttaaaagcattagtggg-a------t--c-c------tt-----tg-tg-g-----------ac-gg--tc-a-c-t--tgg-tgtgataa---tatatctacgccgc-ttgt-------------------------------------------------------------------------------------------------act-gtg------aag-c-a--------aaa---ct-------------------------------------tg------------------------------------------------------------------------------------tg-gg------a-a-cctgc-tt-a-caacc-gtccgta------------------------------atggac-----------at-------t------ctt--t--tt-----tgaacc-tttgacctcaaatcagataggactacccgctgaacttaa
>Mycena_s_l_corticola_OP681714
cattattg-aat-a-cg-aa----------------------------ttggtt--------ct-g-atgctggc-cct--t-------------------caccgggc-a-tgtgctcg-tt-cc----atc---tat--t---t---a---tc-ttctcttgtgca-cc-tt-ttg-tagtct----ttgaaa---------------aaaagtgaacttctcgcagc------------------------------------------------------gatgcggtctg-------------------------gg----agg--------a------tggg-c------------------------------------------------------------------gcaagcc----------------cttctcc--------------tgcttgct------ttc---ttt-ca-----------agg--------ctatg----tt-tt-----------catat---aca-cta-----taa-agttac--agaa--tg-----t--c----tt--tta-a-----aga-ttgtcgc----gc----------gagcg------c--agtcatt-----aa---a-c-ct-atacaactttcagcaacggatctcttggctctcccatcgatgaagaacgcagcgaaatgcgataagtaatgtgaattgcagaattcagtgaatcatcgaatctttgaacgcaccttgcgcccttt-ggtattccgaagggcatgcctgtttgagtgtcattaaattctc--aacctt-gc--tc-g--------c-tt-----ttact---agct----cg-agtga-ggcttgga-t-g-tgaggg---ctttgctggcttc----c-ttcagtg--g---at-g--gtctgctccctttaaatgcattagtggg-a------t--c-t------ct-----tg-tg-g-----------ac-cg--tc-a-c-t--tgg-tgtgataa---t-tatctatgccttgttg--------------------------------------------------------------------------------------------------act-ttg------aag-c-a--------aa----at-------------------------------------ta------------------------------------------------------------------------------------tg-gg------a-a-cctgc-tt-a-taacc-gtctcgc-----------------------------aagggac-----------aa-------c--------------tc-----tgacat-tttgacctcaaatcaggtaggactacccgctgaacttaa
>Mycena_s_l_epipterygia_LC843750
--ttattg-aat-a-cg-------------------------------ttggta--------ct-g-ttgctggc-tct--t-------------------caccgagc-a-tgtgcacg----tc----atc---tat--t---t---a---tc-ttctcttgtgca-cc-tt-ttg-tagtct----ttttctgaaaaagagcgagcggagggcatttatccgccggtggctgcccctggagttt------------------a------gtaact---tgttacttggccag-------------------------gggtttggga-------c------ttgatc------------------------------------ccagaa--accaccgg----a-gggca---atctgct---------------tttgctctt----------t----------------------ttc-agag---------ggg--------ctacg----tt-tt-----------catat---aca-ct----attaa-agttac--agaa--tg-----t--c----tt--tta-a-----aga-tt-gtg-----ct----------agccg------c--agtcatt-----aa---a-c-ct-atacaactttcagcaacggatctcttggctctcccatcgatgaagaacgcagcgaaatgcgataagtaatgtgaattgcagaattcagtgaatcatcgaatctttgaacgcaccttgcgcccttt-ggtattccgaagggcatgcctgtttgagtgtcattaaattatc--aacctt-tt--tg---c------t-tt-----gcttg---cgaa----gc-gtcta-ggcttgga-t-g-tgggggt--ttttgctggcttc----c-ttcagtg--g---at-g--gtctgctccccttaaatgcattagcggg-a------t--c-t------ct-----tg-tg-g-----------ac-cg--tc-a-c-t--tgg-tgtgataa---t-tatctataccac-ttg--------------------------------------------------------------------------------------------------gcc-ttg------aag-c-a--------aat---ct-------------------------------------ta------------------------------------------------------------------------------------tg-ag------g-a-cccgc-tc-a-taacc-gtccctc------------------------------tgggac-----------aa-------c-----------t--ct-----tgacat-tttgacctcaaatcaggtaggactacccgctgaact---
>Mycena_s_l_filopes_PQ817009
cattattg-aat-a-cg-aa----------------------------ttggtt--------ct-g-atgctggc-ctc--c---------------------aggggc-a-tgtgctcg-tt-cc----atc---tat--t---t---a---tc-ttctcttgtgca-cc-tc-ttg-tagccc----ttgcaataaaag--------ttaaagtgaacctctcgcagc------------------------------------------------------gatgcggtttg-------------------------gg----gga--------c-----------t------------------------------------------------------------------ttgagccgca--g-caatgcctcattcccctgcc---------ttgctttct------cttctgttc-aagg---------tgt--------ctatg----tt-tt-----------catat---aca-cta----ttca-agttac--agaa--tg-----t--c----ta--tta-a-----aga-tt-gcgc------------------aag------c--agtcatt-----aa---a-c-ct-atacaactttcagcaacggatctcttggctctcccatcgatgaagaacgcagcgaaatgcgataagtaatgtgaattgcagaattcagtgaatcatcgaatctttgaacgcaccttgcgcccttt-ggtattccgaagggcatgcctgtttgagtgtcattaaattctc--aacctt-gc--tt-g--------c-tt-----taacc---ggct----tg-agtga-ggcttgga-t-g-tgaggg---ctttgctggcttc----c-ttcagtg--g---at-g--gtctgctccctttaaatgcattagtggg-a------t--c-t------ct-----tg-tg-g-----------ac-cg--tc-a-c-t--tgg-tgtgataa---t-tatctatgcctcgtcg--------------------------------------------------------------------------------------------------act-ttg------aag-c-a--------aa----ct-------------------------------------ta------------------------------------------------------------------------------------tg-gg------a-a-cctgc-tt-a-taacc-gtccttt------------------------------caggacac--------taa-------c--------t--t-aat-----tgacca-tttgacctcaaatcaggtaggactacccgctgaactt--
>Mycena_s_l_galopus_PQ653421
cattattg-aat-a-cg--a----------------------------ttggta--------ct-g-atgctggc-tct--t-------------------tactgggc-a-tgtgctcg-tt-cc----atc---tat--t---t---a---tc-ttctcttgtgca-ca-tc-ttg-tggtct----t--------------------gaattgaaacctctcgcatt------------------------------------------------------cgtgcggtttg-------------------------gg----agt--------c------tga---------------------------------------------------------------------ataaacc----------------ctgctcc--------------tgcttc--------------gtt-ca-----------aga--------tcatg----tt-tt-----------catat---aca-cta-----taa-agttac--agaa--tg-----t--c----tt--tta-a-----cga-tt-gcgc------------------aag------c--agtcatt-----aa---a-c-ct-atacaactttcagcaacggatctcttggctctcctatcgatgaagaacgcagcgaaatgcgataagtaatgtgaattgcagaattcagtgaatcatcgaatctttgaacgcaccttgcgcccttt-ggtattccgaagggcatgcctgtttgagtgtcattaaattatc--aacctt-gc--tc-g--------c-tt-----ttact---agct----tg-agttt-ggcttgga-t-g-tgaggg---ctttgctggcttc----c-ttcagtg--g---at-g--gtctgctccctttaaatgcattagtggg-a------t--c-t------ct-----tg-tg-g-----------ac-cg--tc-a-c-t--tgg-tgtgataa---t-tatctatgccttg-ag--------------------------------------------------------------------------------------------------act-ttg------aag-c-a--------aa----ct-------------------------------------aa------------------------------------------------------------------------------------tg-gg------a-a-cctgc-tt-a-taacc-gtcttcg---------------------------------gac-----------aa-------t-----------c--tc-----tgacat-tttgacctcaaatcaggtaggactacccgctgaacttaa
>Mycena_s_l_haematopus_PV121638
cattattg-aat-a-cg--a----------------------------ttggga--------ct-g-atgctggc-tct--t-------------------cactgagc-a-tgtgctcg-tc-tc----atc---tat--t---t---a---tc-ttctcttgtgca-ca-tc-ttg-tggtct----t--------------------gaattgaaacctttcgcatt------------------------------------------------------cgtgcggtttg-------------------------gg----aga--------t-----------t------------------------------------------------------------------gttaaac----------------cttctcc--------------tgcttc--------------att-ta-----------agg--------tcatg----tt-tt-----------catat---aca-cta-----taa-agttac--agaa--tg-----t--c----tt--tta-a-----cga-tt-gcgc-----t----------tgtcg------t--agtcatt-----aa---a-c-ct-atacaactttcagcaacggatctcttggctctcctatcgatgaagaacgcagcgaaatgcgataagtaatgtgaattgcagaattcagtgaatcatcgaatctttgaacgcaccttgcgcccttt-ggtattccgaagggcatgcctgtttgagtgtcattaaattatc--aacctt-gc--tc-g--------c-tt-----ttact---agct----tg-agtta-ggcttgga-t-g-tgaggg----cttgctggcttc----c-ttcagtg--g---at-g--gtctgctccctttaaatgcattagtggg-a------t--c-t------ct-----tg-tg-g-----------ac-cg--tc-a-c-t--tgg-tgtgataa---t-tatctatgccttg-ag--------------------------------------------------------------------------------------------------act-ttg------aag-c-a--------aa----ct-------------------------------------aa------------------------------------------------------------------------------------tg-gg------a-a-tccgc-tt-a-taacc-gtcttcg---------------------------------gaca----------aa-------t-----------t--aa-----tgacta-tttgacctcaaatcaggtaggac----------------
>Mycena_s_l_hygrophoroides_MK309780
cattattg-aat-a-ac-t-----------------------------tgggtg--------tt-g-atgctggc-gtg----------------------a-aagcgc-a-tgtgctcg-ca-ttcatatta---ttt--c---a-------aa-tccctttgtgca-cc-tttct----agtc----tcgaattcgaaa---------aggaacctctcacactcgatcacct-----attatc-------------------------------tctgggtaaaccggagtattg----------------------ga----ttg--------t------gctt-g-t-------------------------gcgcttttat-----------------------------tagcgtc---------------ctcactcgtcctatgtttatgtcagcagta---------tggttc-gg-----------a-----------ctag----ct-tt-----------tatat-------ctcta-ttgta-tgttaa--agaa--tg-----t--c--atct--tt----gt--tga------------------------cgaaa---------gtcaacg--aa-aa---a-c-ct-atacaactttcagcaacggatctcttggctctcccatcgatgaagaacgcagcgaaatgcgataagtaatgtgaattgcagaattcagtgaatcatcgaatctttgaacgcaccttgcacccttt-ggtattccgaagggtatgcctgtttgagtgtcattaaattctc--aacctt-ac--aa-c--------t-tt-----ttgtga----------gt-cgtaa-ggcttgga-t-g-tgagggtt--attgctggcttc----c-ttcagtg-tg---at-g--gtcagctccctttaaatgtattagtgga-a------t--t-c------tt-----gt-ga-a-----------tc-gt--tc-a-c-t--gag-tgtgataa---t-tatctacgctcta------------------------------------------------------------------------------------------gatt---------t-gca------acg------------------------------------------------------------------------------------------------------------------------------------------------------------g-tctgc-tt-a-taacc-gtcctta---------agtt-------------------ggac-----------aa-------------tt----t-att------gacaa-tttgacctcaaatcaggtaggactacccgctgaacttaa
>Mycena_s_l_interrupta_PP508279
cattgtcg-aat-t-ta-gttc--------------------------gtggtg--------ct---gtgctggc-ctt--t---------------------cggggc-a-tgtgcacg-ta-ctgcaatta---ttt--c--at-------ta-tctttttgtgaa-cc--a-gtg-taggct----cggggc-----------------------------ctttgtcggtg-----gaagctt-------------ca----------------------------------------------------------------------------------------------------------------------------------------------------------ttgcgat------------aacgccgtttcg-------------tagg----------------aac-cg-----------agt--------ctatg----at-tt-----------tatat---aaa-cct---ttgta-tgtctt--tgaa--tg-----t--c----tt-cttt---at--tgg-cc---------------------gaaag---------gctagtg---a-aa---a-a-tt-atacaactttcagcaacggatctcttggctctcccatcgatgaagaacgcagcgaaatgcgataagtaatgtgaattgcagaattcagtgaatcatcgaatctttgaacgcaccttgcgcccttt-ggtattccgaagggcatgcttgtttgagtgtcattaaattctc--aaaaac-ct--ttgg----------at-----ttattt----------tc-aaggg-cttttgga-c-g-tgaggg---ctttgctggcttc----c-tttagtg--g---at-g--gtctgctccctttaaatgcattagtggg-a-----tt--c-c------tt-----tg-tg-a-----------ac-gt--tc-a-c-t--tgg-tgtgataa---tctatctacgccgc-ttg--------------------------------------------------------------------------------------------------aat-ctg------aag-c-a--------aaac--tt-------------------------------------ta------------------------------------------------------------------------------------ta-gg------a-t-ccagc-tt-a-taacc-gtctttc-------------------------------gggac-----------aa-------t-----------t--tta----tgacca-tttgacctcaaatcaagtaggactacccgctgaacttaa
>Mycena_s_l_marocana_MW762809
cattattg-aat-a-aa-ct---------------------------gtgggcg--------ct---gtgctggc-ctt--t---------------------cggggtaa-tgtgcacg-cg-ttcgctttt---ttg--c---t---t---aa-atctcttgtgaa-cc--a-gtg-tagtcg----ttttgttgggtt---------------tttcgagcgttgcttgttgg--------------------------aag------------c---tggagagcaatctctgg--------------------tggaattaggg------cat------tcaatc-----------------------------------------------------------------gattagct----------------------------------ttgtagcagg-------------caa-ga-----------cga--------ctatga---tt-tt-----------tatat---acc-ca----aatca-agtctt--agaa--tg-----t--t----tt--ttt---at--tgg-cc---------gt----------aaaac---------gtcagta---g-aa---c-c-aa-atacaactttcagcaacggatctcttggctctcccatcgatgaagaacgcagcgaaatgcgataagtaatgtgaattgcagaattcagtgaatcatcgaatctttgaacgcaccttgcgcccttt-ggtattccgaagggcatgcctgtttgagtgtcattaaattctc--aacctt-ga--gcca----------gt-----ttgcg---ctgg----cc-ttcaa-ggcttgga-t-g-tgaggg---ctttgctggcttc----c-ttcagtg--g---at-g--gtctgctccctttaaaggcattagtggg-a------t--c-c------tt-----tg-tg-g-----------ac-gg--tc-a-c-t--tgg-tgtgataa---t-tatctgcgcctc-----g-----------------------------------------------------------------------------------------------tact-gtg------aag-c-a--------aaa---ct-------------------------------------tg------------------------------------------------------------------------------------tg-gg------a-a-cccgc-tc-a-taacc-gtccgaa-------------------------------aggac-----------aa-------t--------t--t--at-----tgaccc-attgacctcaaattcaggtggttccc-------------
>Mycena_s_l_pelianthina_MW540740
cattattg-aat-a-ac-------------------------------ttggtg--------tt---gagctggc-cct----------------------agtcgggc-a-tgtgcttg-ca-tcacat------tat--t---tac-----ct-atctcttgtgca-cc-tt-ttg-tagtct----ttgaag-------------------------tgttcgcagtca----------------------------------------------------aatgcggtttt-------------------------gg----gga--------t------tggg-c-tttg-------------------------------------------------------------ttgcgct-----------------ttcccct-----------gtttgc----------------ttc-aa-----------agg--------ctatg----tt-tt-----------tatac---aca-ct----attaa-agtcac--agaa--tg-----t--c----tc--tt----at--tga-ct---------tt----------------------cgagtcagt-----aa---a-t-ct-atacaactttcagcaacggatctcttggctctcccatcgatgaagaacgcagcgaaatgcgataagtaatgtgaattgcagaattcagtgaatcatcgaatctttgaacgcaccttgcgcccttt-ggtattccgaagggcatgcctgtttgagtgtcattaaattctc--aacctt-gc--aa-g--------t-tt-----ttgct--------------tgtga-ggcttgga-t-g-tgagggtt--tttgctggcttc----cattcagttgg----at-g--gtctgctccctttaaattcattagtggg-a------t--c-c------tt-----tg-tg-g-----------at-gg--tc-a-c-t--tgg-tgtgataa---t-tatctacgccgc-ctg--------------------------------------------------------------------------------------------------aac-ctg------aaa-c-a--------aga---ct-------------------------------------tg------------------------------------------------------------------------------------tg-gg------a-a-cctgc-tt-a-taacc-gtctctt----------------------------tcggagac-----------ag-------c--------c--ta-at-----tgacaa-tttgacctcaaatcag-----------------------
>Mycena_s_l_picta_OP345850
cattattg-aat-a-ac-------------------------------ctggtg--------ct-g-atgctggc-tct--c-------------------tcgggggc-a-tgtgctcg-ca-ccatct------tat--c---t---a---tt-atctcttgtgaa-cc-tt-ttg-taggct----ctgaatcaagta------------------cctttcgcagcgcttttaa------------------------------------------agtgctcgcggtctg-------------------------ag----ggg--------t------ttga-c-gatgctg----------------------------------------------------------caaagcc--------------gtctctccttacc----------tgcttgc-------------ttc-ag-----------agt--------ctatg----tt-t------------tatat---act-ct----gttaa-agtctt--agaa--tg-----t--c----tt--att---at--tga-cg---------------------------------aaagtcagt---a-aa---a-t-ct-atacaactttcagcaacggatctcttggctctcccatcgatgaagaacgcagcgaaatgcgataactaatgtgaattgcagaattcagtgaatcatcgagtctttgaacgcaccttgcgcccttt-ggtattccgaagggcatgcctgtttgagtgtcattaaattctc--aacctt-ga-----g--------c-tt-----ttgcg-----------ag-ctcaa-ggcttgga-t-g-tgaggg----cttgctggcttc----c-ttcagtgga----tt-g--gtctgctccctttaaatgtattagtggg-a------t--c-c------tt-----tg-tg-g-----------ag-cg--tc-a-c-t--tgg-tgtgataa---t-tatctatgcctc-ttga-----------------------------------------------------------------------------------------------------ccg------aag-c-a--------agc---ct-------------------------------------ta------------------------------------------------------------------------------------tg-gg------a-a-cctgc-tt-a-taact-gtccttc------------------------------aaggac-----------aa-------t--------t--t--at-----tgacta-tttgacctcaaatcaggtaggactacccgctgaacttaa
>Mycena_s_l_pura_complex_FN394581
---------------ac-------------------------------ttggtg--------tt---gagctggc-cct--a---------------------ttgggc-a-tgtgctcg-ca-tcatat------tat--t---tat-----ct-atctcttgtgca-cc-tt-ttg-tagtct----ttgaag-------------------------tgttcgcagtc-----------------------------------------------------aatgcggttt--------------------------gg----ggt--------t------tggg-c-tttt-------------------------------------------------------------gcagtcc-----------------tttccct-----------gtttgc----------------ttc-aa-----------agg--------ctatg----tt-t------------tatac---aca-cta---tttga-agttac--agaa--tg-----t--c----tc--tt----at--tga-cc---------tt----------------------tgagtcagt-----aa---a-t-ca-atacaactttcagcaacggatctcttggctctcccatcgatgaagaacgcagcgaaatgcgataagtaatgtgaattgcagaattcagtgaatcatcgaatctttgaacgcaccttgcgcccttt-ggtattccgaagggcatgcctgtttgagtgtcattaaattctc--aacctt-gc--aa-g--------c-tt-----ttttg-----------ct-agtga-ggcttgga-t-g-tgagggct--tttgctggcttc----c-ttcattg--g---at-g--gtctgctccctttaaattcattagtgga-t------t--c-c------tt-----tg-tg-g-----------at-gg--tc-a-c-t--tgg-tgtgataa---t-tatctacgccgc-ctg--------------------------------------------------------------------------------------------------act-ctg------acg-c-a--------aga---ct-------------------------------------tg------------------------------------------------------------------------------------tg-gg------g-a-cctgc-tt-a-taacc-gtctctt---------------------------tcaagagac-----------aa-------t--------c--ta-at-----tgacta-tttgacctcaaa---------------------------
>Mycena_s_l_rubromarginata_PQ652450
cattattg-aat-a-cg--a----------------------------ttggta--------ct-g-atgctggc-tct--t-------------------cacagagc-a-tgtgctcg--t-cc----atc---tat--t---t---a---tc-ttctcttgtgca-ca-tc-ttg-tagtct----t--------------------gaacgaatttttcgcagtca------------------------------------------------------aatgcggtttg-------------------------gg----aga--------c------tggg-t------------------------------------------------------------------gcaagcc----------------cttttcc--------------tggttc---------------tt-ca-----------agg--------ctatg----tt-tt-----------catat---aca-cta-----taa-agttac--agaa--tg-----t--c----tt--tta-a-----aga-tt-gtgc-----t----------tgtcg------c--agtcatt-----aa---a-c-ct-atacaactttcagcaacggatctcttggctctcctatcgatgaagaacgcagcgaaatgcgataagtaatgtgaattgcagaattcagtgaatcatcgaatctttgaacgcaccttgcgcccttt-ggtattccgaagggcatgcctgtttgagtgtcattaaattatc--aacctt-gc--tc-g--------c-tt-----ttacc---ggct----tg-agtga-ggcttgga-c-g-tgaggg---ctttgctggcttc----c-ttcagtg--g---atag--gtctgctccctttaaatgcattagtggg-a------t--c-t------ct-----tg-tg-g-----------ac-cg--tc-a-c-t--tgg-tgtgataa---t-tatctatgccagt-tg--------------------------------------------------------------------------------------------------act-ttg------aag-c-a--------aa----ct-------------------------------------aa------------------------------------------------------------------------------------tg-gg------a-a-cctgc-tt-a-taacc-gtctttg---------------------------------gac-----------aa-------c-----------t--tt-----tgacat-tttgacctcaaatcaggtaggactacccgctgaacttaa
>Mycena_s_l_sanguinolenta_PQ652734
cattattg-aat-a-tg--a----------------------------ttggta--------ct-g-atgctggc-tct--t-------------------cactgggc-a-tgtgctcg-tc-ca----tct---tat--t---t---a---tc-ttctcttgtgca-ca-tt-ttg-tagtct----t--------------------gaa---gaactccgcgcattcattt-------------------------------------------------gttgcgggctg-------------------------gg----aga--------tg----c-----t-aacccttctctcgttg-cctttgtgc-----------------aagccttg----g-gggtt---gttaacc----------------ctttccc--------------cgctt---------------ctt-ca-----------aga--------ctatg----tt-tt-----------catat---acc-cta-----taa-agttac--agaa--tg-----t--c----tt--tta-a-----cga-ct-gc--------------------ttg------c--agtcatt-----aa---a-c-ct-atacaactttcagcaacggatctcttggctctcctatcgatgaagaacgcagcgaaatgcgataagtaatgtgaattgcagaattcagtgaatcatcgaatctttgaacgcaccttgcgcccttt-ggtattccgaagggcatgcctgtttgagtgtcattaaattatc--aacctt-gc--tc-g--------c-tt-----ttact---agct----tg-agtta-ggcttgga-t-g-tgaggg---ttttgctggcttt----c--------------gt-g--gtctgctccctttaaatgcattagtggg-a------t--c-t------at-----tg-tg-g-----------ac-cg--tc-a-c-t--tgg-tgtgataa---t-tatctatgccttg-gg--------------------------------------------------------------------------------------------------act-ttg------aaa-c-a--------aa----ct-------------------------------------ta------------------------------------------------------------------------------------tt-ag------a-a-tccgc-tt-a-taacc-gtcctca-------------------------------cggac-----------aa-------c-----------t--at-----tgacaa-tttgacctcaaatcaggtaggactacccgctgaacttaa
>Mycena_s_l_spinosissima_MZ393495
cattattg-aat-a-ac-t-----------------------------tgagtg--------ct-g-ttgctggc-gtg-----------------------aaagcgc-a-tgtgcacg-ca-ttcacttta---ttt--c-----------ta-atcttttgtgca-tc-tt-tttctaagtc----ttgagtttcaaacg----------------tgaatctctcgcattca------------------------------------------------gttgcggatgta------------------------ga----gtg--------t------ttta-g-t----tgttaa------------------------------------------------------ttcaact---------------atcacttttactcac-------tagta------------ggattc-aa-----------ggc--------tttta----ta--------------catac---acc-tttt--aaaca-agtcat--agaa--tg-----t--t--actt--tt----gt--tga------------------------cgcaa---------gtcaata--ga-aa---c-c-aa-atacaactttcagcaacggatctcttggctctcccatcgatgaagaacgcagcgaaatgcgataagtaatgtgaattgcagaattcagtgaatcatcgaatctttgaacgcaccttgcgcccttt-ggtattccgaagggcatgcctgtttgagtgtcattaaattctc--aacctt-at--ac-c--------t-tta----ttgt------------gt-tgtaa-ggcttgga-t-g-tgagggtt--attgctggcttc----c-ttcaatg-tg---at-g--gttagctcccttgaaatgcattagtgga-a------t--c-c------tt-----tg-tg-g-----------at-cg--tc-a-c-t--gag-tgtgataa---tttatctacgctcgt-tga--------------------------------------------------------------------------------------------------ct-ctg------aag-c-a--------a----tct-------------------------------------tatac------------------------------------------------------------------------------------gg------a-a-tctgc-tt-a-taacg-gtccttt---------agtt-------------------ggac-----------aa-------t--------t--t-act---------------------------------------------------
>Mycena_s_l_stylobates_PP156367
cattattg-aat-a-ct-at----------------------------cgagcg--------ct---gtgctggc-ctt--t---------------------cggggc-a-tgtgcacg-tg-ttctttatt---at------at-------ct-atctcttgtgaa-cc-ta-gtg-tgggct----ttggaggaacag-----------------------------------------------------------------------------------------------------------------------------------------------------------------------------------------------------------------------ttggtcttg------------gtgccttctg-------------ggat----------------tct-ga-----------aga--------ccatt----tt-t------------tataa---aca-ttt---aaaaa-gttaac--agaa--tg-----t--c----tt--ct----tt--tta-ct-----------------------tcg-------gtaaaaata-----aa---a-c-ct-atacaactttcagcaacggatctcttggctctcccatcgatgaagaacgcagcgaaatgcgataagtaatgtgaattgcagaattcagtgaatcatcgaatctttgaacgcaccttgcgcccttt-ggtattccgaagggcatgcctgtttgagtgtcattaaattctc--aacctt-ga--aa-g--------g-ct-----tgtct-----------tt-tcaat-ggcttgga-t-g-tgagggt---tttgctggcttc----c-ttcagtg--g---at-g--gtctgctccctttaaaagcattagtggg-a------t--c-c------tt-----tg-tg-g-----------ac-gg--tc-a-c-t--tgg-tgtgataa---t-tatctacgccgt-ttgt-------------------------------------------------------------------------------------------------act-gtg------aag-c-a--------aaa---ct-------------------------------------tg------------------------------------------------------------------------------------tg-gg------a-a-cctgc-tt-a-taacc-gtctgta------------------------------atggac-----------aa-------t--------------tt-----tgaacc-tttgacctcaaatcaggtaggactacccgctgaacttaa
>Mycena_s_l_tenerrima_MZ467320
cattattg-aat-a-gt-att---------------------------gggc-g--------ct---gtgctggc-ctc--t---------------------cggggc-a-tgtgcacg-cg-ttcaacatc---tacttc---tat-----ct-atctcttgtgaa-cc-ta-gtg-tggatc----ttgaac--------------------------cctgtcggcaaagg-----cc-------------------------------------------------tttg-------------------------ga----gca--------g------ca-------------------------------atgctt-------------------------------c-gttggct--------------ggagccttc--------------gggg----------------atc-tt-----------gaa--------ccatt----tt--------------tataa---acy-ttta-tttgaa-tctatt--agaa--tg-----t--c----tt--ctt-t-ac--ttg----acgca-----------------------------agtcagt-aaa-aa---a-c-ct-atacaactttcagcaacggatctcttggctctcccatcgatgaagaacgcagcgaaatgcgataagtaatgtgaattgcagaattcagtgaatcatcgaatctttgaacgcaccttgcgcccttt-ggtattccgaagggcatgcttgtttgagtgtcattaaattctc--aacctt-ga--ca-a--------a-ac-----ttgt----tttt----gt-ttcaa-ggcttgga-t-g-tgaggggt--tttgctggcttc----c-ttcagtg------gc-g--gtctgctccctttaaatgcattagtgga-g------t--c-ct-----tt-----tg-tg-g---------acag-gt--tc-a-c-t--tgg-tatgataa---t-tatctatgcctt-gtaa------------------------------------------------------------------------------------------------agcc-ttg------aag-c-a--------aaaa--cc-------------------------------------tat-----------------------------------------------------------------------------------gg-ac--------gttccgc-tt-a-taacc-gtcgcaa---------------------------------gac-----------aa-------c-----------t--tt-----tgaacc-tttgacctcaaatcaagtaggactacccgctgaacttaa
>Mycenella_bryophila_JF908500
-------------------------------------------------------------------tcgctggc-tct--c---------------------aggagc-a-tgtgcacg-ct-cgttcatat---tca--------------ca-ttctcttgtgca-cc-tt-tagctagact----atgaat-------------------------acctctcgagtgaaa-------------------------------------------------atctcggatt--------------------------ga----ggg--------t------tgcg-c-tt---------------------------------------------------------------tcaagct-----------------tcccttg-------------catt----------------ttc-at-----------agt--------ctatg----tc-tt-----------catatt-accc-ct----ttgta-tgtctc--agaa--tg-----t--c----tt--ttttt-gt--gggttc---------tt----------ttgaa---------acctata---a-aa--tg-t-ca-gtacaactttcaacaacggatctcttggctctcgcatcgatgaagaacgcagcgaaatgcgataagtaatgtgaattgcagaattcagtgaatcatcgaatctttgaacgcaccttgcacccttt-ggtattccgaagggtatgcctgtttgagtgtcattatattctc--aaccat-tg--aa-c--------t-tg---------------------tt-tcttt-ggcttgga-t-g-tggggg-----ttgcgggcttt----tttttaa---aa---aa-a--gtcggctcctcttaaatgcattagtgga-a------a--c-cg-----ct-----tg-ca-gg------attcat-tc-act-t-t-t--tgg-cgtgatag-----tatcgtcgtcaa-------------------------------------------------------------------------------------------------------------------aggca-a--------atgt--ct-------------------------------------------------cc------------------------------------------------------------------------ga-gg------t-g-tctgctct-c-taact-gtccgaa------------------a-------------ggac--------------------------------t-ctt---------------------------------------------------
>Mycenella_salicina_JF908497
cattattg-aag-------------------------t-------tgattcggg--------ct-g-tcgctggc-tct--t---------------------aggagc-a-tgtgcacg-ct-cgttcatat---tct--------------ta-ttctcttgtgca-cc-tt-tagctagact----atgaat-------------------------acctctcgagcgtaa-------------------------------------------------atctcggatg--------------------------ga----ggg--------t------tgcg-c------------------------------------------------------------------ttcagct-----------------tcccttg-------------catt----------------ttc-at-----------agt--------ctatg----tc-tt-----------catat---acc-ct----ttgta-tgtctc--tgaa--tg-----c--t----tt--ttt-t-gt--gggttc---------------------ttgta---------acctata---a-aa--tg-t-ta-gtacaactttcaacaacggatctcttggctctcgcatcgatgaagaacgcagcgaaatgcgataagtaatgtgaattgcagaattcagtgaatcatcgaatctttgaacgcaccttgcacccttt-ggtattccgaagggtatgcctgtttgagtgtcattaaattctc--aaccat-tg--aa-c--------t-tg---------------------tt-tcttt-ggcttgga-t-g-tggggg-----ttgccggctttg---c-------a-aa---ga-a--gtcggctctccttaaatgcattagtgga-a------a--c-cg-----ct-----tg-ca-gg------attcat-tc-act-t-t-t--tgg-cgtgatag-----tatcgtcgtcatg------------------------------------------------------------------------------------------------------------------aaggt-c--------atgt--ct-------------------------------------------------cc------------------------------------------------------------------------ga-gg------t-a-tctgctct-c-taact-gtccgta------------------a-------------ggac--------------------------------t-cttaa---tgactt----------------------------------------
>Mycetinis_alliaceus_KY696752
cattattg-aaa-a-cg-ct----ttg--------------------gagaagt--------ct-g-ttgctggc-ctt--t-----------------------tggc-a-tgtgcacg-tc-ttctctgaa---tct--a---t---t---ca-tccacctgtgca-ct-tt-ttg-tagaag----ttctttttgtga-----------------------------------------------------------------------------------ggttttgg-tt-------------------------gc----aga------ctt-----gtctg-c----------------------------------------------------------------------agt-------------------------------------tgactct---------tcgcaga-ga--------gg-ctt--------ctatg----tc-t------------tacaa---act-ct----tagta-tgtttt--agaa--tg-----t--c----tt--tt--a-ct--ggg-ac---------tt----------aactg---------gcccttt---a-aa---c-t-tt-atacaactttcagcaacggatctcttggctctcccatcgatgaagaacgcagcgaaatgcgataagtaatgtgaattgcagaattcagtgaatcatcgaatctttgaacgcaccttgcgcccttt-ggtattccgaagggcatgcctgtttgagtgtcattaaattctc--aacttc-aa--aa-g--------t-tt-------tat----agc----tt-attga-agcttgga-t-g-tgggag----cttgctggcgtc----t-t-------ag---at-g--ttcggctctccttaaatgcattagtgga-a-----ac--t-cg-----tt-----tg-tt-g-----------ga-cc--ac-c-c-t--tgg-tgtgataa---t-tatctacgcctt--ggtcagt--tcgaca---gctttgtttgatcgtc-ttcagacgctctttt---------------tcgagtgttctg-------------g-----------t-tgg------ggt-g-g--------------ct-----------gc-gtta------att----------tgc-----------tctgcctgcaa--------------------------------------------aagatcttatagagta-gg-ga------c-g-tctgcttt-c-taacc-gtctgt-------gt-atgc-------------------ggac-----------aa-------t--------t--t--ac-----tgacta-tttgacctcaaatcaggtaggactacccgctgaacttaa
>Mycetinis_rufodiscus_PP151522
cattattg-aaa-t-gc-tt----tgga--------------------gaagta--------ct-g-ttgctggc-ctt--t-----------------tgacgagggc-a-tgtgcacg-tc-ttctttaaa---tct--a---t---t---ca-tccacctgtgca-ct-ct-ttg-tagaag----ttcttgtga-------------------------------------------------------------------------------------------ggtttt-------------------------ggctgtgga--------c-----ttagg-t---------------c--------------------------------------------------tgcaagt-------------------------------------tgattct-------t-----tgc-ga--------gt-ctt--------ctatg----tt-ct-----------tacaa---act-c-tat-tagta-tgtttt--agaa--tg-----t--c----tt--tt--a-tt--ggg-ac---------tt----------cattg---------gcccttt---a-aa---c-t-tt-atacaactttcagcaacggatctcttggctctcccatcgatgaagaacgcagcgaaatgcgataagtaatgtgaattgcagaattcagtgaatcatcgaatctttgaacgcaccttgcgcccttt-ggtattccgaagggcatgcctgtttgagtgtcattaaattctc--aacttc-aa--ta-g--------t-tt-----ttat-----agc----tc-attga-agcttgga-t-gttgggag----cttgctggcgtc----t-t-------ag---at-g--ttcggctctccttaaaagcattagtgga-a------a--ctcg-----tt-----tg-tt-g-----------ga-cc--ac-c-c-t--tgg-tgtgataa---t-tatctacgcctt--ggtcagt--ctggca---gctctggt--------------ttgattgtcct-cag---gcgttcctggagcgtactg-------------g-----------t-tgg------ggc-g-g--------------ct-----------gc-gtta------att----------tgc-----------tctgcctgcaa-t------------------------aagatctcac-----------------tagagta-gg-ga------t-g-tctgcttt-c-taacc-gtctgt-------gt-actc-------------------ggac-----------aa-------t--------t--t--at-----tgacta-tttgacctcaaa---------------------------
>Mycopan_scabripes_OL839161
cattactg-aag---------------------------------cagttaggg--------tt-g-tagctgac-tct-gt------------------caaaggagt-actgtgctcg-ct-ctattc------tct--a---c---t---tt-tccacctgtgca-cc-tt-ttg-taggct----atgaat-------------------------acctgtcgtgtgtgaggcttt-------------------------------------gtctcattaccggtttca------------------------ag----agg--------t------tgct-g-t----------------------------------------------------------------tatggct-----------------cctcttgcccct----------------------------ttc-ata----------tgc--------ctatg----tt-t------------tatat---act-ct---tttaaacaagtct--agaa--tg-----t--c----tt--tt----gt--ggg-tc---------tt-----------attg---------acctata-----aa---c-t-ta-atacaactttcaacaacggatctcttggctctcgcatcgatgaagaacgcagcgaaatgcgataagtaatgtgaattgcagaattcagtgaatcatcgaatctttgaacgcaccttgcgcccttt-ggtattccgaagggcatgcctgtttgagtgtcattaaattctc--aaacct-tg--atca--------g-tt-----ttgc---gctga----ct-tcaag-gctttgga-t-g-tgggagtc-ttttgctggaact----c-t-------tt---tg-g--atcagctctccttaaatgcattagcggt-t------a--c--------tt-----tgatc-------------cc-ct--tt-c-c-t--tgg-tgtgataa---t-tatctacgcctt--tg---------------------------------------------------------------------------------------------------------------aaa-t-g--------a-----tc----------agt-------------------------------a------------------------------------------------------------------------------tt-tg------t-a-tcagc-tt-c-taacc-gtccatt--------gactt-------------------ggac-----------aa-------c--------------tta-----------attgacc--------------------------------
>Omphalotus_guepiniiformis_KJ395102
cattattg-aaa-t-gt-tt----tga---------------------agggga--------ct-g-ttgctggc-ctt--g-----------------taacaaaggc-a-tgtgcacg-tt-tcctttcaa---tct--a---t---t---ca-tccacctgtgca-cc-tttctg-tagaag----ctttttc----------------------------------------------------------------------------------------aggtcgttgtt-------------------------ag----gggctg---tac-----ttcag--------------------------------------------------------------------tgcagct-------------------------------------ctgttg----------atgattc-tg--------gg-ctt--------ctatg----tc-t------------tacaa---act-c-taa-taaaa-tgtaat--tgaa--tg-----t--c---tct--tt--a-tt--ggt-ac---------tt----------aattg---------gaccttt---a-aa---a-c-tt-atacaactttcagcaacggatctcttggctctcgcatcgatgaagaacgcagcgaaatgcgataagtaatgtgaattgcagaattcagtgaatcatcgaatctttgaacgcaccttgcgcccctt-ggtattccgaggggcatgcctgtttgagtgtcattaaattctc--aacttc-aa--aa-g--------t-tt-----ttg-------------ct-tctga-agcttggact-g-tggagg----cttgctggcatca---c-t-------ag---at-gttctcagctcctctcaaatgcattagcgga-a------a--c-cgga---tt-----ag-tc-g-----------ga-cctaag-c-c-t--tgg-tgtgataa---t-tatctacgcctt--ggtggtt---tgacaa--ggctc--------------------------------------------------tttg-------------g-----------t-tgg------gat-a-g--------------ct-----------gcaactca-----ggt----------tgc-----------tctgtctgc----------------------------tttcatttcaaa--------------gagctgtg-ga-gg------t-g-tctgctct-c-taatc-gtctgt-------tt-tcac-------------------ggac-----------aaa------c--------taac-att-----gacttg-tttgacctcaaatcaggtaggactacccgctgaacttaa
>Omphalotus_olearius_DQ494681
-----ttg-aaa-t-gt-tt----tgaa-------------------gggggga--------ct-g-ttgctggc-ctt--g-----------------taacaaaggc-a-tgtgcacg-tt-tcctttcaa---tct--g---t---t---ca-tccacctgtgca-cc-tttctg-tagaag----ctttttt---------------------------------------------------------------------------------------caggtcgttgtt-------------------------ag----gggctg---tac-----ttcag--------------------------------------------------------------------tgcagct-------------------------------------ctgttg----------atgatcc-tg--------gg-ctt--------ctatg----tc-t------------tacaa---act-c-taa-taaaa-tgtatt--tgaa--tg-----t--c--tttt--tt--a-tt--ggt-ac---------tt----------aactg---------gaccttt---a-aa---a-c-tt-gtacaactttcagcaacggatctcttggctctcgcatcgatgaagaacgcagcgaaatgcgataagtaatgtgaattgcagaattcagtgaatcatcgaatctttgaacgcaccttgcgcccctt-ggtattccgaggggcatgcctgtttgagtgtcattaaattctc--aacttc-aa--aa-g--------c-tt-----ttg-------------ct-tctga-agcttggact-g-tggagg----cttgctggcatca---c-t-------ag---at-gttctcagctcctctcaaatgcattagtgga-a------a--c-cgga---tt-----ag-tc-g-----------ga-cctaag-c-c-t--tgg-tgtgataa---t-tatctacgcctt--ggtggtt---tgacaa--ggctc--------------------------------------------------tttg-------------g-----------t-tgg------gat-a-g--------------ct-----------gcaactaa-----gct----------tgc-----------tctgtctgc----------------------------tttcatttcaaa--------------gagccgtt-gg-gg------t-g-tctgctct-c-taacc-gtctgt-------tt-tcac-------------------ggac-----------aaa------c--------trac-att-----gacttg----------------------------------------
>Panellus_stipticus_PV839804
cattattg-aat-a-cg-ct---------------------------ttgggtg--------tt-g-acgctggc-ctt--t---------------------cgaggc-a-tgtgctcg-ca-ttcaaaact---gtt--t---a---a---tc-ttcacttgtgca-cc-tt-ttg-tagtct----tttgaagtc------------------atctccgctgcaaa------------------------------------------------------tgcgggttttt-------------------------gg----gag--------t------ct--------------------------------------------------------------------------------------------gtctccct--------------gggc----------------ttc-ag-----------aga--------ctatg----tt-tt-----------catat---aca-ttg-----aaa-agttac--agaa--tg-----t--c----tt--ctt---at--tgg-cc----------g----------cgagg------c--ctttata-----aa---c-t-ta-atacaactttcaacaacggatctcttggctctcccatcgatgaagaacgcagcgaaatgcgataagtaatgtgaattgcagaattcagtgaatcatcgaatctttgaacgcaccttgcgcccttt-ggtattccgaagggcatgcctgtttgagtgtcattaaattatc--aacctt-ga--ag-g--------c-tt-----ttgtgg----------tc-ttcta-ggcttgga-t-g-tgaggg----cttgctggcttc----c-ttcagtgga----tt-g--gtctgctccctttaaatgcattagtagg-g------t--c-ct-----ct-----tg-tg-g----------aac-cg--tc-g-c-t--cgg-tgtgataa---t-tatctacgccgt-att--------------------------------------------------------------------------------------------------gac-ttg------caa-----------------------------------------------------------------------------------------------------------------------------------------------tg-ag------a-g-cctgc-tt-a-taacc-gtcttcg---------------------------------gac-----------aa-------g------ct---t--ct-----ttaata-tttgacctcaaatcaggtaggactacccgctgaactt--
>Paragymnopus_brunneodiscus_PP151534
cattattg-aaa-t-gt-tt----tagt-------------------gaagata--------ct-g-ttgctggt-ctt--g------------------acaaaaggc-a-tgtgcacg-tt-cttctctaa---tct--a---t---t---ca-tccacctgtgca-ct-ta-ttg-taggag----ttttctttcatt-----------------------------------------------------------------------------------aggttggc-tt-------------------------gt----aag--------t-----tttgg------------------------------------------------ctt----------g------cat-agt-------------------------------------tgacttt---------tcgggag-gg--------ag-ctt--------ttatg----tt-tt-----------tacca---act-a-ttc-aagta-tgttat--agaa--tg-----t--c----aa--tt--a-tt--ggg-ac---------tt----------tattg---------acccttt---a-aa---aagtta-ttacaactttcagcaacggatctcttggctctcccatcgatgaagaacgcagcgaaatgcgataagtaatgtgaattgcagaattcagtgaatcatcgaatctttgaacgcaccttgcgccctct-ggtattccggagggcatgcctgtttgagtgtcattaaattctc--aacttc-ag--aa-g--------t-tt-----ttatt----aac----ta-tctgt-agcttgga-t-g-tggagg----cttgctggcatc----t-c-------ag---at-g--ttcagctcctcttaaatacattagtgga-a------a--c-cg-----ta-----tg-tt-g-----------ga-cc--at-c-c-t--tgg-tgtgataa---t-tatctacgcttt--ggtgaat--ctaaca---actttctata-------------------ctc--aga------------tttatttctg-------------g-----------t-tgg------gat-a-g--------------tt-----------gc-atta------gtt----------tgc-----------tctgtctgaat----------------------------------------------------agaaggaa-gg-ga------a-g-tctgcttt-c-aaact-gtctgt-------gt-acat-------------------ggat-----------aa-------t--------t--t--at-----tgacta-tttgacctcaaa---------------------------
>Paragymnopus_perforans_KY026623
cattattg-aaa-t-tt-tt----tggg-------------------gaagata--------ct-g-ttgctggt-ctt--g------------------attaaaggc-a-tgtgcacg-tt-ctttcctaa---tct--a---t---t---ca-tccacctgtgca-ct-ta-ttg-taggag----ttttgtttcatt-----------------------------------------------------------------------------------aggttggcttt-------------------------gt----aag--------t-----tttgg------------------------------------------------ctt----------g------cat-agt-------------------------------------tgactttt--------tggaaat-ga--------gg-ctt--------ctatg----tt-ct-----------tacca---act-a-ttc-aagta-tgttat--agaa--tg-----t--c----aa--tt--a-tt--ggg-ac---------tt----------tattg---------acccttt---a-aa---aag-tt-atacaactttcagcaacggatctcttggctctcccatcgatgaagaacgcagcgaaatgcgataagtaatgtgaattgcagaattcagtgaatcatcgaatctttgaacgcaccttgcgccctct-ggtattccggagggcatgcctgtttgagtgtcattaaattctc--aacttc-ag--aa-g--------t-tt-----ttatt----aac----ta-tctgt-agcttgga-t-g-tggggg----cttgctggtatc----t-c-------ag---at-a--ctcagctcctcttaaatgcattagtgga-a---------c-cg-----ta-----tg-tt-g-----------ga-cc--at-c-c-t--tgg-tgtgataa---t-tatctacgcttt--ggttaat--ctaaca---acttctatg--------------------ctc--aga------------tttatttctg-------------g-----------t-tag------gat-a-g--------------tt-----------gc-attc------att----------tgc-----------tctgtcta-------------------------------------------------------tgtagaag-gg-gg------a-g-tctgcttt-c-aaact-gtctgt-------gt-atat-------------------ggac-----------aa-------t--------t--t--at-----tgacta-tttgacctcaaatcaggnnnnnnnnnnnnnnnnnnnnaa
>Paramarasmius_mesosporus_OM522626
cattattg-aaa-c-at-tg----taa---------------------aggaag--------tt-g--agctggc-tct--t--------------------ctagggc-a-tgtgctcg-ct-ttctttcaat-------c---t---t---ca-tccacctgtgca-ct-tt-ttg-tagagg----atctggaat--------------------------------------------------------------------------------------------------------------------------ga----ggggcgaaa---------------------------------------------------------------------------------gtccctt-------------------------------------tagta---------------cgg-gt-----------ctt--------ctatg----tt-tt-----------tacac---aca-c-ttc-atgta-tg-tct--agaa--tg-----t--t----at--tt--a-tt--ggg-ac---------tt----------agttg---------acccttt---a-aa-----a-ct-atacaactttcagcaacggatctcttggctctcgcatcgatgaagaacgcagcgaaatgcgataagtaatgtgaattgcagaattcagtgaatcatcgaatctttgaacgcaccttgcgcctctt-ggtattccgagaggcatgcctgtttgagtgtcattaaattctc--aacctc-aa--aa-g--------c-tt-----ttgct-----------ta-ttgag-tgtttgga-t-g-tgaggg-----ttgctggcttt----------gaa-ca---ag-a--gtcggctccctttaaatgcattagtgga-a------a--c-ct-----tg-----tg-t--------------gg-ac--ca-c-a-t--tgg-tgtgataa---t-tatctacgccat--tggctttt----gtg------tctacagtc----------ggagtagctt--a------------attgctgctacg-------------g-----------t-ttg------gag-g-g--------------ttgca----ttttgtaatga-----------------actgc-----------tccctctgttg-aa----------------------------------------------------------gg-gt------t-a-tctgc-tt-c-aaact-gtcctaa------gt-tatt-------------------ggac-----------aa-------t--------ct-t--tt-----gaactg-tttgacctcaaatcaggtaggattacccgctgaacttaa
>Paramycetinis_austrobrevipes_KY026622
cattattg-aaa-t-gc-tt----tgg--------------------agaagta--------ct-g-ttgctggt-ctt--t------------------taacgaggc-a-tgtgcacg-tc-ttcttt-aa---tct--a---t---t---ca-tccacctgtgca-ct-ta-ttg-taggag----ttcttatt---------------------------------------------------------------------------------------aggttggc-tt-------------------------gt----aga------ctt-----ttggt-c------------------------------------------------------------------tattagt-------------------------------------tagctt--------------att-gg--------gg-ctt--------ctatg----tc-tt-----------aacaa---act-tatta-ttgta-tgtttt--agaa--tg-----t--c----tt--tt--a-tt--ggg-ac---------tt----------aactg---------gcccttt---a-aa---c---tt-gtacaacttttagcaacggatctcttggctctcccatcgatgaagaacgcagcgaaatgcgataagtaatgtgaattgcagaattcagtgaatcatcgaatctttgaacgcaccttgcgcccttt-ggtattccgaagggcatgcctgtttgagtgtcattaaattctc--aacttc-aa--aa-g--------c-tt-----ttac-----agc----tt-attga-agcttgga-t-g-tggggg----cttgctggcgtc----t-t-------ag---at-g--ttcagctctccttaaatgtattagtgga-a-----ac--c-tg-----tt-----tg-tt-g-----------ga-cc--at-c-c-t--tgg-tgtgataa---t-tatctacgcttt--ggttagtgtctaata---gctctatt--------------tcagtcgctt-----------------aggtgttctg-------------g-----------c-ttg------ggt-g----------------tt-----------gc-atta------att----------tgc----------ttctgcctt----------------------------------------------------ggatagagtaa-gg-ga------a-g-tctgctct-c-taatc-gtctgt-------gt-atgc-------------------ggac-----------aa-------t--------t--t--at-----tgacta-tttgacctcaaatcaggtaggactacccgctgaacttaa
>Paramycetinis_caulocystidiatus_KY026642
cattattg-aaa-t-gc-tt----tgg--------------------agaagta--------ct-g-ttgctggt-ctt--t------------------taacgaggc-a-tgtgcacg-tc-ttcttt-aa---tct--a---t---t---ca-tccacctgtgca-ct-ta-ttg-taggag----ttcttatt---------------------------------------------------------------------------------------aggttggc-tt-------------------------gt----aga------ctt-----ttggt-c------------------------------------------------------------------tattagt-------------------------------------tagctt--------------att-ag--------gg-ctt--------ctatg----tc-tt-----------aacaa---act-tatta-ttgta-tgtttt--agaa--tg-----t--c----tt--tt--a-tt--ggg-ac---------tt----------aactg---------gcccttt---a-aa---c---tt-gtacaacttttagcaacggatctcttggctctcccatcgatgaagaacgcagcgaaatgcgataagtaatgtgaattgcagaattcagtgaatcatcgaatctttgaacgcaccttgcgcccttt-ggtattccgaagggcatgcctgtttgagtgtcattaaattctc--aacttc-aa--aa-g--------c-tt-----ttac-----ggc----tt-attga-agcttgga-t-g-tggggg----cttgctggcatc----t-t-------ag---at-g--ttcagctctccttaaatgtattagtgga-a-----ac--c-tg-----tt-----tg-tt-g-----------ga-cc--at-c-c-t--tgg-tgtgataa---t-tatctacgcttt--ggttagtgtctaata---gctctatt--------------tcagtcgctt-----------------aggtgttctg-------------g-----------c-ttg------ggt-g----------------tt-----------gc-atta------att----------tgc----------ttctgcctt----------------------------------------------------ggatagagtaa-gg-ga------a-g-tctgctct-c-taatc-gtctgt-------gt-atgc-------------------ggac-----------aa-------t--------t--t--at-----tgacta-tttgacctcaaatcaggtaggactacccgctgaacttaa
>Peckorumyces_umbonatus_DQ486708
-----ttg-aaa-t-gt-tt----tga---------------------agggga--------tt-g-ttgctggc-ttt--t--------------------ctaaagc-a-tgtgcacg-tc-ttctttcat---tct--c---t---t---ca-tccacctgtgca-cc-at-ttg-tagggc----cttggatcg-----------------------------------------------------------------------------------------ttgtagat-------------------------gt----gcaata---gct-----ttcgg-g---------------ct-----------------------------tgt-----------------tgtactc-------------------------------------tggaa------------tggtcc-ca--------gg-ttt--------ctatg----tt-t------------tatat---aca-c-taa-atgaa-tgtctt--tgaa--tg-----t--c----tt--tt--a-ct--ggg-ac---------tt----------aactg---------acccttt---a-aa---c-t-ta-atacaactttcagcaacggatctcttggctctcgcatcgatgaagaacgcagcgaaatgcgataagtaatgtgaattgcagaattcagtgaatcatcgaatctttgaacgcaccttgcgcccctt-ggtattccgaggggcatgcctgtttgagtgtcattaaattctc--aacctc-aa--aa-g--------c-tt-----ttgc------------tt-tctga-ggcttgga-t-g-tggagg----tttgctggcgtc----t-t-------ag---at----gtcggctcctcttaaaagcattagtgga-a------a--c-cg-----ct-----tg-tt-g-----------ga-cc--at-c-c-t--tgg-tgtgataa---t-tatctacgcctt--ggctagc---cagca---g-ctctttgggtcgcc-aatagaggataactttcgaagt--------ttattcacttcg-------------g-----------t-ttg------gat-a-g-------------ttt-----------gc-attc------att----------tgc-----------tctgtctgcct-tt----------------------ctctagatctg----------------aagagtag----ga------t-g-tctgctyt-c-taacc-gtctac-------gc-ttgt-------------------agac-----------aa-------t-----------t--ac-----tgacta----------------------------------------
>Phloeomana_clavata_LT671447
cattactg-act-g-ac-t-----------------------------ggggag--------tt-g-tcgctgac-tct--t---------------------aggagt-a-tgtgcacg-ct-cttcaaaat---tct--t---c---t---ta-accacctgtgca-ct-t--ttg-tagact----atgata--------------------------actctcaacgattt--------------------------------------------------cgttggattg-------------------------aat---gga--------c------ttgcgt------------------------------------------------------------------tctagct----------------ggtcttt--------------caat----------------gtt-at-----------agt--------ctacg----tc-t------------tatcc---ata-------tacaa-agtctt--agaa--tg-----t--c----at--ttt---gt--ggg-tc-----------------------tcg---------acctata-----aa---a-c-tt-atacaactttcaacaacggatctcttggctctcgcatcgatgaagaacgcagcgaaatgcgataagtaatgtgaattgcagaattcagtgaatcatcgaatctttgaacgcaccttgcactcctt-ggtattccgaggagtatgcctgtttgagtgtcattaaattctc--aaacct-ct--attg--------g-ct-----ttat----tgac----aa-tagag-gctttgga-t-g-tggggg-----ttgctggctta-------------gc----aa-a--gtcagctctccttaaatgcattagtggt-t------a--c-t------gt--------tc------------tcc-ac--tt-c-t-t--tgg-tgtgataa---t-tatctacgcctc--ag------------------------------------------------------------------------------------------------------gtg------gtgat----------------gt-------------------------------------ta------------------------------------------------------------------------------------ag-tg------t-a-actgcttt-c-taacc-gtccaat-------ctattt-------------------ggac-----------aa-------c--------------tt-----gaacca-tttgacctcaaatcaggtaggactacccgctgaacttaa
>Phloeomana_speirea_LT671446
cattactg-aat-a-ca------------------------------tggagtg--------tt-g-tagctggc-tct--t---------------------cggagc-a-tgtgcacg-ca-cttcaaatt---cat--c---t-------tt-accacctgtgca-ct-t--ttg-tagact----gtgata--------------------------actctcaatggttt----------------------------------------------actccgttggattg-------------------------aa----gga--------c------atgcgt------------------------------------------------------------------cttagct-----------------gtcttt--------------cgac----------------ttc-ac-----------agt--------ctatg----tc-t------------catct---act-------ataaa-aagtct--agaa--tg-----t--a----ac--tt----gt--ggg-tc---------tt------------ttg---------acctata---a-aa---c-t-ta-atacaactttcaacaacggatctcttggctctcgcatcgatgaagaacgcagcgaaatgcgataagtaatgtgaattgcagaattcagtgaatcatcgaatctttgaacgcaccttgcactcctt-ggtattccgaggagtatgcctgtttgagtgtcattaaattctc--aaacct-ct--tt-g--------a-ct-----ttattg---------aca-aagag-gctttgga-t-g-tggggg-----ttgctggcttt-------------ca----cg-a--gtcagctctccttaaatacattagtggt-t------a--c---------------tg-tt------------ctc-ca--ct-t-c-c--tgg-tgtgataa-----tatctacgccta----------------------------------------------------------------------------------------------------------gtg------gagat----------------gt-------------------------------------ta------------------------------------------------------------------------------------ag-tg------t-a-gctgctct-c-taacc-gtccatg-------caatgt-------------------ggac-----------aa-------c--------------tt-----gaaccc-tttgacctcaaatcaggtaggactacccgctgaacttaa
>Pleurella_ardesiaca_MH380192
cattattg-aag-t-ta-attc--------------------------agaagg--------tt-g-tagctggc-ttt--t-ca---------------atcgagagc-a-tgtgcaca-cc-ttctgtctt---ata--a---tt-c----tt-accacctgtgca-cc-tt-ttg-tagtcc----atgagc-------------------------gaatttcaattgaag-----g--------------------------------caac----ttcacattggttt--------------------------ga----agg--------g------ttgc-g-t----------------------------------------------------------------ctcagct-----------------ccctttg----------------------------tta-gctt-gt-----------ggt--------ctatg----tt-ct-----------tatac---acc------ctagta-tgtctt--tgaa--tg-----t--c----tc-att--------ggg-tc---------ttg---------tgctgtaatggcatggccttt---a-aa---a-c-tt-atacaactttcaacaacggatctcttggctctcgcatcgatgaagaacgcagcgaaatgcgataagtaatgtgaattgcagaattcagtgaatcatcgaatctttgaacgcaccttgcgctcctt-ggtattccgaggagcatgcctgtttgagtgtcattaaattctc--aacctc-tc--ca-g--------c-tt-----ttac----aagt----tg-gttga-ggcttgga-t-g-tggggg-----ttgcgggcttc----t---------ca---ga-g--gtcggctctccttaaatacattagtgga-a------a--c-c------tt-----------a---------tcct-tt--cc-t-c-t--agg-tgtgatag---tttatctacatcttg---------------------------------------------------------------------------------------------------------ttg------gac-t-g--------ggtc--tt-------------------------------------tgtaat--------------------------------------------------------------------------------gg-gt------c-t-tctgc-tt-c-taacc-gtccatt--------gactt-------------------ggac-----------aa-------t-----------t--aa-----tgacta-tttgacctcaaatcaggtaggactacccgctgaacttaa
>Pleurella_microspora_OL839173
cattattg-aagttgat-tc----------------------------aaaggg--------tt-g-tagctggc-tct--c-------------------tcgggagc-a-tgtgcaca-ct-ttttgtctt-acact--c---t---t---ct-taccactgtgca-cc-tt-ttg-tagagc----atgaat------------------------gaactttcagttgaggtt------------------------------------tgac----ctcattctggttt--------------------------ga----ggg--------g------ctgc-g------------------------------------------------------------------gttagct-----------------ccccttgcag------------------------------ctc-at-----------gct--------ctatg----tc-t------------tatac---act-cta---tagta-tgtctt--agaa--tg-----t--g----tt------a-at--agg-----------ctt----------tgctgtaacggcatggccttt-----aa---a-c-tt-atacaactttcaacaacggatctcttggctctcgcatcgatgaagaacgcagcgaaatgcgataagtaatgtgaattgcagaattcagtgaatcatcgaatctttgaacgcaccttgcgctcctt-ggtattccgaggagcatgcctgtttgagtgtcattaaattctc--aacctc-ac--ca-g--------c-tt-----ttac----aagt----tg-actga-ggcttgga-tgg-tggggg-----ttgcaggcttc----t-c-------aa---ga-g--gtcagctccccttaaatgcattagtgga-a------ta-c--------ct-----ta--------------tcct-tt--cc-t-c-t--agg-tgtgatag---tatatctgcatcttg---------------------------------------------------------------------------------------------------------ttg------gat-t-g--------ggtc--tt-------------------------------------tgtaag--------------------------------------------------------------------------------gg-gt------t-gttctgc-tt-c-taaca-gnccatt--------gactt-------------------ggac-----------aa-------t-----------c--ttat--atgacaa-cttgacctcaaatc-------------------------
>Porotheleum_fimbriatum_KX081137
cattactg-aag-a-aa-tg---------------------------gcaaagg--------tt---gagctggc-tcc--t---------------------aggagt-a-cgtgctcg-cctctgtcgctt---ttt--c---t---a---ct-ttccactgtgca-cc-tt-atg-taggct----ttgcgc-----------------------------------------------------------------------------------------------------------------------------ga----aag---------------------------------------------------------------------------------------gttgact-----------------tgtcaac-------------tgattg--------------tta-aa-----------agc--------ctatg----tc-tt--------a--tatac---acy-at----tgaaa-agtctt--tgaa--tg-----tgtc---tct-att----gt--tgg-tc---------tt------------tga---------accgata---ataa---a-c-tt-gtacaactttcagcaacggatctcttggctctcgcatcgatgaagaacgcagcgaaatgcgataagtaatgtgaattgcagaattcagtgaatcatcgaatctttgaacgcaccttgcacccttt-ggtattccgaagggtatgcctgtttgagtgtcattaaattctc--aaaggc-cc-agttg--------g-tt-----ttaa---caatyga--t---tggg-actttggact-g-tgaggg-----ttgccggttct----t-------aact---gg-a--tcggactcccttgaaatacattagtggt-t------a--t---------------cgatc------------cgc-tt--cc-a-c-t--tggttgtgatag---tctatctacgcctt--tg---------------------------------------------------------------------------------------------------------------gagct-g--------gtca-gc----------------------------------------------------------------------------------------------------------------------------tt-gy------t-a-tccgc-tt-c-taact-gtccatc---------cgat-------------------ggac-----------aa-------c--------t--c--tt-----tgacaa-tttgacctcaaatcaggtaggactacccgctgaacttaa
>Porotheleum_parvulum_OM422783
cattactg-aag-a-aa-tg----------------------------gcaagg--------tt---gagctggc-tct--t--------------------cggatgc-a-tgtgctcg-cc-ctgtcgctt---ttt--c---t---a---ct-ttccactgtgca-cc-tt-atg-taggctt---atggatggctagg----------------------------------------------------------------------------------------------------------------------ga----ggg--------c------ttg---------------------------------------------------------------------------------------------ccctttc-------------aaacc---------------ttt-gt--------a--aga--------ctacg----tc-ta-----------cacac---act-c-----tataa-agtttc--tgaa--tgg----t--c---tat-att----gt--tgg-tc---------tt----------agatg---------accgata---agaa---c-c-tt-atacaactttcagcaacggatctcttggctctcgcatcgatgaagaacgcagcgaaatgcgataagtaatgtgaattgcagaattcagtgaatcatcgaatctttgaacgcaccttgcacccttt-ggtattccgaagggtatgcctgtttgagtgtcattaaattctc--aaaacc-ca--gttg--------g-tt-----ttac-----atcga-----tcggg-attttggatt-g-tgaggg-----ttgccggtcct------------aaca---gg-a--tcggactccctttaaacacattagtggt-t------a--t---------------cgatc------------cgc-tt--cc-a-c-t--tgg-tgtgatag---tctatctacgcctt--tg---------------------------------------------------------------------------------------------------------------gaa-t-g--------atca-gtt------------------------------------------------------------------------------------------------------------------------------gt------t-a-tccgc-tt-c-taacc-gtccgac-------tcagtt-------------------ggac-----------ag-------c-----------t--tt-----tgacaa----------------------------------------
>Pseudohydropus_floccipes_OM422760
---------aac------------tgga--------------------tggaag--------tt---tagctcgt-tcg--t-----agact-------ggtctgaagct--tgagtaaaacc-ttgctttgt--gtcc--------------ct-ctcagtcgcaagactggt-ctg-aagcatc--agtaaaacgttgc----ttt-----gttgttggtatctcagtcgca--------------------------------------------------agactggtyt--------------------------gg----agc--------t------tgat-t-aaaa-------------------------------------------------------------cctggct-------------ctgttatcctcagtcgaga-tctttggtt---------------ttc-atg----------ggc--------ctacg-----------------tc-tatac---act-ac----aaaaa-agtcat--tgaa--tg-----t--t----tg--tt--gtgt--cgg-tc---------gt----------aaaac---------atcgatat--a-aa---c-t-ct-atacaacttttagcaacggatctcttggctctcgcatcgatgaagaacgcagcgaaatgcgataagtaatgtgaattgcagaattcagtgaatcatcgaatctttgaacgcaccttgcacccttt-ggtattccgaagggtacgtctgtttgagcgtcattaatctctc--aaagtt-tt--gg-t--------c-ct-----ttcg--------g--gga-tcgat-cctttgga-t-g-tgaggg-----ttgctggttgt--------------aa---cg-a--tcagactccctttgaatacattagtggt-c------t--t-t------ct-----------g-----------aa-tc--ca-c-g-a--aag-tgtgatag---tctatctacgctttg------------------------------------------------------------------------------------------------------------------caa-t-g--------g----att---------tggt-----------------------------------------------------------------------------------------------------------------at------c-g-tccgc-tt-c-taacc-gtctgta-----------------------------aaaggac-----------aa-------tagactcttta-tcttt-----ttgaca-tttgacctcaaatcagatgggactacccgctgaacttaa
>Pseudohydropus_globosporus_MH414566
cattactg-aaa-g-at-ag----------------------------atagga--------tt-g-atgctggc-tct--t------------------aatcggagt-accgtgctca-tt-ctatcgttt---ttc------t---a---tc-tcccactgtgca-cc-t--ttg-tagact----attatg-----------------a------tgactctcagtctca--------------------------------------------------cgactggttt--------------------------ga----agt--------c------tagctt------------------------------------------------------------------taccgct-----------------ttacttcgcc--------------------------t---ttc-ata----------ggt--------ctacg----tc-ta-----------tacaa---act------actaaaagttcat--tgaa--tg-----t--t----ac--ttc---gt--tgg------------tt---------gtaatg---------accgata---g-aa---a-t-ct-atacaactttcagcaacggatctcttggctctcgcatcgatgaagaacgcagcgaaatgcgataagtaatgtgaattgcagaattcagtgaatcatcgaatctttgaacgcaccttgcacccttt-ggtattccgaagggtacgcctgtttgagcgtcattaatctctc--aaagct-aa--ct-g--------g-tt-----ttgcga---------tcg-gttat-gctttgga-c-g-tgaggg-----ttgctgattgt----c-ta------tt---cg-a--tcagactccctttaaatacattagtggt-t------a--t-c-------------cg----a-----------at-cc--ac-t-t-t--aag-tgtgatag---tctatctacgcttga------------------------------------------------------------------------------------------------------------------cag-t-g--------g----ttt--------------------------------------------------------------------------gg-----------------------------------------------aa-ag--------g-actgcttt-c-taacc-gtctctt----------------------------tcagagac-----------aa-------tagactcgctt-t-ctt-----tgacta-tttgacctcaaatcaggtggga-----------------
>Pseudomarasmius_glabrocystidiatus_KF251072
--------------------------------------------------------------------------------------------------------ggagt-a-tgtgcacg-tt-ctgcgttgg-ttgtt--a---t---t---ca-tccacctgtgca-ct-tt-ctg-tagaag----cttttgtt---------------------------------------------------------------------------------------aggttggc-tt-------------------------ga----ataggtt--ctt----aattgg-g----------------------------------------------ctt----------g------ttc-agt-------------------------------------tgactt--------------gat-ag--------ga-ctt--------ctatg----tc-tt-----------tacaa---acc-a-ttg-aagca-tg-ttt--agaa--tg-----t--c----tt--tt--a-tt--ggg-ac---------tt----------tactg---------gcccttt---a-aa---c-t-tt-atacaactttcagcaacggatctcttggctctcccatcgatgaagaacgcagcgaaatgcgataagtaatgtgaattgcagaattcagtgaatcatcgaatctttgaacgcaccttgcaccctct-ggtattccggagggtatgcctgtttgagtgtcattaaattctc--aacttc-aa--aa-g--------t-tt-----ttatt----aac----tt-attga-agcttgga-t-g-tggagg-----ttgctggcgtc----t-t-------ag---at-g--ttcagctcctcttaaatgcattagtgga-a------c--c-cgt----tt-----tg-tt-g-----------gg-cc--a--c-c-t--tgg-tgtgataa---t-tatctacgcttt--ggttggt--ttaact---cttcaggt--------------aaagct-ctt--aactg----------gcttatcctg-------------g-----------t-tgg------gat-a----------------ct-----------gc-atta------gtt----------tgc-----------tgtatctg------------------------------------------------------------agg-gg-ac------t-t-tctgctct-c-taacc-gtccttt------g-------------------------ggac-----------aa-------t--------c--t--at-----tgacta-tttgacctcaaatcaggtaggactacccgctgaactta-
>Pseudomarasmius_pallidocephalus_KY026635
cattattg-aaa-a-tc-ta----actg-------------------gcgcagt--------tc-a-gtgctgac-ttc--t-taa----------------ctggagt-a-tgtgcacg-tt-ctgtgtcgg-ttgtt--a---t---t---ca-tccacctgtgca-ct-tt-ttg-tagaag----cttttgtt---------------------------------------------------------------------------------------aggttggc-tt-------------------------ga----atgggtt--ctt----agttga-a----------------------------------------------ctt----------g------ttt-agt-------------------------------------tgactt--------------gat-aa--------ga-ctt--------ctatg----tc-tt-----------tacaa---acc-a-ttg-aagta-tg-ttc--agaa--tg-----t--c---ttt--tt--a-tt--ggg-ac---------tt----------aactg---------gcccttt---a-aa---c-t-tt-atacaactttcagcaacggatctcttggctctcccatcgatgaagaacgcagcgaaatgcgataagtaatgtgaattgcagaattcagtgaatcatcgaatctttgaacgcaccttgcaccctct-ggtattccggagggtatgcctgtttgagtgtcattaaattctc--aacttc-aa--aa-g--------t-tt-----ttatt----aac----tt-attga-agcttgga-t-g-tggggg-----ttgctggcatc----t-t-------ag---at-g--ttcggctcctcttaaatgcattagtgga-a------c--c-cgt----tt-----tg-tt-g-----------gg-cc---a-c-c-t--tgg-tgtgataa---t-tatctacgcttt--ggttggt--ttgact---ctcaggt---------------aaagct-ctt--aactg--------aggtttattctg-------------g-----------t-tgg------gat-a----------------ct-----------gcaacta------gct----------tgc-----------tgtatctg------------------------------------------------------------aag-gg-ac------t-t-tctgctct-c-taacc-gtcttt--------c------------------------agac-----------aa-------t--------t--t--at-----tgacta-tttgacctcaaatcaggnnnnnnnnnnnnnnnnaactaa
>Pulverulina_flavoalba_OR238891
ggcttctg-aga----------t----------------------tgactctgg--------tt-g-tagctggc-tcc--t---------------------cggagt-a-tgtgctcg-cc-ttgtcgctt---ttt--c---t---a---ct-ttccactgtgca-cc-t--ttg-taggctc---acgacg-------------------------------------------------------------------------------------------tttaagta--------------------------gt----agg--------c------tcgc-t-g----------------------------------------------------------------taaggct-----------------tgtctcc-------------gactt---------------gtc-gtgg---------gat--------ctacg----tc-ta-----------tacac---act------cttata-aagtct--agaa--tg-----t--c---tct--tt----gt--tgg-tc---------tt------------tag---------accgata-----aa---a-c-tt-gtacaactttcagcaacggatctcttggctctcgcatcgatgaagaacgcagcgaaatgcgataagtaatgtgaattgcagaattcagtgaatcatcgaatctttgaacgcaccttgcacccctt-ggtattccgaggggtacgcctgtttgagtgtcattaaattctc--aataga-cctggttag-------t-ct-----ttgact--------gatc-taggt-cgattgga-t-g-tgaggg-----ttgccggtcta----t----------c---gg-a--tcggactccctttaaatacattagtggt-t------a--c---------------cgatc------------ctc-tt--cc-a-c-t--agg-tgtgataa---tctatctacgcctta---------------------------------------------------------------------------------------------------------tcg------gaa-c-g--------a----tct-----------gc--------------------------------------------------------------------------------------------------------------ta-gt------t-a-tccgcttt-c-taacc-gtctcgc---------------------------tctagagac-----------aa-------c-----------t-act-----tgacaa-tttgacctcaaatcaggtgggactacccgctgaacttaa
>Pulverulina_ulmicola_HQ179667
-----ctg-aag-a-at-tg---------------------------actctgg--------ct-g-tagctgac-tct--t---------------------aggagt-a-tgtgctcg-cc-ttgtcgctt---ttt--c---t---a---ct-ttccactgtgca-cc-tt-ttg-taggctc---acgacg--------------------------actctcagtagtaa-----c-------------------------------------------atactggatgtta-----------------------ga----ggg--------c------tcgc-t-g----------------------------------------------------------------caaagct-----------------tgtcctt-------------cgact---------------gtt-gtg----------gat--------ctacg----tc-ta-----------tacac---act------tttata-aagtct--agaa--tg-----t--c---tat--tt----gt--tgg-tc---------tt------------tag---------accgata-----aa---a-c-tt-gtacaactttcagcaacggatctcttggctctcgcatcgatgaagaacgcagcgaaatgcgataagtaatgtgaattgcagaattcagtgaatcatcgaatctttgaacgcaccttgcacccctt-ggtattccgaggggtacgcctgtttgagtgtcattaaattctc--araaagacctggttag-------t-ct-----ttga---ctgat----cc-taggt-cctttgga-t-g-tgaggg-----ttgccggtcta----t------aa-ct---gg-a--tcggactccctttaaatacattagtggt-t------a--c---------------cgatc------------ctc-tt--cc-a-c-t--agg-tgtgataa---tctatctacgcctta---------------------------------------------------------------------------------------------------------tag------gaa-c-g--------a----tct-----------gc--------------------------------------------------------------------------------------------------------------ta-gt------t-a-tccgcttt-c-taacc-gtctcgc---------------------------tctagagac-----------aa-------c-----------t--ct-----tgacaa----------------------------------------
>Pusillomyces_asetosus_KF251066
---------------------------------------------------------------t-g-ctgctggc-tgt-----------------------aacaggc-a-tgtgcacg-ct-cttttcatc---cct--c---t---t---ca-tccacctgtgca-ct-tt-tgtatggaagt--cttttat------------------------caagttttatgcggac-------------------------------------------------tttgtagagc--------------------------ca----agg--------c------tttg-c-aagttaaagg-------------------------------------------------------tcaagcc---------------------------------------------------------tct-aaagttgagaaa-agc------ttctata----tc-tt-------tta-tatat---acc-ta----atgta-tgtct---agaa--tg-----taaa----ct--tt----at-tggg-ac---------tt----------aagtg---------acccttt---a-aa---a-t-tt-atacaactttcagcaacggatctcttggctctcccatcgatgaagaacgcagcgaattgcgatatctaatgtgaattgcagaattcagtgaatcatcgagtctttgaacgcaccttgcgccctct-ggtattccggagggcatgcctgtttgagtgtcattaaattctc--aacctt-at--aa-g--------g-ct-----tgtc------------tt-tgtaa-ggcttgga-t-g-tggcgg----tttgtcggtgtc----t-ttcaaag-ac---gt-t--tccggctcctctgaaattcattagttgg-t------t--t-tgtcctttt-----tc-tt-a-----------ac-ca--ga-c-t-t--tgg-tgtgataa---t-tatctacgcctt--ggtg-ttta-----------------------------------------------------------------------------------------------ttggttcaagag------------------tt--------agggt----------------------agtgcat--------------------------------------------------------------------------------------------t-agtttgt-ct-c-tacct-gtttcttc----------------------------------------------aa-------a-------------gtc-----tatcga-gtggcggctgcattgagttgctctgcccggatagcaagg
>Pusillomyces_manuripioides_MK434210
cattaatg-aat-g-ct-tt----tggg--------------------aaaggg--------tt-g-ctgctggc-tgt-----------------------aacaggc-a-tgtgcaca-ct-cttttcatt---cct------t---t---ca-tccacctgtgca-ct-tt-tgtatggaagt--cttttg--------------------------aagtttcatgcggac-------------------------------------------------tttgtagagc--------------------------ta----agg--------t------ttta-c-aagttgaagg-------------------------------------------------------tcaagcc---------------------------------------------------------tct-gaaacc-aataa-agc------ytctgta----tc-tt-------t---tatat---acc-ca----ttgta-tgtct---agaa--tg-----taac----tt--tt----at-tggg-ac---------tt----------aagtg---------acccttt---a-aa---a-c-tt-gtacaactttcagcaacggatctcttggctctcccatcgatgaagaacgcagcgaattgcgatatctaatgtgaattgcagaattcagtgaatcatcgagtctttgaacgcaccttgcgccctct-ggtattccggagggcatgcctgtttgagtgtcattaaattctc--aacctt-at--aa-g--------a-ct-----tgtc------------tt-tgtaa-ggcttgga-t-g-tggggg----tttgctggtgtc------ttcaaag-ac---gt-t--tccagctcctctgaaattcattagttgg-t------t--t-tgtcctttt-----tc-tt-a-----------ac-ca--aa-c-c-t--tgg-tgtgataa---t-tatctacgcttt--ggtgttttr-----------------------------------------------------------------------------------------------ttggttcaagag------------------tt--------agggt----------------------agtgcat--------------------------------------------------------------------------------------------t-agcttgt-ct-c-tacct-gtagagttttgcatttacttgctttacttggtctatcaaggacttggatagagaaa-------a-------------gtc-----tatcga-gtggcggttgcattgagttgctctgcctggatagcaagg
>Rectipilus_idahoensis_AY571057
---------agc---at-tt--------------------------gaaatggt--------tt-g-ttgctgcc-ttg----------------------aaaaagga-t-tttgcac--cc-attcaatct---tct--a---c---t---ta-accacttgtgca-ct-tt-tca-tagact----gtgaat-------------------------aactatcactgaaa--------------------------------------------------attgtggattt-------------------------ga----atg--------c------tagt--------------------------------------------------------------------gcaagct-----------------tgctttctacca----------------------------ttc-ac-----------agt--------ctgtg----tt-tta------ttt-tacac---act------attgaaatgtaaa--tgaa--tg-----t--t---g---att----at--ggg------------tt----------gtatg---------acctata---t-aa---t-t-aa-atacaactttcagcaacggatctctaggctctcgtatcgatgaagaacgcagcgaaatgcgataagtaatgtgaattgcagaattcagtgaatcatcgaatctttgaacgcaccttgcacccttt-ggtattccgaagggtatgcctgtttgagtgtcattaaattctc--aagtct-tt--ca-a--------g-tt-----tttct--------------tgaat-gatttgga-t-tctgaggg---ttatgttggctct--------------ag---ta-g--ttagactccctttaaagatattagtggc-t------t-----------gt-----tgatc-------------cc-ca--tt-a-t-t--tgg-tgtgatagc--tctatctacattata----------------------------------------------------------------------------------------------------------------cataa-t-g--------gcaaggtc-------------------------------------tgtaat-----------------------------------------------------------------------------------ggcaat-tt-a-gctgcttt-c-taata-gtctaga-----------------------------aatagac-----------aa-------t--------------tt-----gaacca-tttgacctcaaatcaggtaggac----------------
>Resinomycena_rhododendri_EU517509
cattattg-aat-a-cg-ct----------------------------tgagtg--------tt-g-atgctggc-ctt--c-----------------------gggc-a-tgtgctcg-ca-ttcaaa---c-ctat--t---t---a---tc-ttctcttgtgca-cc-tt-ttg-tagtct----ttgaagtca------------------atctccgctgcaaa------------------------------------------------------tgcgggttttg-------------------------gg----ggc--------t------tgag-c-g-----------------------------------------------------------------------------------caggccccttg--------------gggc----------------ttc-aaa----------gaa--------ctatg----tc-t------------tatat---act-ct----attga-agttac--agaa--tg-----t--c----at--ctt---aa--agg-ca-gcgc-----t----------agtcg------c--agtcatt---a-aa---c-c-ta-atacaactttcaacaacggatctcttggctctcccatcgatgaagaacgcagcgaaatgcgataagtaatgtgaattgcagaattcagtgaatcatcgaatctttgaacgcaccttgcgcccttt-ggtattccgaagggcatgcctgtttgagtgtcattaaattatc--aacctt-ga--ag-g--------c-tt-----tgttgc----------tc-ttctt-ggcttgga-t-g-tgaggg---ctttgctggcttc----c-ttcagtgga----tt-g--gtctgctccctttaaatgcattagtggg-a------t--c-t------ct-----tg-tg-g-----------ac-cg--tc-a-c-t--ggg-tgtgataa---t-tatctactcctc-ttg--------------------------------------------------------------------------------------------------act-ttg------aag-c-a--------aa----ct-------------------------------------ta------------------------------------------------------------------------------------tg-gg------a-a-cctgc-tt-a-taacc-gtccttc---------agct-------------------ggac-----------aa-------t--------------tcaa--atcttaa-tttgacctcaaa---------------------------
>Rhodocollybia_asema_KY026754
cattattg-aga-t-gt-aa----cggcgccctgttagttgttgcaatgtagag--------tc-a-gtgctggc-ttc------------------------tgaagt-a-tgtgcacg-ct-ttactttagcttctt--a---t---c---ca-tccacctgtgca-ct-tt-ttg-taggag----tttttatt---------------------------------------------------------------------------------------aggttggc-tt-------------------------tc----aag------tcg-----aaaga------------------------------------------------ctt-----------------tgttagt-------------------------------------tggcat--------------aat-ag--------ga-ctt--------ctatg----tc-tt-----------tacaa---acc-a-ttg-aagta-tg-tct--agaa--tg-----t--c---att--tt--a-ct--ggg-ac---------tt----------cattg---------acccttt---a-aa---c-t-tt-atacaactttcagcaacggatctcttggctctcccatcgatgaagaacgcagcgaaatgcgataagtaatgtgaattgcagaattcagtgaatcatcgaatctttgaacgcaccttgcgccctct-ggtattccggagggcatgcctgtttgagtgtcattaaattctc--aacttc-aa--aa-g--------t-tt-----ttatt----aac----tt-attga-agcttgga-t-g-tggggg----tttgttggcgtct---t-t-------ag---at-g--ttcagctccccttaaatgcattagtgga-at----tc--c-cg-----tt-----tggtt-------------gg-tc--ca-t-c-t--tgg-tgtgataa---t-tatctacgcttt--gcttggt--tcaact---gtcaggtgtg-------------------ctt--agg------------ctagatcctg-------------g-----------t-tgt------gat-a----------------tc-----------gc-atta------agt----------tgc-----------tttatctg------------------------------------------------------attgtggga-aa-tt------t-a-tctgcttt-c-taacc-gtctgttg--------tttc-------------------agac-----------aa-------t--------t--t--at-----tgacta-tttgacctcaaatcaggtaggactacccgctgaacttaa
>Rhodocollybia_maculata_KY026688
cattattg-aga-t-at-aa----aaggttattg--gagca------atcaaat--------gt-t-ttgctggc-ctt--t-cat------------c---gaaaggc-a-tgtgcact-tt-ttgcgattg-attta--t---a---t---ta-tccacctgtgca-ct-tt-ttg-tagatg----ttttcctgg--------------------------------------------------------------------------------------ctatcaac-tt-------------------------gg----act--------------------------------------------------------------------tt----------g------tgtgagt-------------------------------------tgatctg-----------acaag-ag--------ga-ctt--------ctatg----tc-tt-----------tacaa---act-atcaa-aagca-tg-tttaaagaa--tgt----t--g----tt--gt--a-tt--ggg-ac---------tt----------cattg---------acccttt---a-aa---act-tt-atacaactttcagcaacggatctcttggctctcccatcgatgaagaacgcagcgaaatgcgataagtaatgtgaattgcagaattcagtgaatcatcgaatctttgaacgcaccttgcaccctct-ggtattccggagggtatgcctgtttgagtgtcattaaattctc--aacttc-aa--taag--------c-tt-----tagtt----agc----ct-attga-agcttgga-t-g-tggagg----tttgctggcgtcg---t-c-------gagatgt-t--ttcagctcctcttaaatgtattagtgga-a------c--c-cc-----cccgtcgtg-tt-g-----------gt-cc--a--t-c-t--tga-tgtgatag---t-tatctacatttt--ggtggtt--cagctg---ctcagatc--------------------------------------------ttttctg-------------g-----------t-tag------gat-a----------------tt-----------gcccttt-----attg----------tgc-----------tttatctg---------------------------------------------------------taatgg-ga-ta------t-g-tctgcttt-c-taacc-gtcttt-------gt-atca-------------------agac-----------aag----act--------t--t--at-----tgatta-tttgacctcaaatcaggtaggactacccgctgaacttaa
>Roridomyces_roridus_OM906876
cattattg-gat---------------------------------tttcgatgg--------tt-g-aagctggc-ctt--t------------------cgaggtaac-a-cgcgcccg-tc-gtatca------tcta-c---c---c---tt-cttttttgtgca-cc---accg-tagtct----ttgacgtcagtggag------------------------------------------------------------------aag---tggaggcctaacacgcttccg-----------------------gt----aag--------g------tcat-c-a----------------------------------------------------------------gtggcct---------------ttcgctctggacaga--------------------------------------------agc-------cttgtg----ct-tcgataagactaatatat-aaacg------aatgta-tgtct---agaa--tg-----t--c----ac--tt----at--ggc------------tt---------------c--------ggccatt-----aa---c-a-aa-atacaactttcagcaacggatctcttggctctcccatcgatgaagaacgcagcgaattgcgataactaatgtgaattgcagaatccagtgaatcatcgagtctttgaacgcaccttgcgcccttt-ggtattccgaagggcatgcctgtttgagtgtctttaatatctatcaaccat-tt--tgtg----------tg-c---ttgca-----------tgcagctt-ggcttgga-t-g-tgagggtt--attgctggcttt----c--------------gt-g--gtctgctccctttaaatgcattagtgga-a------t--c-tt-----cc-----tg-ca-g-----------cc-gg--tc-t-t-t--ccg-tgtgata----tacctttacgcggt----------------------------------------------------------------------------------------------------------ctgt-------------------------act-------------------------------------tgtg----------------------------------------------------------------------------------gg-ga--------ggcctgc-tc-a-taacc-gtccgaa---------------------------a----ggac-----------aa-------t-------tt--t--ct-----taagac-attgacctcaaatcaggtaggactacccgctgaactta-
>Sarcomyxa_serotina_OQ274989
----------------------------------------------------------------------------------------------------------agt-a-tgtgcaca-cc-tctcttctt-agttc--t---c---a---ca-ttcacctgtgca-cc-tc-ttg-tagacc----cgagac--------------------------cttatcgagga----------------------------------------------------aactcggatgt-------------------------ga----ggg--------t------tgcg-g-gcttcctca--------------------------------------------------------gtcggct-----------------tccctctactga----------------------------ctc-gtg----------tgt--------ctatg----tc-tt-----------tacaa---acc-ctttataaaaa-tgttaa-cagaa--tg-----t--c----at------acaa--cggttc-gc-----cctaa--------aaaagt--------gagcttt-----aa---a-t-ta-atacaactttcaacaacggatctcttggctctcgcatcgatgaagaacgcagcgaaatgcgataagtaatgtgaattgcagaattcagtgaatcatcgaatctttgaacgcaccttgcgctcctt-ggtattccgaggagcatgcctgtttgagtgtcattaaattctc--aacctt-cc--tt-g--------t-ct-----ttat----tgat----ga-ggtag-tgcttgga-c-g-tggggg-----ttgcgggcttc----c-t-------ca---ga-a--gtcggctctccttaaatgcattagcgga-a------c--c--------tt-----tg-tg-g-----------ac-cg--tc-t-a-t--tgg-tgtgataa---t-tatctacgccat--cgacgcg----------------------------------------------------------------------------------------------------------gac-----------------gct-----------gt------------------------tata----------------------------------------------------------------------------------tg-gg--------gttcagc-tt-c-taacc-atctcgc-----------------------------aagagat-----------aa-------c-------------ctta-----------attgac----a----------------------------
>Scytinotus_ringens_KY007610
cattactg-aag-----------------------------------ttgaggg--------tc-g-cagctggc-tct--t---------------------ttgagc-a-tgtgctcg-cc-ctttct-----------t---t---c---tt-accacckgtgca-cc-tt-ckg-taggct----atgata------------------------caacttttgtccaact-------------------------------------------------tgggctctttg-------------------------ag----gga---------------ckgctc-----------------------------------------------------------------aaaaggct-----------------tccctt--------------gcgt----------------gtc-at-----------ggc--------ttatg----tc-tt-----------tacaa---act-------caata-atgtta--tgaa--tg-----t--c----tt--tt----at--ggg-tt---------tt-----------------------taccctat---a-aa---c-t-ta-atacaactttcaacaacggatctcttggctctcgcatcgatgaagaacgcagcgaaatgcgataagtaatgtgaattgcagaattcagtgaatcatcgaatctttgaacgcaccttgcgctcctt-ggtattccgaggagcatgcctgtttgagtgtcattaaattctc--aaacct-ca--atca----------gt-----tttcg---aact----gg-tctgaggctttggact-a-tggaggct--tttgctggactc----t--------ca----ga-g--atcagctcctctcaaatgcattagcggt-t------a--c---------------tg--------------atcc-ca--tt-c-a-t--tgg-tgtgataa---t-tatctatgccat-------------------------------------------------------------------------------------------------------------------ggg-t-g-------g-----ttt-------------------------------------ct------------------------------------------------------------------------------------cg-tg------t-a-tcagc-tt-c-taacc-gtccttt------------------------------caggac-----------aa-------t--------c--t--at-----tgacta-tttgacctcaaatcaggtaggactacccgctgaacttaa
>Setigeroclavula_aff_adscendens_OL998338
cattactg-aat------tt----------------------------tgagag--------tt---gagctggt-gtt--t-------------------tcggacgc-a-tgtgctcg-ct-tt----cta---ttc--a---t---c---tt-accacctgtgaa-cc-at-ttg-tagact----gtggat------------------------tagttctcaactagcaa------------------------------------------------tagttggatt--------------------------ga----ggga--------------ctgctt------------------------------------------------------------------aaccgct-----------------tcccttg----------------------c----------gtc-cc-----------agt--------ctatg----tc-tta------t---cattt---act-------ctgta-tgttt---tgaa--tg-----t--c----at--tt----at--ggg-tc---------tt-------------tga--------acctata---g-aa---c-t-ta-atacaactttcaacaacggatctcttggctctcgcatcgatgaagaacgcagcgaaatgcgataagtaatgtgaattgcagaattcagtgaatcatcgaatctttgaacgcaccttgcgctcctt-ggtattccgaggagcatgcctgtttgagtgtcattaaattctc--aaacct-ct--aatt----------gt-----tttcaa--------tgat-tagag-gctttgga-t-g-tggggg-----ttgctggtttc----t-a-------ac---gg-a--atcagctctccttaaatgtattagtggt-t------a--t---------------cg--------------atcc-ca--tt-a-c-t--tgg-tgtgataa-----tatctacgcctt----------------------------------------------------------------------------------------------------------gcaa-----gaa-a-g--------atca-------------------------------------------------------------------------------------------------------------------------------ta-tg------t-a-actgcttt-c-taacc-gtctgca-------------------------------aagac-----------aa-------c--------------tt-----gaacca-tttgacctcaaatcaggtaggactacccgctgaactt--
>Stygiomarasmius_scandens_MN794179
------------------------------------------------------------------------------------------------------------------------------------------------------------tccacctgtgca-ct-ta-ttg-tagagc----tttgaagaa-------------------------------------------------------------------------------------------agcctt-------------------------gg----------------------ttca--------------------------------------------------t----------g------ctgaggt-------------------------------------tagta---------------ttc-ggg-----------tt--------ctatg----tt-t------------cacaa---act-ct----atgaa-tg-tct--tgaa--tg-----t--t---att--tt--a-tt--ggg-ac---------tt----------gattg---------acccttt---g-aa---ctt-tt-atacaactttcagcaacggatctcttggctctcgcatcgatgaagaacgcagcgaaatgcgataagtaatgtgaattgcagaattcagtgaatcatcgaatctttgaacgcaccttgcgcccttt-ggtattccgaagggcatgcctgtttgagtgtcattaaattctc--aacttc-aa--aa-g--------c-tt-----tgtc------------tt-tttga-agcttgga-t-g-tgaagg----tttgctggcgtt----t-t-------aa---at-g--ttcagctcctttgaaatgcattagtgga-c---------c-ca-----tt-----tg-t--------------gt-tc--ag-c-c-t--tag-tgtgataa---t-tatctacgctat--ggtttt---tgaatgct-ggctcatt--------------agaac--ttc--aaa---gtgtttc-atacatttttg-------------g-----------t-gtg------ggg-a-g--------------tt-----------gc-actaa---acatt----------tgc-----------tctctctgtct-at--------------------------------------------------tgagttt-gg-tt------t-g-tctgc-tt-c-taact-gtcttt---------------------------------ggac-----------aa-------c-----------t--tt-----gaacca-tttgacctcaaatcag-----------------------
>Tectella_patellaris_OR863481
cattattg-aat-c-aa-gtttg-------------------------aaacgg--------tt-g-ttgctggc-ctc--t--------------------tgcgggc-a-tgtgcaca-cc-tttcaaatt---att--c---t---a---ca-accacctgtgca-cc-tt-ttg-tagacc----tgggat-------------------------acctctcgaggc----------------------------------------------------aactcggatttg------------------------aa----ggg--------c------tgcg-g-gcttctc--t-------------------------------------------------caagaagtcggct----------------ctcatctcact------------------------------tcc-ct-----------ggt--------ctatg----tt-tt--------ta-tatat---acc-ctttttaaaaa-tgttac--agaa--tg-----t--c----at------a-ag--cgg-tctgc------tt------------------------gcagact-tta-aa-------tt-atacaactttcaacaacggatctcttggctctcgcatcgatgaagaacgcagcgaaatgcgataagtaatgtgaattgcagaattcagtgaatcatcgaatctttgaacgcaccttgcgctcctt-ggtattccgaggagcatgcctgtttgagtgtcattaaattctc--aaccat-tc--tt-g--------t-gg-----tgaca--c-------atg-gagtt-ggcttgga-a-g-tggggg-----ctgcgggcttc----t-tt------ca---ga-a--gtcggctcctcttaaatgcattagcaga-a------c--c--------tt-----tg-tg-g-----------gc-ct--gc-c-c-t--tgg-tgtgataa---t-tatctacgctct--ggg-----------------------------------------------------------------------------------------------------ttg------gaa-c-a--------caga--tt-------------------------------------taca----------------------------------------------------------------------------------tg-gg--------gttcagc-tt-c-taact-gtctttt---------------------------ttacaagac-----------aa-------a--------c--t--ct------------tttgacattt-----------------------------
>Tetrapyrgos_atrocyanea_MF075137
cattattg-aat-g-tt-tg---------------------------aag-tag--------tt-g--agctggt-ctg-----------------------ttaagac-a-agtgcttg-ct-gcttct----attca--tc--c---t---ta-tccacctgtgca-ct-tt-ttg-tagagc----tctggagaa-------------------------------------------------------------------------------------------cgtctt-------------------------ag----------------------ttga--------------------------------------------------c----------t------ctaagac-------------------------------------tagta---------------atc-agg-----------tt--------ctatg----ta-tc-------t---tataa---act-ct----atgaa-tg-tct--tgaa--tg-----t--c----tt--tt--a-tt--ggg-ac---------tt----------aattg---------acccttt---a-aa---c-t-tt-atacaactttcagcaacggatctcttggctctcgcatcgatgaagaacgcagcgaaatgcgataagtaatgtgaattgcagaattcagtgaatcatcgaatctttgaacgcaccttgcgcctctt-ggtattccgagaggcatgcctgtttgagtgtcattaaattctc--aacttc-aa--aa-g--------c-tt-----tgtc------------tt-tttga-agcttgga-t-g-tgaagg-----ctgctggcgtc----t-c-------ag---at-g--ttcagctcctttgaaatgcattagtgga-c---------c-cg-----tt-----tg-t--------------gt-tc--at-c-c-t--tag-tgtgataa---t-tatctacgctat--ggt-at---tggatgca-tgctcatt--------------agaact-ttc--gag---ctgtc---ttacagtctcg-------------g-----------t-atg------gag-a-g--------------tt-----------gc-atta------att----------tgc-----------tctttctgtct-tc--------------------------------------------------tgag-tg-gg-tt------t-g-tctgc-tt-c-aaacc-gtctgc-------ag-acgt-------------------agac-----------aa-------t-----------t--tt-----gaacca-tttgacctcaaatcaggtaggactacccgctgaacttaa
>Tetrapyrgos_nigripes_MG717370
cattattg-aat-gttt-tg---------------------------aagtggg--------ct-g--agctggt-ctt-----------------------aacagac-a-tgtgcttg-cc-gcttct----attca--t---c---t---ta-tccacctgtgca-ct-tt-ttg-tagag--------------------------------------------------------------------------------------------------------------------------------------------------------------------------------------------------------------------------------------------------------------------------------------------------------------------------------------------------------------ataa---act-ct----atgaa-tg-tct--tgaa--tg-----t--c---ttt--tt--a-tt--ggg-ac---------tt----------aatcg---------acccttt---a-aa---c-t-tt-atacaactttcagcaacggatctcttggctctcgcatcgatgaagaacgcagcgaaatgcgataagtaatgtgaattgcagaattcagtgaatcatcgaatctttgaacgcaccttgcgcctctt-ggtattccgagagrcatgcctgtttgagtgtcattaaattctc--aacttc-aa--aa-g--------c-tt-----tgtc------------tt-tttga-agcttgga-t-g-tgaagg-----ctgctggcgtc----t-c-------ag---at-g--ttcagctcctttgaaatgcattagtgga-c---------c-cg-----tt-----tg-t--------------gt-tc--at-c-c-t--tag-tgtgataa---t-tatctacgctatg-------------------------------------------------------------------------------------------g-----------t-gtg------gag-a-g--------------tt-----------gc-atta------att----------tgc-----------tctttctgtct-aa--------------------------------------------------tgagtg--gg-tt------t-g-tctgc-tt-c-aaacc-gtctgcag--------atgt-------------------agac-----------aa-------t-----------t--tt-----gaacca-tttgacctcaaatcaggtaggactacccgctgaacttaa
>Trogia_benghalensis_KU647630
------------------------------------------------tagtgg--------tt---gagctgac-tct--t--------------------aaggagt-a-tgtgctcg-ct-ctatcgctt---ttt--c---t---a---tt-ctccactgtgca-cc-ta-ttg-taggct----acgata-------------------------cactctcaaaggatc--------cttt-------------ttaagg---------------gataatttggatg--------------------------ga----aggg-----ccc------tatg-c-aattca------------------------------------------------------------tttgct-----------------ggctttcaat------------------------------ttc-gt-----------agc--------ctatg----tc-ta-----------tacaa---act-cga---ataat-cttatc--tgaa--tg-----t--g--ataa--tt----gt--tgg-tc---------ct------------atg---------accgata-----aa---t-c-at-atacaactttcagcaacggatctcttggctctcgcatcgatgaagaacgcagcgaaatgcgataagtaatgtgaattgcagaattcagtgaatcatcgaatctttgaacgcaccttgcactcctt-ggtattccgaggagtatgcctgtttgagtgtcattaaattctc--aaagac-tt--ttttaa------g-ct-----tgtt----tgctt---tt-taggt-tctttgga-t-g-tgagggtt-tcctgctggcttg----a-----gaactc---ga-g--tccggctccctttaaatgcattagtggt-t------g--c--------tt-----ca-------------------tt--ca-c-t-a--gag-tgtgatag---tatatctacgctcg----------------------------------------------------------------------------------------------------------cta------cag-t-g--------aa----ct----------gat--------------------------------------------------------------------------------------------------------------aa-at------c-a-tctgc-tt-c-caact-gtcttg-----------cct--------------t--caagac-----------ta-------t-------ct--t--tt-----tgacta-tttgacctcaaatcaggtaggactacccgctgaacttaa
>Trogia_infundibuliformis_JQ031775
cattactg-aag-a-aa-tg---------------------------gtagtgg--------tt---gagctgac-tct--t---------------------aggagt-a-tgtgctca-ct-ctatcgctt---ttt--c---t---a---tt-ctccactgtgca-cc-ta-ttg-taggct----atgata-------------------------aactctcaaagggtc-----tctctca-------------gggggg---------------gatgatttggataa-------------------------ga----agg------cct------tatg-c--attca------------------------------------------------------------tttgct-----------------ggttttcaat------------------------------ttc-gt-----------agc--------ctatg----tc-ta-----------tacaa---act-tg----atagt-tttatt--tgaa--tg-----t--a----tg--tt----gt--tgg-tc---------tt-------------tg---------accaata-----aa---t-c-at-atacaactttcagcaacggatctcttggctctcgcatcgatgaagaacgcagcgaaatgcgataagtaatgtgaattgcagaattcagtgaatcatcgaatctttgaacgcaccttgcactcctt-ggtattccgaggagtatgcctgtttgagtgtcattaaattctc--aaagac-cc--ttta-a------g-ct-----ttctt---tgct----tc-taggt-tctttgga-t-a-tgagggtt--tttgctggcttt----a---------tt---cg-a--gtcggctccctttaaatgcattagtggt-t------g--c--------tt-----ca-------------------tt--ca-c-t-a--gag-tgtgatag---tatatctacgctcg----------------------------------------------------------------------------------------------------------cta------cag-t-g--------aa----ct----------gat--------------------------------------------------------------------------------------------------------------aa-at------c-a-tctgc-tt-c-taact-gtcttg-----------ctc--------------t-ccgagac-----------aa-------a----atctt--c--tt-----tgacca-tttgacctcaaatcaggtaggactacccgctgaacttaa
>Trogia_venenata_JQ031772
-------------------------------------------------agtgg--------tt---gagctgac-tct--t---------------------aggagt-attgtgctcg-ct-ctatcgctt---ttt--c---t---a---tt-ctccactgtgca-cc-tc-ttg-taggct----acgata-------------------------aactctcaaagggtc----------cc-------------ttaggg---------------gatgatttggataa-------------------------ga----agg------ccc------tgtg-c--attca------------------------------------------------------------tttgct-----------------ggctttcaat------------------------------ttc-gt-----------agc--------ctatg----tc-ta-----------tacaa---act-cg----ataat-cttatt--tgaa--tg-----t--a----tc--tt----gt--tgg-tc---------tt-------------tg---------accgata-----aa---t-t-at-atacaactttcagcaacggatctcttggctctcgcatcgatgaagaacgcagcgaaatgcgataagtaatgtgaattgcagaattcagtgaatcatcgaatctttgaacgcaccttgcactcctt-ggtattccgaggagtatgcctgtttgagtgtcattaaattctc--aaagac-tt--tcaa--------g-ct-----ttctt---tgct----tt-taggc-tctttgga-t-g-tgagggtt--tttgctggcttt----a---------tt---cg-a--gtcagctccctttaaatgcattagtggt-t------g--c--------tt-----ca-------------------tt--ca-c-t-a--gag-tgtgatag---tatatctacgctcg----------------------------------------------------------------------------------------------------------cta------cag-t-g--------ga----ct----------gat--------------------------------------------------------------------------------------------------------------aa-at------c-a-tctgc-tt-c-taact-gtcttg-----------ctt--------------t--caagac---------------------------gct--t--tt-----ttgacc-attgacctcaaatcag-----------------------
>Vizzinia_domingensis_OM422768
---------------------------------------------------------------------------------c----------------------------a-tgtgctcg-cc-ctgtcgctt---ttt--c---t---a---ct-ttccactgtgca-cc-tt-atg-taggctt---atgata-------------------------actcctccggtactac-------------------------------------taat-------gtactgggttatgg-----------------tcgttga----agg---------------------------------------------------------------------------------------gaatacc-----------------ttctttgac-----------tgtcc---------------ttc-gta----------agc--------ctatg----ct-tc-----------tacat---aca-ct----attaa-agttcc--tgaa--tg-----ta-c----ct-att----gt--tgg-tc---------tt----------gattg---------accgata---a-aa---a-a-ct-atacaactttcagcaacggatctcttggctctcgcatcgatgaagaacgcagcgaaatgcgataagtaatgtgaattgcagaattcagtgaatcatcgaatctttgaacgcaccttgcacccttt-ggtattccgaagggtatgcctgtttgagtgtcgttgaattctc--aaaaaa-cccggttgg-------t-tt-----ttac-----atcga--t--tgggg-cttttggact-g-tgaggg-----ttgctggtccc----t---------tt---ag-a--tcagactccctttaaatacattagtggt-t------a--c---------------cgatc------------cgc-tt--cc-a-c-t--tgg-tgtgatagg--tctatctacgctgt----------------------------------------------------------------------------------------------------------ttg------gaa-t-g--------atca-gt----------------------------------------------------------------------------------------------------------------------------t--gc------t-a-tccgc-tt-c-taacccgttctaa---------cgtta--------------gttggaac-----------ag-------c-----------t--ct---------------------------------------------------
>Vizzinia_nigripes_OM422771
cattactg-aag-a-aa-tg----------------------------gcaaggc-----tttt-c-gagctggc-tcc--t---------------------aggagc-a-tgtgctcagct-ctgtcgctt---ttt--c---t---a---ct-ttccactgtgca-cc-tt-atg-taggctt---atgata---------------------------tcctctggtactacctg---------------------------------------------gtactgggttattg-----------------ttattga----agg--------t------ttac-c------------------------------------------------------------------------------------------ttctttgac-----------tgtcc---------------ttc-gta-------a--agc--------ctatg----ts-tw-----------tacat---aca-ct----agtaa-agtctc--tgaa--tg-----t--c----tt-atc----gt--tgg-tc---------tt----------gatcg---------accgata---a-aa---c-a-st-atacaactttcagcaacggatctcttggctctcgcatcgatgaagaacgcagcgaaatgcgataagtaatgtgaattgcagaattcagtgaatcatcgaatctttgaacgcatcttgcacccttt-ggtattccgaagggtatgcctgtttgagtgtcgttgaattctc--aaarga-ac--ctag--------g-tt-----tcga------------tc-agggctcttttggact-g-tgaggg-----ctgctggtctc----t---------tt---ag-a--tcagactccctttaaatacattagtggy-t------a--c---------------cgatc------------cgc-tt--cc-a-ctt--tgg-tgtgatagg--tctatctacgccgg----------------------------------------------------------------------------------------------------------ttg------gaa-t-g--------atca-gtt------------------------------------------------------------------------------------------------------------------------------gc------t-a-tccgc-tt-c-taacc-ttgtccg---------tctt-------------------ggac-----------aa-----agc-----------c-------------------------------------------------------
>Xeromphalina_campanella_KP835678
cattattg-aat-g-aa-tc----------------------------ggggaa--------ct-g-ttgctggc-ccg--t-------------------cacagggc-a-tgtgcacg-ct-ccccaa------ttt--c---c---t---tc-tccacctgtgca-cc-ct-ttg-tagact----ttggag------------------------gacctctcgagga----------------------------------------------------aactcggatgtg------------------------------ggg--------tcgctgattca-c------------------------------------------------------------------ttcagct-----------------tcccttgcgc------------------------------ttc-ca-----------ggt--------ctatgca--tt-tt-----------tacac---aca-ct----ttaaa-tgtctt--agaa--tg-----t--c----tt--tc----at--ggc-tt-gc-----cgtaaa------aaagca---------aagcttt---a-aa---c-t-ta-atacaactttcaacaacggatctcttggctctcgcatcgatgaagaacgcagcgaaatgcgataagtaatgtgaattgcagaattcagtgaatcatcgaatctttgaacgcaccttgcgctcctt-ggtattccgaggagcatgcctgtttgagtgtcattaaattctc--aacctc-tc--ca-g--------c-tt-----tttggc----------tg-gacga-ggattgga-t-g-tggggg----tgtgctggcttcg---t-c-------aa---ga-g--gtgggctccccttaaatgcattagcggg-a------a--c-gt-----ct-----tg-cg-g-----------ac-cg--tc-a-c-t--tgg-tgtgataa---c-tatctacgcctca-------------------------------------------------------------------------------------------------------t----------gac-c-g--------atgc-tct--------------------------------------------------------------------------------------------------------------------------------------t-gttctgc-tt-c-taacc-gtccatt--------gactt-------------------ggac-----------ag-------c--------tc-t--ct-----tgacaa-tttgacctcaaatcagg----------------------
>_Campanella_sp_AY916670
cattattg-aat-g-tt-tg---------------------------aagttag--------tt-g--agctggt-ctt-----------------------aacggac-a-tgtgctcg-ct-gcttct----attca--t---c---t---ta-tccacctgtgca-ct-ta-ttg-tagagc----tttgaagaa-------------------------------------------------------------------------------------------cgcctt-------------------------gg----------------------ttta--------------------------------------------------c----------a------tcggggt-------------------------------------cagta---------------ttc-ggg-----------tt--------ctatg----tt-tt-----------cacaa---act-ct----atgaa-tg-tct--tgaa--tg-----t--c----tt--tt--a-ct--ggg-ac---------tt----------aattg---------gcccttt---a-aa---c-t-tt-gtacaactttcagcaacggatctcttggctctcgcatcgatgaagaacgcagcgaaatgcgataagtaatgtgaattgcagaattcagtgaatcatcgaatctttgaacgcaccttgcgcccttt-ggtattccgaagggcatgcctgtttgagtgtcattaaattctc--aacttc-aa--ag-g--------c-tt-----tgtc-------------t-tttga-agcttgga-t-g-tgaagg-----ctgctggcgtt----t-t-------aa---at-g--ttcagctcctttgaaatgcattagtgga-c---------c-ca-----tt-----tg-t--------------gt-tc--ag-c-c-t--tag-tgtgataa---t-tatctacgctat--ggttct---tgaatact-ggctcatt--------------agatc--ttc--gag---gtgtttt-atacattctcg-------------g-----------t-gtg------ggg-a-g--------------tt-----------gc-atga------act----------tgc-----------tctctctgtct-at--------------------------------------------------tgagttt-gg-ct------t-g-tctgcttt-c-taact-gtctact---------ctgt-------------------ggac-----------aa-------t-----------t--tt-----gaacca-tttgacctcaaatcaggtaggactacccgctgaacttaa
>_Campanella_sp_MG717365
----attg-aat-g-tt-tg---------------------------aagttag--------tt-g--agctggt-ctt-----------------------aacggac-a-tgtgctcg-ct-gcttct----attca--t---c---t---ta-tccacctgtgca-ct-ta-ttg-tagagc----tttgaagaa-------------------------------------------------------------------------------------------cgcctt-------------------------gg----------------------ttta--------------------------------------------------c----------a------tcggggt-------------------------------------tagta---------------ttc-ggg-----------tt--------ctatg----tt-tt-----------cacaa---act-ct----atgaa-tg-tct--tgaa--tg-----t--t----tt--tt--a-ct--ggg-ac---------tt----------aactg---------gcccttt---a-aa---c-t-tt-gtacaactttcagcaacggatctcttggctctcgcatcgatgaagaacgcagcgaaatgcgataagtaatgtgaattgcagaattcagtgaatcatcgaatctttgaacgcaccttgcgcccttt-ggtattccgaagggcatgcctgtttgagtgtcattaaattctc--aacttc-aa--ag-g--------c-tt-----tgtc-------------t-tttga-agcttgga-t-g-tgaagg-----ctgctggcgtt----t-t-------aa---at-g--ttcagctcctttgaaatgcattagtgga-c---------c-ca-----tt-----tg-t--------------gt-tc--ag-c-c-t--tag-tgtgataa---t-tatctacgctat--ggtttt---tgaatact-ggctcatt--------------ggatc--ttc--gag---gtgtttt-atacattctcg-------------g-----------t-gtg------ggg-a-g--------------tt-----------gc-atga------act----------tgc-----------tctctctgtct-at--------------------------------------------------tgagttt-gg-ct------t-g-tctgcttt-c-taact-gtctact---------ttgt-------------------ggac-----------aa-------t-----------t--tt-----gaacca-tttgacctcaaatcaggtaggactacccgctgaacttaa
>_Campanella_sp_MG717366
cattattg-aat-gttt-tg---------------------------aagttag--------tt-g--agctggt-ctt--a-----------------aaccaaagac-a-ggtgctca-ct-gcttct----attca--tc--c---c---ta-tccacctgtgca-ct-ta-ttg-tagag--------------------------------------------------------------------------------------------------------------------------------------------------------------------------------------------------------------------------------------------------------------------------------------------------------------------------------------------------------------acaa---act-ct----atgaa-tg-tct--ggaa--tg-----t--c----tt--tt--a-tt--ggg-ac---------tt----------aactg---------gcccttt---a-aa---c-t-ttaatacaactttcagcaacggatctcttggctctcgcatcgatgaagaacgcagcgaaatgcgataagtaatgtgaattgcagaattcagtgaatcatcgaatctttgaacgcaccttgcgcccttt-ggtattccgaggggcatgcctgtttgagtgtcattaaattctc--aacttc-ga--ar-a--------g-ct-----tttg-t--------cttt-tttga-agcttgga-t-g-tgaagg----cttgctggcgtt----t-taa-----ga---ac-g--ttcagctcctttgaaatgcattagygga-c---------c-cg-----tt-----tg-t--------------gt-tc--ag-c-t-t--tag-tgtgataa---t-tatctacgctatt-------------------------------------------------------------------------------------------g-----------t-atg------gag-a-g--------------tt-----------gc-atga------act----------tgc-----------tctttctgtct-at--------------------------------------------------tgagttaggg-at------t-g-yctgc-tt-c-taact-gtctgc-------at-ttgt-------------------agac-----------aatttctttt-----------t--tt-----gaacca-tttgacctcaaatcaggtaggactacccgctgaacttaa
>_Marasmiellus_agrianum_MZ044839
cattattg-aat-a-ac-tg---------------------------aagctgg--------tt-g--agctggt-ctt-----------------------cacaggc-a-tgtgctca-cc-acttct----attca--t---c---t---ta-tccacctgtgca-ct-ta-ttg-tagagc----tttaaagaa-------------------------------------------------------------------------------------------agcctt-------------------------gg----------------------ttca--------------------------------------------------c----------a------ccgaggt-------------------------------------tagta---------------ctt-gag-----------tt--------ctatg----tt-tt-----------cacaa---act-ct----atgaa-tg-tca--tgaa--tg-----t--c---ttt--tt--a-tt--ggg-ac---------tt----------aactg---------gcccttt---a-aa---c-t-tt-atacaactttcagcaacggatctcttggctctcgcatcgatgaagaacgcagcgaaatgcgataagtaatgtgaattgcagaattcagtgaatcatcgaatctttgaacgcaccttgcgcccttt-ggtattccgaagggcatgcctgtttgagtgtcattaaattctc--aacttc-aa--aa-g--------c-tt-----tgtc------------tt-tttga-agcttgga-t-g-tgaagg----cttgctggcgtt----t-t-------aa---at-g--ttcagctcctttgaaatgcattagtgga-c---------c-ca-----tt-----tg-t--------------gt-tt--ag-c-t-t--tag-tgtgataa---t-tatctacgctat--agt-at---tgaatgca-tgctcatt--------------tagaac-ttc--aaa---gtgttcc-atacattttcg-------------g-----------t-gtg------ggg-a-g--------------tt-----------gc-ac--------att----------tgc-----------tctctctgtct-at-------------------------------------------------atgagttt-gg-ct------t-g-tctgc-tt-c-taacc-gtctgct---------ttgt-------------------ggac-----------aa---------------------------------------------------------------------------
>_Marasmiellus_alnicola_KY302681
--------------------------------------------------------------ct-g-ttgctggc-ttt--t------------------aaacaaggc-a-tgtgcacg-ta-tttcttaaa---tct--a---t---t---ca-tccacctgtgca-tc-tt-ttg-tagaat----gtctttgtttca-----------------------------------------------------------------------------------gagtcgttatttc------------------tattgca----ggg--------t------atct-c-t------------t----------aggagtcctgtg-----agg-ggg----------a------ttaagattc-----------------------------------tggat-------------------ag--------ag-ctt--------ctatg----tt-tt-----------tacaa---aca--agtt-aagca-tg-tct--agaa--tg-----t--t---gat--tt--a-ct--ggg-ac---------tt----------gattg---------acccttt---a-aa---c-t-tt-gtacaactttcagcaacggatctcttggctctcccatcgatgaagaacgcagcgaaatgcgataagtaatgtgaattgcagaattcagtgaatcatcgaatctttgaacgcaccttgcgccctct-ggtattccggagggcatgcctgtttgagtgtcattaaattctc--aacttc-at--tg-g--------t-tt-----ttattg---------act-gatga-agcttgga-t-g-tggagg----tttgctggcatc----a-ttaagat------gt----ttcggctcctcttaaatgcattagtagg-a------a--c-ccg----tt-----tg-tcgg--------------gc--gt-c-c-t--tgg-tgtgataa---t-tatctacacttt--ggtcagt--ctgaca---ggctctaa--------------tgaatctctt--atact-gt--------gaggttttgcacattt---ggtgcttttcctgagt-atg------ggg-t-t--------------tt-----------gt---------attcgcaa-gaa---tac-----------tttgcctg-----------------------------gtcrtttcat-----------------tagagtt-ag-ga--------actctgcttt-c-taact-gtccgcgta-------ttgc-------------------agac-----------aa-------a-----------t--tt-----tgacaa-cttgacctcaaat--------------------------
>_Marasmiellus_bicoloripes_KY807129
cattattg-aat-a-cc-tg---------------------------aagttgg--------tt-g--agctggt-tct----------------------aatagggc-a-tgtgctcg-cc-acttct----attca--t---a---t---ta-tccacctgtgca-ct-ta-ttg-tagagc----tttgaagag-------------------------------------------------------------------------------------------agtctt-------------------------ag----------------------ttaa--------------------------------------------------c----------t------ctgggac-------------------------------------tagta---------------ttc-aag----------tct--------ctatg----tt-tt-------t---cacaa---act-ct----atgaa-tg-ttt--tgaa--tg-----t--c----ta--tt--a-tt--ggg-ac---------tt----------aactg---------gcccttt---a-aa---c-t-tt-atacaactttcagcaacggatctcttggctctcgcatcgatgaagaacgcagcgaaatgcgataagtaatgtgaattgcagaattcagtgaatcatcgaatctttgaacgcaccttgcgcccctt-ggtattccgaggggcatgcctgtttgagtgtcattaaattctc--aacttcaaa--aa-g--------c-tt-----tgtct-----------tt-tttgg-agcttgga-t-g-tgaagg----cttgctggcgtt----t-tat-----ag---at-g--ttcagctcctttgaaatgcattagtgga-c---------t-tg-----tt-----tg-t--------------gt-tc--ag-c-c-t--tag-tgtgatag---t-tatctacgctat--ggctt----tgaatgca-------------------------------------------------------------------------g-----------t-gtg------gag-a-g--------------tt-----------gc-atga------act----------tgc-----------tctttctgtct-at--------------------------------------------------tgaa-----------------g-tctgc-ct-c-taact-gtctgc-------at-ttgt-------------------agac-----------aa-------t-----------t--tt-----gaacca-tttgacctcaaatcaggtaggactacccgctgaacttaa
>_Marasmiellus_candidus_complex_MH856003
cattattg-aat-g-tt-tg---------------------------aagttag--------tt-g-aagctggt-ctt-----------------------aacggac-a-tgtgctcg-ct-gcttct----attca--t---c---t---ta-tccacctgtgca-ct-ta-ttg-tagagc----tttgaagag-------------------------------------------------------------------------------------------ggtctt-------------------------ag---------------------tttca--------------------------------------------------t----------g------ctgaggc-------------------------------------tagta---------------ttc-aag-----------tt--------ctatg----tt-tt-----------cacaa---act-ct----atgaa-tg-tct--tgaa--tg-----t--c---ttt--tt--a-tt--ggg-ac---------tt----------aattg---------gcccttt---a-aa---c-t-tt-atacaactttcagcaacggatctcttggctctcgcatcgatgaagaacgcagcgaaatgcgataagtaatgtgaattgcagaattcagtgaatcatcgaatctttgaacgcaccttgcgcccttt-ggtattccgaagggcatgcctgtttgagtgtcattaaattctc--aacttc-aa--aa-g--------c-tt-----tgtc------------tt-tttga-agcttgga-t-g-tgaagg----cttgctggcgtt----t-t-------aa---at-g--ttcagctcctttgaaatgcattagtgga-c---------c-cg-----tt-----tg-t--------------gt-tc--ag-c-c-t--tag-tgtgataa---t-tatctacgctat--ggt-ct---tgaatgct-tgctcatt--------------agaact-ttc--ggg---gtgtttc-ttacattctcg-------------g-----------t-gtg------ggg-a-g--------------ct-----------gc-atga------att----------tgc-----------tctctctgtct-at--------------------------------------------------tgagttt-gg-tt------t-g-tctgc-tt-c-taact-gtctaca------ac-ttgt-------------------ggac-----------aa-------t-----------t--tt-----gaacca-tttgacctcaaatcaggtaggactacccgctgaacttaa
>_Marasmiellus_celebanticus_JF460781
cattattg-aat-g-tt-tg---------------------------gagctgg--------tt-g--agctggt-ctt-----------------------aatggac-a-tgtgctcg-ct-gcttct----attca--t---c---t---ta-tccacctgtgca-ct-ta-ttg-tagagc----tttgaagaa-------------------------------------------------------------------------------------------ggtctc-------------------------ag---------------------ttttg--------------------------------------------------t----------g------ctgaggt-------------------------------------tagta---------------tty-agg-----------tt--------ctatg----tt-tt-----------cacaa---act-ct----atgaa-tg-tct--tgaa--tg-----t--c----tt--ct--a-tt--ggg-ac---------tt----------gattg---------gcccttt---a-aa---c-t-tt-atacaactttcagcaacggatctcttggctctcgcatcgatgaagaacgcagcgaaatgcgataagtaatgtgaattgcagaattcagtgaatcatcgaatctttgaacgcaccttgcgcccttt-ggtattccgaagggcatgcctgtttgagtgtcattaaattctc--aactccaaa--aa-g--------c-tt-----tgtc------------tt-tttga-agcttgga-t-g-tgaagg----cttgctggcgtt----t-tc------ga---at-g--ttcagctcctttgaaatgcattagtgga-c---------c-cg-----tt-----tg-t--------------gt-tc--ag-c-t-t--tag-tgtgataa---t-tatctacgctat--ggcttt---tgaatact-tgctcatt--------------ggaacc-ttc--gag---gtgttttgcaacactgtcg-------------g-----------t-gtg------ggg-a-g--------------tt-----------gc-atag------act-----ttctttgctctctctg---tctgtctgtcc-at--------------------------------------------------tgagttt-gg-tt------t-g-tctgc-yt-c-taact-gtctgcta-----ct-gtgt-------------------ggac-----------aa------tt-----------t--tt-----gaaccr-tttgacctcaaatcaggtaggactacccgctgaacttaa
>_Marasmiellus_griseobrunneus_MK656132
------------------------------------------------------------------------ggt-ttc--t-------------------aataggac-a-tgtgctcg-ct-gcttct----attca--t---c---t---ta-tccacctgtgca-ct-tatttg-tagagc----tttgaagag-------------------------------------------------------------------------------------------ggtctt-------------------------ag----------------------ttta--------------------------------------------------c----------t------ctgagat-------------------------------------tagta---------------ttc-aag-----------tt--------ctatg----tt-tt-------c---tataa---act-ct----atgaa-tg-tct--tgaa--tg-----t--g----tc--tc--a-tt--ggg-ac---------tt----------aactg---------gcccttt---a-aa---c-t-taaatacaactttcagcaacggatctcttggctctcgcatcgatgaagaacgcagcgaaatgcgataagtaatgtgaattgcagaattcagtgaatcatcgaatctttgaacgcaccttgcgcccctt-ggtattccgaggggcatgcctgtttgagtgtcattaaattctc--aacttc-aa--aa-g--------c-tt-----tgtc------------tt-tttga-agcttgga-t-g-tgaagg----cttgctggcattt---t-t-------aa---at-g--ttcagctcctttgaaatgcatcagtgga-c---------c-cg-----tt-----tg-t--------------gt-tc--ag-c-c-t--tag-tgtgataa---t-tatctacgctat--ggttttttctgaacgct-tgctcatt--------------agatt--ttc--gag---gtgtcataaaacattcttg-------------g-----------t-gtg------gag-a-g--------------tt-----------gc-atga------act----------tgc-----------tctttctgtct-at--------------------------------------------------tgagtca-gg-at------t-g-tctgc-tt-c-taact-gtctgcgc-----gt-ttgt-------------------agac-----------aa-------------------t--tt-----gaacca--ttgacct-------------------------------
>_Marasmiellus_lucidus_AB968237
cattattg-aaa-t-gc-tt----tga---------------------aggaga--------tt-g-tagctggc-ctt--t-------------------aacgaggc-a-tgtgcacg-tc-tcttttgaa---tct--a---t---t---ca-tccacctgtgca-ct-ct-ttg-taggag----ctttctagg-----------------------------------------------------------------------------------------ttgttgtt-------------------------gg----gctgtg---cag-----tttg---------------------------------------------------------------------tgcagtc-------------------------------------cggtg------------gtgact-ta--------gg-ctt--------ctatg----tc-t------------tacaa---act-c-tta-ttgaa-tgtatt--tgaa--tg-----t--c----at--tt--a-ct--ggg-ac---------tt----------aattg---------acccttt---a-aa-----c-tt-gtacaactttcagcaacggatctcttggctctcgcatcgatgaagaacgcagcgaaatgcgataagtaatgtgaattgcagaattcagtgaatcatcgaatctttgaacgcaccttgcgcccctt-ggtattccgaggggcatgcctgtttgagtgtcattaaattctc--aacctc-aa--aa-g--------t-tt-----ctattg---aag----ct-tatga-ggcttggatt-g-tggagg----tttgctggcgtc----t-c-------ag---at-gc-tttggctcctcttaaaagcattagtgga-a------a--c-cg-----tt-----tg-tc-g-----------ga-cc--aa-c-c-t--tgg-tgtgataa---t-tatctacgccct--ggcttat--ctgaca---g-ctc--------------------------------------------------tttg-------------g-----------t-tgg------gac-a-a--------------tt-----------gc-gtta------gtt----------cgc-----------tctgtctgt----------------------------ttaatttcaa---------------agagtttan-ag-gg------t-g-tctgctct-c-taact-gtctgtg------tt-tcat-------------------ggac-----------aat------t--------c--t--at-----tgacta-tttgacctcaaatcaggtaggactacccgctgaacttaa
>_Marasmiellus_medogensis_PQ638415
cattattg-aat-g-tt-tg----------------------------aagtag--------tt-g--agctggt-cgt------------------------aaaggc-a-tgtgctcg-ct-gcttct----attcat-c---c---a---ta-tccacctgtgca-ct-ta-ctg-tagagc----tttgaagag-------------------------------------------------------------------------------------------ggtcct-------------------------gg----------------------taaa------------------------------------------------tat----------t------cctagac-------------------------------------tagta---------------ttc-aa-----------gtt--------ctatg----ta-tt-------a---tataa---act-ct----atgaa-tg-tct--tgaa--tg-----t--c----tt--tt--a-ct--ggg-ac---------tt----------aactg---------gcccttt---a-aa-act-t-ta-atacaactttcagcaacggatctcttggctctcgcatcgatgaagaacgcagcgaaatgcgataagtaatgtgaattgcagaattcagtgaatcatcgaatctttgaacgcaccttgcgcccctt-ggtattccgaggggcatgcctgtttgagtgtcattaaattctc--aacttt-aa--aa-g--------t-tt-------------------gtct-tttaa-agattgga-t-g-tgaagg----tttgctggcgtt----t-c-------aa---at-g--ctcagctcctttaaaaagcattagtgga-c---------c-cg-----tt-----tg-t--------------gt-tc--ag-c-c-t--tag-tgtgataa---t-tatctacgctat--ggtcttt--tgaatact-tgctcatt--------------agaac--ttc--gagg--ttgct--ccacattcctcg-------------g-------------ggg------ggg-a-g--------------gt-----------gcaaacta-----att-------ttttgc-----------tcttcctgcct-ac--------------------------------------------------tgaggta-gt-at------t-g-tcggc-tg-c-taact-gtcggctg--------ctgc-------------------ggac-----------aa-------c-----------t-att-----gtagca-tctgacgtcctctcatgaaggactactagctgaactaat
>_Marasmiellus_minutisporus_PP889931
cattattg-aat-a-ct-tg---------------------------aagttgg--------tt-g--agctggt-tct--a-----------------atcaaaggac-a-tgtgctca-ct-gcttct----attca--t---c---tttatc-cccacctgtgca-ct-ca-ttg-tagagc----cttgaaaga------------------------------------------------------------------------------------------gggtctt-------------------------gg----------------------ttta--------------------------------------------------ca--------aa------ctgagac-------------------------------------tagta---------------ttc-aag----------ttt--------ctatg----tt-tt-------c---tataa---act-ct----atgaa-tg-tct--tgaa--tg-----t--c----tt--ct--a-tt--ggg-ac---------tt----------aattt---------ggccctttaaa-aa---c-t-ta-atacaactttcagcaacggatctcttggctctcgcatcgatgaagaacgcagcgaaatgcgataagtaatgtgaattgcagaattcagtgaatcatcgaatctttgaacgcaccttgcgcccctt-ggtattccgaggggcatgcctgtttgagtgtcattaaattctc--aacttc-aa--aa-g--------c-tt-----tgtc------------tt-tttga-agcttgga-t-g-tgaagg----cttgctggcatt----c-t-------aa---at-g--ttcagctcctttgaaatgcattagtgga-c---------c-cg-----tt-----tg-t--------------gt-tc--ag-c-c-t--tag-tgtgataa---t-tatctacgctat--ggtcttc--tgaatgct-tgctcatt--------------agaac--ttc--gag---gtgtttc-taacactttcg-------------g-----------t-gtg------gag-a-g--------------tt-----------gc-atga------att----------tgc-----------tctttctgtct-gttt----------------------------------------------aatgagtca-gg-gt------t-g-tctgc-tt-c-taaca-gtctgc-------gt-ttgt-------------------agac-----------agc----ttt-----------t--tt-----gaacca-tttgacctcaaatcaggtaggactacccgctgaacttaa
>_Marasmiellus_omphaloides_HQ533031
cattaatg-aag-t-at-tg----------------------------aagggg--------tt---gtgctggc-tct--t---------------------aggagc-a-tgtgcacg-cc-ttttcgact---ctt--a---t---c---ta-ttcacctgtgca-ct-t--ttg-taggcc----ttggat-------------------------atcttctggatggggtac----------------------------------------------atttcggtttg-------------------------aa----ggg--------t------tgca-t-tagtgctct--------------------------------------------------------ctttgctttccacttgttgggatacctttcgaatgta--cacttcagt----------------ttc-ca-----------ggt--------ctatg----tt-ta-----------tatac---cct------tttataatgtct---agaa--tg-----t--c----tttact--gcgt--cga-ct---------tt----------aattag------aagaccttt-----aa---a-a-tt-atacaactttcagcaacggatctcttggctctcgcatcgatgaagaacgcagcgaaatgcgataagtaatgtgaattgcagaattcagtgaatcatcgaatctttgaacgcaccttgcgctcctt-ggtattccgaggagcatgcctgtttgagtgtcattaaattatc--aacttc-at--ca-g--------c-tt-----ttac----tagt----tg-actga-agcttgga-t-g-tggggg-----ctgcgggcttt----t----------c---ga-a--gtcggctccccttaaatgaattagtgga-a------a--c-cg-----ct-----tg-tt-------------ga-cc--tt-c-a-c--tgg-tgtgataa-----tatctacgcctt--tgcttgg--actacagctt-ttctttgactcagtctaatggataccttttg-------------gtgtacagtttcgg------------------------t-ttga----agggtt-g--------c----att--------tatgc-----tctaccattcgg----ttgtacact--------tcagtttgaag------------ggctgcacttg-tgctccctttgttgtccaga---tgtctttgaagagtaa-gg-----at-g-tctgc-tt-c-taact-gtctgca------------------a-------------ggac-----------aa-------c--------------tt-----tgacaa-tttgacctcaaatcaggtaggactaccc-----------
>_Marasmiellus_pilosus_OP651730
cattattg-aat-a-ctatg---------------------------aagttgg--------tt-g--agctggt-tct----------------------aataggac-a-tgtgcttg-cc-gcttct----attca--t---c---t---ta-tccacctgtgca-ct-ta-ttg-tagagc----tttgaagag------------------------------------------------------------------------------------------gggcctt-------------------------ag----------------------ttta--------------------------------------------------c---------aa------ctgaggc-------------------------------------tagta---------------ctc-aag-----------tt--------ctatg----tt-tt-------c---tataa---act-ct----atgaa-tg-tct--tgaa--tg-----t--c----tt--tt--a-tt--ggg-ac---------tt----------aattg---------gcccttt---a-aa---c-t-ta-atacaactttcagcaacggatctcttggctctcgcatcgatgaagaacgcagcgaaatgcgataagtaatgtgaattgcagaattcagtgaatcatcgaatctttgaacgcaccttgcgcccctt-ggtattccgaggggcatgcctgtttgagtgtcattaaattctc--aacttc-aa--aa-g--------c-tt-----tgtc------------tt-tttga-agcttgga-t-g-tgaagg----cttgctggcatt----t-t-------aa---at-g--ttcagctcctttgaaatgcattagtgga-c---------c-cg-----tt-----tg-t--------------gt-tc--aacc-c-t--tag-tgtgataa---t-tgtctacgctgt--ggtttt---tgaacgct-tgctcatt--------------agaac--ttc--gag---gtgttat-tagcattctcg-------------g-----------t-atg------gag-a-g--------------tt-----------gc-atga------act----------tgc-----------tctttctgtct-at--------------------------------------------------tgagtca-gg-at------t-g-tctgc-tt-c-taaca-gtctgc-------at-ttgt------------------tagac-----------aa-------t-----------t--tt-----gaacca-tttgacctcaaatcaggtagggctacccgctgaacttaa
>_Marasmiellus_rhizomorphogenus_GU319116
--------------------------------------------------------------tt-g--agctggt-cct------------------------ctggac-a-tgtgcttg-ct-gcttct----attca--t---t---c---ta-tccacctgtgca-cc-tt-ttg-tagagc----tttgaagag-------------------------------------------------------------------------------------------ggtctt-------------------------ga----------------------ctta--------------------------------------------------g----------g------ttgagat-------------------------------------tagta---------------ttc-ggg----------ttt--------ctatg----tc-tt-------a---tacaa---act-ct----ttgaa-tg-tct--tgaa--tg-----t-------ct--tt--a-ta--ggg-ac---------tt----------aattg---------acccttt---a-aa---c---tt-aaacaactttcagcaacggatctcttggctctcgcatcgatgaagaacgcagcgaaatgcgataagtaatgtgaattgcagaattcagtgaatcatcgaatctttgaacgcaacttgcgcccctt-ggtattccgaggggcatgcctgtttgagtgtcattaaattctc--aacttc-aa--aa-g--------c-tt-----tgtc------------tt-tctga-agcttgga-t-g-tgaagg-----ctgctggcgtc----t-t-------ag---at-g--ttcagctcctttaaaatgcattagtgga-c---------c-cg-----tt-----tg-t--------------gt-tc--aa-c-c-t--tag-tgtgataa---t-tatctacgctat--ggctt----tgaatact-tgctcatt--------------agaacttttc--ggg---gtgtt--tttacattctcg-------------g-----------t-ttg------gag-g-g--------------tt-----------gc-atta------ggt----------tgc-----------tctctctgtct-at--------------------------------------------------tgagtta-gg-at------t-g-tctgc-tt-c-aaacc-gtctgc-------ac-tcgt-------------------agac-----------aa-------------------t--tt-----gaacca-tttgacctcaaatcag-----------------------
>_Marasmiellus_subgregarius_PQ638413
cattattg-aat-g-tt-tg---------------------------aag-tag--------tt-g--agctggt-ctt-----------------------cacggac-a-tgtgcttg-ct-atttct----attca--t---c---c---ta-tccacctgtgca-ct-ta-ttg-tagagc----tctgaagaa-------------------------------------------------------------------------------------------taacct-------------------------tg----------------------cttg--------------------------------------------------t----------t------caaggat-------------------------------------tagta---------------ttc-gag-----------tt--------ctatg----ta-tt-----------tacaa---act-ct----atgaa-tg-tct--agaa--tg-----t--c----tt--tt--a-tt--ggg-ac---------tt----------cattg---------gcccttt---a-aa---c-t-tt-atacaactttcagcaacggatctcttggctctcgcatcgatgaagaacgcagcgaaatgcgataagtaatgtgaattgcagaattcagtgaatcatcgaatctttgaacgcaccttgcgcccttt-ggtattccgaagggcatgcctgtttgagtgtcattaaattctc--aacttc-aa--aa-g--------cttt-----tgtc------------tt-tttga-agcttgga-t-g-tgaagg----cttgctggcttt----t-c-------aa---at-g--ttcagctcctttaaaatgcattagtgga-c---------c-cg-----ct-----tg-t--------------gt-tc--ag-c-c-t--tag-tgtgataa---t-tatctatgctat--ggt-tt---tgggcaca-tgctcatt--------------agagcc-ttc--gag---ctgta---ttacagtctcg-------------g-----------t-gtg------gag-a-g--------------tt-----------gc-atga------act----------tgc-----------tctttctgtct-tc--------------------------------------------------tgagtta-gg-at------t-g-tctgc-tt-c-taact-gtctgc-------gc-atgc-------------------ggac-----------aa-------------------t--tt-----gaacca-tttgacctcaaatcaggtaggactacccgctgaacttaa
>_Marasmiellus_tenerrimus_FJ596840
cattattg-aat-a-at-tg---------------------------aagtcag--------tt-g--agctggt-cct------------------------ctgggc-a-tgtgctcg-ct-gcttct----attca--t---t---c---ta-tccacctgtgca-ccttt-ttg-tagagc----tttgaagag-------------------------------------------------------------------------------------------ggtctt-------------------------ga----------------------ctta--------------------------------------------------g----------g------ttgagat-------------------------------------tagta---------------ttc-agg-----------tt--------ctatg----tc-ta-----------tacaa---act-ct----atgaa-tg-tca--tgaa--tg-----t--c----tt--at--a-ta--ggg-ac---------tt----------aattg---------acccttt---a-aa---c---tt-aaacaactttcagcaacggatctcttggctctcgcatcgatgaagaacgcagcgaaatgcgataagtaatgtgaattgcagaattcagtgaatcatcgaatctttgaacgcaacttgcgcccctt-ggtattccgaggggcatgcctgtttgagtgtcattaaattctc--aacttc-aa--aa-g--------c-tt-----tgtc------------tt-tttga-agcttgga-t-g-tgaagg-----ytgctggcgtc----t-t-------ag---at-g--ttcagctcctttgaaatgtattagtgggac---------c-cg-----ct-----tg-t--------------gt-tc--aa-c-a-t--tag-tgtgataa---t-tatctacgctat--ggcct----tgaacact-tgctcatt--------------agaact-ttc--ggg---gtgtt---tcacattctcg-------------g-----------t-atg------gag-a-g--------------tt-----------gc-atta------agt----------tgc-----------tctctctgtct-at--------------------------------------------------tgagttaggg-ac------t-g-tctgc-tt-c-taacc-gtctgc-------at-tagt-------------------agac-----------aa-------c-----------t--tt-----gaacca-tttgacctcaaa---------------------------
>_Marasmiellus_thailandicus_PP889929
cattattg-aat-a-ct-tg---------------------------aagttgg--------tt-g--agctggt-tcc--t-------------------aataggac-a-tgtgctcg-ct-gcttct----attca--t---c---t---ta-tccacctgtgca-ct-ta-ttg-tagagc----tttgaagga------------------------------------------------------------------------------------------gggtctt-------------------------ag----------------------ttaa--------------------------------------------------c----------t------ctgggac-------------------------------------tagta---------------ctc-aag----------ttt--------ctatg----tt-tc-------a---tacaa---act-ct----atgaa-tg-tct--tgaa--tg-----t--c----tt--tt--a-tt--ggg-ac---------tt----------aactg---------gcccttt---a-aatact-t-ta-atacaactttcagcaacggatctcttggctctcgcatcgatgaagaacgcagcgaaatgcgataagtaatgtgaattgcagaattcagtgaatcatcgaatctttgaacgcaccttgcgcccctt-ggcattccgaggggcatgcctgtttgagtgtcattaaattctc--aacttc-aa--aa-ggc-----tt-tt-----tgtc------------tt-tttga-agattgga-t-g-tgaagg----cctgctggcgtt----t-tta-----aa---at-g--ttcagctcctttgaaatgcattagtgga-c---------c-cg-----tt-----tg-t--------------gt-tc--ag-c-c-t--tag-tgtgataa---t-tatctacgctat--ggtttt---tgaatgct-tgctcatt--------------aagaac-ttc--gag---gtgtttt-taacattcttg-------------g-----------t-gtg------gag-a-g--------------tt-----------gc-atga------act----------tgc-----------tctttctgtct-at--------------------------------------------------tgagtca-gg-at------t-g-tctgc-tt-c-taact-gtctgc-------at-ttgt-------------------agac-----------aa------tg-----------t--tt-----gaacct-tttgacctcaaatcaggtaggactacccgctgaacttaa
>_Marasmiellus_tricolor_LR872638
--------------------------------------------------------------------------------------------------------------------------------------------------------------------------------------------------------------------------------------------------------------------------------------------------------------------------------------------------------------------------------------------------------------------------------------------------------------------------------------------------------------------------------------------------------------------------------------------------------------------------------------------------------------------------------------------------------------------------------------------------------------------------------------------------gaacgcaccttgcgcctctt-ggtattccgagaggcatgcctgtttgagtgtcattaaattctc--aacttc-aa--aa-g--------c-tt-----tgtc------------tt-tttga-agcttgga-t-g-tgaagg----cttgctggcgtt----t-t-------aa---at-g--ttcagctcctttgaaaagtattagtgga-c---------c-cg-----tt-----tg-t--------------gt-tc--at-c-c-t--tag-tgtgataa---t-tatctacgctat--ggc-tt---tgaatgca-tgctcatt--------------agaatc-ttc--gag---ctgttttactgcagtcttg-------------g-----------t-gtg------gag-a-g--------------tt-----------gc-atga------att----------tgc-----------tctttctgtct-ct--------------------------------------------------tgagtca-gg-at------t-g-tctgc-tt-c-aaacc-gtctaca---------ttgt-------------------agac-----------aa-------t-----------t--tt-----gaacca-tttgacctcaaatcaggtaggattacccgctgaacttaa
>_Marasmiellus_venosus_AB968236
cattattg-aaa-t-gc-tt----tga---------------------aggaga--------tt-g-tagctggc-ctt--t-------------------aacaaggc-a-tgtgcacg-tc-tcttttgaa---tct--a---t---t---ca-tccacctgtgca-ct-ct-ttg-taggag----ctttctagg-----------------------------------------------------------------------------------------ttgttgtt-------------------------gg----gctgtg---cag-----tttg---------------------------------------------------------------------tgcagtt-------------------------------------cggtg------------gtgact-ta--------gg-ctt--------ctatg----tc-t------------tacaa---act-c-tta-ttgaa-tgtatt--tgaa--tg-----t--c----at--tt--a-ct--ggg-ac---------tt----------aattg---------acccttt---a-aa-----c-tt-gtacaaccttcagcaacggatctcttggctctcgcatcgatgaagaacgcagcgaaatgcgataagtaatgtgaattgcagaattcagtgaatcatcgaatctttgaacgcaccttgcgcccctt-ggtattccgaggggcatgcctgtttgagtgtcgttaaattctc--aacctc-aa--aa-g--------t-tt-----ctattg---aag----ct-tatga-ggcttggatt-g-tggagg----cttgctggcgtc----t-c-------ag---at-gc-ttcggctcctcttaaaagcattagtgga-a------a--c-cg-----tt-----tg-tc-g-----------ga-cc--aa-c-c-t--tgg-tgtgataa---t-tatctacgccct--ggcttat--ctgaca---g-ctc--------------------------------------------------tttg-------------g-----------t-tgg------gag-a-a--------------tt-----------gc-gtta------agt-------tcgctc-----------tcgttctgt----------------------------ttaatttcaa----------------agagttat-ag-gg------t-g-tctgctct-c-taact-gtctgtg------tt-tcat-------------------ggac-----------aa-------t--------c--t--at-----tgacta-tttg-cctcaaatcaggtaggactacccgctgaacttaa
>_Marasmiellus_violaceogriseus_HQ533014
cattattg-aat-t-cc-aa----------------------------gtgaag--------tt-g-ttgctggc-ttt--c---------------------cgaagc-a-tgtgcaca-ct-ttgcat------------atat---t---ca-accacytgtgaa-cc-tt-ttg-tagagc----tggcac-------------------------aattctcaaggc----------------------------------------------------aacttggatg--------------------------ag----gag--------t------tgct-----------------------------ggtctttc--------------------------cgaagatcagct-----------------tctctcgagt------------------------------gct-ca-----------gat--------ctatg----tt-t------------tacaa---acc-------cttaa-tgtaaa--ygaa--tg-----t--c----tt--ta--a-----ygg-tc---------tt-----------------------tatggcct-t---aa---a-c-ta-atacaactttcaacaacggatctcttggctctcgcatcgatgaagaacgcagcgaaatgcgataagtaatgtgaattgcagaattcagtgaatcatcgaatctttgaacgcaccttgcacccttt-ggtattccgaagggtatgcctgtttgagtgtcattaaattctc--aactat-ac--ta-g--------c-tt-----tgtt---------------agtat-ggcttgga-t-g-tggaga-----ctgcgggcttc----t---------ca---ga-a--gtcggcttctcttaaatgtattagcaga-a------c--t-t------tg-----tg-cg----------------tc--gc-t-c-t--tgg-tgtgataa---t-tatctgcgcctt-------------------------------------------------------------------------------------------------------------------gagtt-g--------a-----tc-----------ac------------------------tatt----------------------------------------------------------------------------------tg-tgg-----t---tcagc-tt-c-taact-gtctgca------------------a-------------agac-----------ac-------t--------------tt-----atgaca-tttgacctcaaatcaggtaggactacccgctgaacttaa
>_Marasmiellus_volvatus_KC348449
-------------------------------------------------------------------------------------------------------------------------------------------------------------------------------------------------------------------------------------------------------------------------------------------------------------------------------------------------------------------------------------------------------------------------------------------------------------------------------------------------------------------------------------------------------------------------------------------------------------------------------------------------------------------------------------------------------------------------------------------------------------------------------------------------------ccccttgcycccttt-ggtattccgagggccrtgcctgtttsattgcctttaaattttc--aawttg-sa--aa-a--------c-tt-----tgtt--------t--ttt-tttga-agcttgga-t-g-tgaagg----cttgctggcgtt----t-taa-----ga---ac-g--ttcagctcctttgaaatgcattagtgga-c------c--c-g------tt-----tg---------------tgt-tc--at-c-t-t--tag-tgtgataa---t-tatctacgctat--tgttt----tgaatgcttg-ctcatt--------------agaactttttcaaggt--gtactt-gttacattcttg-------------g-t-----------atg------gag-a-g--------k-----------------ggc-atga------act----------tgc-----------tctttctgtct---------------------------------------------------attgagtta-gg-ga------ttg-kctgwktt-c-caact-gtctgcg--------tttgk-------------------agac-----------aa---------------------------------------------------------------------------
