# Supplementary material for: Human Activity Impacts on Macrofungal Diversity: A Case Study of Grazing in Subtropical Forests
Source: J Fungi (Basel). 2025 Oct 20;11(10):749. doi: 10.3390/jof11100749 (PMC12565215; doi:10.3390/jof11100749)
Supplement: Supplementary file 1 [file jof-11-00749-s001.zip › Alignments S3.fas]

>Acanthocorticium_brueggemannii_KT275196
---ccctagtaactgcg-agtgaagcgggaaa-agctcaaatttaaaatctggtagc-c-tt--t-ggttatccgagttgtaatttaaagaagtgttacccg-cgctgga-ccgtgtataagtcttctggaatggagcatcattgagggtgagaatcccgtctttgacacggac-taccagggc-at-tgtggtgcgctctcaacgagtcgagttgtttgggaatgcagctcaaaatgggtggtaaattccatctaaagctaaatattggcgagagaccgatagcgaacaagtaccgtgagggaaagatgaaaagaactttggaaagagagttaaacagtacgtgaaattgctgaaagggaaacgcttgaagt-cagtcgcgtta-g-cttgaaatcagccttgc-----t--tt--gcttggtgtactttcttgtt-gacgggtcaacatcagttttgat-gactggataagggctggaggaatgtggctc-cttt-a-ggagtgttatagcctctggtc-gtatacagtgg-ttgggactgaggctctcagcacgct-ttta--g------------------------------ttgtgcttaggatgttggcataatggctttaagcgacccgtcttgaaacac-ggaccaaggagtctaacatgcatgcgagtattt-gggtggttaaacccg-aatg--cgt-aatgaaagtgaaa-gttatga--tctctgtcatggagagcaatgacgcccagccc-agaac-ttttgggacggagctgc-ggttgagcatgtacgttgggacccgaaagatggtgaactatgcctgaatagggtg-aagccagaggaaactctggt-ggaggctcgtagcgattctgacgtgcaaatcgatcgtcg-aattt-gggtata-gggg-cgaaagactaatcgaa
>Actiniceps_laevis_DQ284917
ttcccctagtaactgcg-agtgaagcgggaaa-agctcaaatttaaaatctggcgtc-t-tc-----ggcgtccgagttgtaatttagagaagtgttatccg-cgctgga-ccgtgtacaagtctcctggaatggagcgtcatagagggtgagaatcccgtctttgacacggac-taccagggc-tt-tgtgatgcactctcgaagagtcgagttgtttgggaatgcagctcaaaatgggtggtaaattccatctaaagctaaatattggcgagagaccgatagcgaacaagtaccgtgagggaaagatgaaaagaactttggaaagagagttaaacagtacgtgaaattgttgaaagggaaacgcttgaagt-cagtcgcgttg-g-ctggaaatcaacctgg------t--tt--acctggtgtactttctagtc-aatgggtcaacatcagttttgag-tgctggataaagattagaggaatgtggcat-cttc-g-ggtgtgttatagcctttagtt-gtatacagcat-ttgggactgaggaactcagcacgcc-gcaa--ggccgggt------ttt-----taccacgt-acgtgcttaggatgttggcataatggctttaatcgacccgtcttgaaacac-ggaccaaggagtctaacatgcctgcgagtattt-gggtgg-aaaacccg-agtg--cgc-aatgaaagtgaaa-gttgaga--tctctgtcgtggagagcatcgacgcccggctc-agaac-ttttgggacgatgccgc-ggttgagcatgtatgttgggacccgaaagatggtgaactatgcctgaatagggcg-aagccagaggaaactctggt-ggaggctcgtagcgattctgacgtgcaaatcgatcgtcg-aattt-gggtata-gggg-cga-------------
>Anthracophyllum_archeri_AY745709
ttcccctagtaactgcg-agtgaagagggaaa-agctcaaatttaaaatctggcggt-c-tc--c-ggctgtccgagttgtaatttagagaagtgttacccg-cgttgga-ccgtgtacaagtctcctggaatggagcgtcatagagggtgagaatcccgtctctgacacggac-taccaaggc-tt-tgtggtgcgctctcgaagagtcgagttgtttgggaatgcagctctaaatgggtggtaaattccatctaaagctaaatataggcgagagaccgatagcgaacaagtaccgtgagggaaagatgaaaagaactttggaaagagagttaaacagtacgtgaaattgctgaaagggaaacgcttgaagt-cagtcgcgttg-g-ccagggatcagccttcc---t-t--tt--ggttggtgtacttcctggtt-gacgggtcagcatcagttttgac-cgttggataaagtctagaggaatgtggcat-cttc-g-ggtgtgttatagcctctggtc-gtatacaacgg-ttgggactgaggaactcagcacgcc-gcaa--ggccgggt----c-ttt-----gaccacgt-tcgtgcttaggatgctggcataatggctttaatcgacccgtcttgaaacac-ggaccaaggagtctaacatgcctgcgagtgttt-gggtgg-aaaacccg-agcg--cgt-aatgaaagtgaaa-gttgaga--tctttgtcgtgaagagcatcgacgcccggtcc-agacc-ttttgtgacggtaccgc-ggttgagcatgtatgttgggacccgaaagatggtgaactatgcctgaatagggtg-aagccagaggaaactctggt-ggaggctcgtagcgattctgacgtgcaaatcgatcgtcg-aattt-gggtata-gggg-cgaaagactaatcgaa
>Anthracophyllum_sinense_PP664142
ttcccctagtaactgcg-agtgaagagggaaa-agctcaaatttaaaatctggcagt-c-tc--t-ggctgtccgagttgtaatttagagaagtgttacccg-cgttgga-ccgtgtacaagtctcctggaatggagcgtcatagagggtgagaatcccgtctctgacacggac-taccaaggc-tt-tgtggtgcgctctcgaagagtcgagttgtttgggaatgcagctctaaatgggtggtaaattccatctaaagctaaatacaggcgagagaccgatagcgaacaagtaccgtgagggaaagatgaaaagaactttggaaagagagttaaacagtacgtgaaattgctgaaagggaaacgcttgaagt-cagtcgcgttg-g-ccagggatcagccttcc---t-t--tt--ggttggtgtacttcctggtc-gacgggtcagcatcagttttgac-cgttggataaagtctagaggaatgtggcat-cttc-g-ggtgtgttatagcctttggtc-gtatacaacgg-ttgggactgaggaactcagcacgcc-gcaa--ggccgggt----c-ttt-----gaccacgt-tcgtgcttaggatgctggcataatggctttaatcgacccgtcttgaaacac-ggaccaaggagtctaacatgcctgcgagtgttt-gggtgg-aaaacccg-agcg--cgt-aatgaaagtgaaa-gttgaga--tctttgtcgtgaagagcatcgacgcccggtcc-agacc-ttctgtgacggtaccgc-ggttgagcatgtatgttgggacccgaaagatggtgaactatgcctgaatagggtg-aagccagaggaaactctggt-ggaggctcgtagcgattctgacgtgcaaatcgatcgtcg-aattt-gggtata-gggg-cgaaagactaatcgaa
>Armillaria_cepistipes_KY418876
ttcccctagtaactgcg-agtgaagagggaaa-agctcaaatttaaaatctggcagc-t-tc-----gctgtccgagttgtaatttagagaagtgttacccg-cgttgga-ccgtgtacaagtctcctggaacggagcgtcatagagggtgagaatcccgtctttgacacggac-taccaaggc-tt-tgtggtacgctctcgaagagtcgagttgtttgggaatgcagctctaaatgggtggtaaattccatctaaagctaaatattggcgagagaccgatagcaaacaagtaccgtgagggaaagatgaaaagaactttggaaagagagttaaacagtacgtgaaattgttgaaagggaaacgcttaaagtccagtcgcgttg-g-ttaggaatcagccttgg---t-t--tt--ccttggtgtacttcctaatc-gacgggtcaacatcagttttgac-cgttggataaaggtcgagggaatgtggcac-cttc-g-ggtgtgttatagcccttgatt-gtatacagcgg-ttgggactgaggaactcagcacgcc-gaaa--ggccgggt----c-ttg-----taccacgt-tcgtgcttaggatgttggcataatggctttaatcgacccgtcttgaaacac-ggaccaaggagtctaacatgcctgcgagtgttt-gggtgg-aaaacccg-agcg--cgt-aatgaaagtgaaa-gttgaga--actct----tagagtgcatcgacgcccggagc-agacc-ttttgtgacgcatccgc-ggtagagcatgtatgttgggacccgaaagatggtgaactatgcctgaatagggtg-aagccagaggaaactctggt-ggaggctcgtagcgattctgacgtgcaaatcgatcgtcg-aattt-gggtata-gggg-cgaaagactaatcgaa
>Atheniella_adonis_AF261361
ttcccctagtaactgcg-agtgaagcgggaaa-agctcaaatttaaaatctggcggt-t-cttgc-agccgtccgagttgtaatttagagaagtgctatccg-cgctgga-ccgtatacaagtctcctggaatggagcgtcatagagggtgagaatcccgtctttgatacggac-tgccagggc-tt-tgtgatgtgctctcgaagagtcgagttgtttgggaatgcagctcaaaatgggtggtaaattccatctaaagctaaatattggcgagagaccgatagcgaacaagtaccgtgagggaaagatgaaaagaactttggaaagagagttaaacagtacgtgaaattgttaaaagggaaacgcttgaagt-cagtcgcgttg-g-ctggggatcatccttgct-tt-t--tt--gcttggtgtacttcctagtt-gatgggtcaacatcagttttgac-tgttggataaagttcagaggaatgtggcat-cttt-a-gatgtgttatagcctttgttc-gtatacagcag-ttgggattgaggaactcagcacgcc-gcaa--ggccgggt----a-ttta----taccacgt-acgtgcttaggatgttggcataatggctttaatcgacccgtcttgaaacac-ggaccaaggagtctaacatgcctgcgagtgttt-gggtgg-aaaacccg-agcg--cgt-aatgaaagtgaaa-gttgaga--tctctgtcatggagagcatcgacgcccagact-tgagc-ttttgcgacggtcctgc-ggtagagcatgtatgttgggacccgaaagatggtgaactatgcctgaatagggtg-aagccagaggaaactctggt-ggaggctcgtagcgattctgacgtgcaaatcgatcgtcg-aattt-gggtata-gggg-cgaaagactaatcgaa
>Atheniella_amabilissima_DQ457691
ttcccctagtaactgcg-agtgaagcgggaaa-agctcaaatttaaaatctggcggt-t-cttgc-agccgtccgagttgtaatttagagaagtgctatccg-cgctgga-ccgtatacaagtctcctggaatggagcgtcatagagggtgagaatcccgtctttgatacggac-tgccagggc-tt-tgtgatgcgctctcgaagagtcgagttgtttgggaatgcagctcaaaatgggtggtaaattccatctaaagctaaatattggcgagagaccgatagcgaacaagtaccgtgagggaaagatgaaaagaactttggaaagagagttaaacagtacgtgaaattgttaaaagggaaacgcttgaagt-cagtcgcgttg-g-ctggggatcatccttgct----t--tt--gcttggtgtacttcctagtc-gatgggtcaacatcagttttgat-tgttggataaagttcagaggaatgtggcat-cttt-a-gatgtgttatagcctttgttc-gtatacagcag-ttgggattgaggaactcagcacgcc-gcaa--ggccgggt----a-ttta----taccacgt-acgtgcttaggatgttggcataatggctttaatcgacccgtcttgaaacac-ggaccaaggagtctaacatgcctgcgagtgttt-gggtgg-aaaacccg-agcg--cgt-aatgaaagtgaaa-gttgaga--tctctgtcatggagagcatcgacgcccagact-tgagc-ttttgtgacggtcctgc-ggtagagcatgtatgttgggacccgaaagatggtgaactatgcctgaatagggtg-aagccagaggaaactctggt-ggaggctcgtagcgattctgacgtgcaaatcgatcgtcg-aattt-gggtata-gggg-cgaaagactaatcgaa
>Atheniella_flavida_MW969665
ttcccctagtaactgcg-agtgaagcgggaaa-agctcaaatttaaaatctggcggt-t-cttgc-agtcgtccgaattgtaatttagagaagtgttatccg-cgctgga-ccgtatacaagtctcctggaatggagcgtcatagagggtgagaatcccgtctttgatacggac-tgccagggc-tt-tgtgatgcgctctcgaagagtcgagttgtttgggaatgcagctcaaaatgggtggtaaattccatctaaagctaaatattggcgagagaccgatagcgaacaagtaccgtgagggaaagatgaaaagaactttggaaagagagttaaacagtacgtgaaattgctaaaagggaaacgcttgaagt-cagtcgcgttg-a-ttgaggatcatccttgc--tt-t--tt--gcttggtgtacttctcagtt-gatgggtcaacatcaattttgac-tgttggataaagttcattggaatgtggcat-cttt-a-gatgtgttatagcctttgttc-gtatacagcag-ttgggattgaggaactcagcacgcc-gcaa--ggccgggt----a-ttta----taccacgt-acgtgcttaggatgttggcataatggctttaatcgacccgtcttgaaacac-ggaccaaggagtctaacatgcctgcgagtgttt-gggtgg-aaaacccg-agcg--cgt-aatgaaagtgaaa-gttgaga--tctctgtcatggagagcatcgacgcccagact-tgagc-ttttgcgacggtcctgc-ggtagagcatgtatgttgggacccgaaagatggtgaactatgcctgaatagggtg-aagccagaggaaactctggt-ggaggctcgtagcgattctgacgtgcaaatcgatcgtcg-aatttggggtata-gggg-cgaaagactaatcgaa
>Atheniella_taoyao_MW969667
ttcccctagtaactgcg-agtgaagcgggaaa-agctcaaatttaaaatctggcggt-t-cttgc-agccgtccgagttgtaatttagagaagtgctatccg-cgctgga-ccgtatacaagtctcctggaatggagcgtcatagagggtgagaatcccgtctttgatacggac-tgccagggc-tt-tgtgatgcgctctcgaagagtcgagttgtttgggaatgcagctcaaaatgggtggtaaattccatctaaagctaaatattggcgagagaccgatagcgaacaagtaccgtgagggaaagatgaaaagaactttggaaagagagttaaacagtacgtgaaattgttaaaagggaaacgcttgaagt-cagtcgcgttg-g-ctggggatcatccttgct-tc-t--tt--gcttggtgtacttcctagtt-gatgggtcaacatcagttttgat-tgttggataaagttcagaggaatgtggcat-cttt-a-gatgtgttatagcctttgttc-gtatacagcag-ttgggattgaggaactcagcacgcc-gcaa--ggccgggt----a-ttta----tactacgt-acgtgcttaggatgttggcataatggctttaatcgacccgtcttgaaacac-ggaccaaggagtctaacatgcctgcgagtgttt-gggtgg-aaaacccg-agcg--cgt-aatgaaagtgaaa-gttgaga--tctctgtcatggagagcatcgacgcccagact-tgagc-ttttgtgacggtcctgc-ggtagagcatgtatgttgggacccgaaagatggtgaactatgcctgaatagggtg-aagccagaggaaactctggt-ggaggctcgtagcgattctgacgtgcaaatcgatcgtcg-aattt-gggtata-gggg-cgaaagactaatcgaa
>Baeospora_myosura_PQ652390
ttcccctagtaactgcg-agtgaagagggaaa-agctcaaatttaaaatctggtagt-c-cctgt-ggctgcccgagttgtaatttagagaagtgttatccg-cgctgga-ccgtgtacaagtctcctggaagggagcatcatagagggtgagaatcccgtctttgacacggac-taccagggc-tt-tgtgatgcgctctcgaagagtcgtgttgtttgggaatgcagcactaaatgggtggtaaattccatctaaagctaaatattggcgagagaccgatagcgaacaagtaccgtgagggaaagatgaaaagaactttggaaagagagttaaacagtacgtgaaattgctaaaagggaaacgcttacagt-cagtcgcgttg-g-ccggggatcaaccttgc--tt-t--tt--gctgggcgtacttcctggtc-gacgggtcaacatcagttttgat-tgctggataaaggctaggggaatgtggcat-cctc-g-gatgtgttatagcccttagtt-gtatacagcag-ttgggactgaggaactcagcacgcc-gcaa--ggccgggt----c-ttg-----taccacgt-acgtgcttaggatgttggcataatggctttaatcgacccgtcttgaaacac-ggaccaaggagtctaacatgcatgcgagtgttt-gggtgg-aaaactcg-agcg--cgt-aatgaaagtgaaa-gttgaga--tctctgtcgtggagagcatcgacgcccggacc-agagc-ttttgtgacggatctgc-ggtagagcatgtatgttgggacccgaaagatggtgaactatgcctgaatagggtg-aagccagaggaaactctggt-ggaggctcgtagcgattctgacgtgcaaatcgatcgtcg-aattt-gggtata-gggg-cgaaagactaatcgaa
>Brunneocorticium_corynecarpon_MG717350
----------------------------------------------------------------------------------------------------------------------------------------------------------atcccgtctttgacacggac-tgccaatgc-at-tgtggtgcgctctcaaagagtcgtgttgtttgggaatgcagcactaaatgggtggtaaattccatctaaagctaaatattggcgagagaccgatagcgaacaagtaccgtgagggaaagatgaaaagaactttggaaagagagttaaacagtacgtgaaattgctgaaagggaaacgcttgaagt-cagtcgcgttg-g-ctagggatcaaccttgc---t-t--tt--gtggggtgtacttcttagtt-aacgggtcaacatcagttttgac-tgctggaaaaagattagaggaatgtggcaa-cttc-g-gttgtgttatagcctctggtc-atatacagtgg-ctgggactgaggaactcagcacgcc-gcaa--ggccgggt----c-ttt-----gaccacgt-tcgtgcttaggatgttggcataatggctttaagcgacccgtcttgaaacac-ggaccaaggagtctaacatgcttgcgagtattt-gggtgg-aaaacccg-agtg--cgt-aatgaaagtgaaa-gttgaga--tccctgtcgtggggagcatcgacgcccatacc-agagc-tcttgtgacggatatgc-ggttgagcatgtatgttgggacccgaaagatggtgaactatgcctgaatagggtg-aagccagaggaaactctggt-ggaggctcgtagcgattctgacgtgcaaatcgatcgtcg-aattt-gggtata-gggg-cgaaagactaatcgaa
>Brunneocorticium_pyriforme_DQ679921
ttcccctagtaactgcg-agtgaagagggaaa-agctcaaatttaaaatctgatactgt-ct--c-tggtgtccgagttgtaatttagagaagtgttacccg-cgttgga-ccgtgtacaagtctcctggaatggagcgtcatagagggtgagaatcccgtctttgacacggac-taccaaggc-tt-tgtggtgcgctctcaaagagtcgtgttgtttgggaatgcagcactaaatgggtggtaaattccatctaaagctaaatattggcgagagaccgatagcgaacaagtaccgtgagggaaagatgaaaagaactttggaaagagagttaaacagtacgtgaaattgctgaaagggaaacgcttgaagt-cagtcgcgtt--t-ctagggatcaaccttgc---t-t--tt--gtggggtgtactgcctagtt-aacgggtcaacatcagttttgac-tgctggagaaaggctaggggaatgtggcaa-ctcc-g-gttgtgttatagcctctagtc-atatacagtgg-ttgggactgaggaactcagcacgcc-gaaa--ggccgggt----c-ttt-----gaccacgt-tcgtgcttaggatgttggcataatggctttaagcgacccgtcttgaaacac-ggaccaaggagtctaacatgcctgcgagtattt-gggtgg-aaaacccg-agtg--cgt-aatgaaagtgaaa-gttgaga--tccctgtcgtggggagcatcgacgcccatacc-agagc-tcttgtgacggatatgc-ggttgagcatgtatgttgggacccgaaagatggtgaactatgcctgaatagggtg-aagccagaggaaactctggt-ggaggctcgtagcgattctgacgtgcaaatcgatcgtcg-aattt-gggtata-gggg-cgaaagactaatcgaa
>Calyptella_capula_AY570995
ttcccctagtaactgcg-agtgaagcgggaaa-agctcaaatttaaaatctggcagt-t-tc-----actgtccgagttgtaatttagagaagtgttatccg-tgctgga-ccgtgtacaagtctcctggaatggagcgtcatagagggtgagaatcccgtctttgacacggac-taccagtgc-tt-tgtgatgcgctctcaaagagtcgagttgtttgggaatgcagctcaaaatgggtggtaaattccatctaaagctaaatattggcgagagaccgatagcgaacaagtaccgtgagggaaagatgaaaagaactttggaaagagagttaaacagtacgtgaaattgttgaaagggaaacgcttgaagt-cagtcacgttg-g-ctgggaatcaaccttgc-----t--tt--gcttggtgtactttctagtt-aatgggtcagcatcagttttgag-tgttggaaaaagattaggggaatgtggcat-cttc-g-gatgtgttatagcccttggtt-gtatacagcac-ttgggactgaggaactcagcacgcc-gcaa--ggcttggt----c-ttcg----ggacacat-acgtgcttaggatgctggcaaaatggctttaatcgacccgtcttgaaacac-ggaccaaggagtctaacatgcctgcaagtattt-gggtgg-aaaactcgaaatg--cga-aatgaaagtgaaa-gttgaga--tccctgtcgcggggagcatcgacgcccggctc-tgagc-ttttgtgacgatgctgc-ggtagagcatgtatgttgggacccgaaagatggtgaactatgcctgaatagggcg-aagccagaggaaactctggt-ggaggctcgtagcgattctgacgtgcaaatcgatcgtcg-aattt-gggtata-gggg-cgaaagactaatcgaa
>Campanella_buettneri_MF075138
------tagtaactgcg-agtgaagagggaaa-agctcaaatttaaaatctggccgt-c-tt--t-gactgtccgagttgtaatttagagaagtgttacccg-cgttgga-ccgtgtataagtctcctggaatggagcgtcatagagggtgagaatcccgtctttgacacggac-taccaaggc-tt-tgtggtgcgctctcaaagagtcgtgttgtttgggaatgcagcactaaatgggtggtaaattccatctaaagctaaatattggcgagagaccgatagcgaacaagtaccgtgagggaaagatgaaaagaactttggaaagagagttaaacagtacgtgaaattgctgaaagggaaacgcttgaagt-cagtcgcgttt-t-ctagggatcaaccttgc---t-t--tt--gtggggtgtacttcctagtc-aacgggtcaacatcagttttgat-tgttggaaaaaggctagttgaatgtggcat-ctcc-g-gatgtgttatagcttctagtc-atatacaacag-ttgggactgaggaactcagcacgcc-gcaa--ggccgggt----t-ttt-----aaccacgt-tcgtgcttaggatgttggcataatggctttaagcgacccgtcttgaaacac-ggaccaaggagtctaacatgcctgcgagtgttt-gggtgg-aaaacccg-agcg--cgt-aatgaaagtgaaa-gttgaga--tccctgtcgtggggagcatcgacgcccatacc-agacc-ttttgtgacggatatgc-ggttgagcatgtatgttgggacccgaaagatggtgaactatgcctgaatagggtg-aagccagaggaaactctggt-ggaggctcgtagcgattctgacgtgcaaatcgatcgtcg-aattt-gggtata-gggg-cgaaagactaatcgaa
>Campanophyllum_proboscideum_AY230866
ttcccctagtaactgcg-agtgaagagggaaa-agctcaaatttaaaatctggcagt-c-tt--t-gattgtccgagttgtaatttagagaagtgttacccg-cgttgga-ccgtgtacaagtcttctggaaaggagcatcatagagggtgagaatcccgtctttgacatggac-taccaaggc-tt-tgtggtatgctctcaaagagtcgagttgtttgggaatgcagctcaaaatgggtggtaaattccatctaaagctaaatattggcgagagaccgatagcgaacaagtaccgtgagggaaagatgaaaagaactttggaaagagagttaaacagtacgtgaaattgctaaaagggaaacgcttgaagt-cagtcgcgttg-g-ctagaactcaaccttgct-tt-t--tt--gcttggtgtactttctagtt-aatgggtcaacatcagttttggt-tgttggataaaggttgagggaatgtggcat-cttc-g-ggtgtgttatagcccttgatt-gtatacaccag-ctgggactgaggaacgcagcacgcc-tttattggccgggt----c-ttt-----gactacgt-acgtgctttggatgttggcataatggctttaatcgacccgtcttgaaacac-ggaccaaggagtctaacatacctgcgagtattt-gggtgt-aaaactcg-gatg--cgt-aatgaaagtgaaa-gttgaga--actctgtcgtggagtgcatcgacgcccatacc-agacc-ttctgtgacggttatgc-ggtggagcatgtatgttgggacccgaaagatggtgaactatgcctgaatagggtg-aagccagaggaaactctggt-ggaggctcgtagcgattctgacgtgcaaatcgatcgtcg-aattt-gggtata-gggg-cgaaagactaatcgaa
>Cellypha_goldbachii_OQ282742
ttcccctagtaactgcg-agtgaagagggaaa-agctcaaatttaaaatctggcagt-c-tc--t-ggctgtccgagttgtaatttagagaagtgttacccg-cgttgga-ccgtgtaaaagtctcctggaatggagcgtcatagagggtgagaatcccgtctttgacacggac-taccaaggc-tt-tgtggtgcgctctcgaagagtcgtgttgtttgggaatgcagcactaaatgggtggtaaattccatctaaagctaaatattggcgagagaccgatagcgaacaagtaccgtgagggaaagatgaaaagaactttggaaagagagttaaacagtacgtgaaattgctgaaagggaaacgcttgaagt-cagtcgcgttg-g-ctagggatcaaccttgc---t-t--tt--gtggggtgtacttcctagtt-aacgggtcaacatcagttttgac-tgctggaaaaaggctagagaaatgtggcaa-ctcc-g-gttgtgttatagtctctggtc-atatacagtgg-ttgggactgaggaactcagcacgcc-gcaa--ggccgggt----t-ttt-----aaccacgt-tcgtgcttaggatgttggcataatggctttaagcgacccgtcttgaaacac-ggaccaaggagtctaacatgcctgcgagtattt-gggtgg-aaaacccg-agtg--cgt-aatgaaagtgaaa-gttgaga--tccctgtcgcggggagcatcgacgcccatacc-agagc-ttttgtgacggatatgc-ggttgagcatgtatgttgggacccgaaagatggtgaactatgcctgaatagggtg-aagccagaggaaactctggt-ggaggctcgtagcgattctgacgtgcaaatcgatcgtcg-aattt-gggtata-gggg-cgaaagactaatcgaa
>Chaetocalathus_aff_columellifer_AY916684
--------------------------------------------------------------------------------------------------------------------tacaagtctcctggaacggagcgtcatagagggtgagaatcccgtctttgacacggac-tcccaaggc-at-tgtggtacgctctcaaagagtcgagttgtttgggaatgcagctctaaatgggtggtaaattccatctaaagctaaatattggcgagagaccgatagcgaacaagtaccgtgagggaaagatgaaaagaactttggaaagagagttaaacagtacgtgaaattgctgaaagggaaacgcttgaagt-cagtcgcgttg-g-ccagggatcaaccttgc---t-t--ta--gtgaggcgcacttcctggtc-gacgggtcagcatcagttttgac-catcggaaaatggctcgaggaatgtggcat-cttc-g-gatgtgttatagcctcgggtc-gtatacggtgg-ttgggactgaggtactcagcacgcc-gcaa--ggccggg-----t-ttc-----gaccacgt-tcgtgcttaggatgctggcataatggctttaagcgacccgtcttgaaacac-ggaccaaggagtctaacatgcttgcgagtgttt-gggtgg-aaaacccg-agcg--cgt-aatgaaagtgaaa-gttggga--tctctgtcgtggagagcaccgacgcccggacc-tgatg-tttactgacggatctgc-ggtagagcacgtatgttgggacccgaaagatggtgaactatgcctgaatagggcg-aagccagaggaaactctggt-ggaggctcgtagcgattctgacgtgcaaatcgatcgtcg-aattt-gggtata-gggg-cgaaagactaatcgaa
>Chaetocalathus_liliputianus_AY916680
-------------------------------------------------------------------------------------------------------------------------gtctcctggaatggagcgtcatagagggtgagaatcccgtctttgacacggac-taccagggc-at-tgtggtgcgctctcgaagagtcgagttgtttgggaatgcagctctaaatgggtggtaaattccatctaaagctaaatattggcgagagaccgatagcgaacaagtaccgtgagggaaagatgaaaagaactttggaaagagagttaaacagtacgtgaaattgctgaaagggaaacgcttgaagt-cagtcgcgttg-g-ccagggatcaaccttgc---t-t--ta--gtgaggcgtacttcctggtt-gacgggtcagcatcagttttgac-caccggaaaaaggcttggggaatgtggcat-cttc-g-gatgtgttatagccccttgtc-gtatacggtga-ttgggactgaggaactcagcacgcc-gcaa--ggccagg-----t-ttc-----gaccatgt-tcgtgcttaggatgctggcataatggctttaagcgacccgtcttgaaacac-ggaccaaggagtctaacatgcttgcgagtgttt-gggtgg-aaaacccg-agcg--cgt-aatgaaagtgaaa-gttggga--tctctgtcgtggagagcaccgacgcccggacc-tgatg-tttactgacggttctgc-ggtagagcacgtatgttgggacccgaaagatggtgaactatgcctgaatagggtg-aagccagaggaaactctggt-ggaggctcgtagcgattctgacgtgcaaatcgatcgtcg-aattt-gggtata-gggg-cgaaagactaatcgaa
>Chaetotyphula_hyalina_DQ284912
-----------actgcg-agtgaagcgggaaa-agctcaaatttaaaatctggcggc-t-tt-----gtcgtccgagttgtaatttagagaagtgttatccg-cgttgga-ccgtgtacaagtctcctggaatggagcgtcatagagggtgagaatcccgtctttgacacggac-taccaaggc-tt-tgtgatgcgctctcgaagagtcgagttgtttgggaatgcagctcaaaatgggtggtaaattccatctaaagctaaatattggcgagagaccgatagcgaacaagtaccgtgagggaaagatgaaaagaactttggaaagagagttaaacagtacgtgaaattgttgaaagggaaacgcttgaagt-cagtcgcgttg-g-ctggaaatcaaccttg------t--tt--acttggtgtactttctagtc-aatgggtcaacatcagttttgag-tgttggataaagattagaggaatgtggcat-cttc-g-gatgtgttatagcctttagtt-gtatacagcat-ttgggactgaggaactcagcacgcc-gcaa--ggccggga------ttt-----atccacgt-acgtgcttaggatgttggcataatggctttaatcgacccgtcttgaaacac-ggaccaaggagtctaacatgcctgcgagtattt-gggtgg-aaaacccg-agtg--cgc-aatgaaagtgaaa-gttacga--tctctgtcgtggagagcattgacgcccggcgc-agaac-ttttgggacgctgccgc-ggttgagcatgtatgttgggacccgaaagatggtgaactatgcctgaatagggcg-aagccagaggaaactctggt-ggaggctcgtagcgattctgacgtgcaaatcgatcgtcg-aattt-gggtata-gggg-cgaaagcct-------
>Cheimonophyllum_candidissimum_DQ457654
ttcccctagtaactgcg-agtgaagagggaaa-agctcaaatttaaaatctggcagt-c-tt--t-ggctgtccgagttgtaatttagagaagtgttatccg-cgttgga-ccgtgtataagtttcctggaagggagcatcatagagggtgagaatcccgtctttgacatggac-taccaaggc-tt-tgtgatacgctctcaaagagtcgagttgtttgggaatgcagctcaaaatgggtggtaaattccatctaaagctaaatattggcgagagaccgatagcgaacaagtaccgtgagggaaagatgaaaagaactttggaaagagagttaaacagtacgtgaaattgctgaaagggaaacgcttgaagt-cagtcgcgttg-a-ctagggatcaaccttgc---t-t--tt--gcctggtgtacttcctagtt-aatgggtcaacatcagttttgac-cattggaaaaaggtcaggggaatgtggcat-cttc-g-gatgtgttatagcccttggtt-gtatacaatgg-ttgggactgaggaactcagcacgcc-tttat-ggttgggtc--tt-ttt-----gactacatatcgtgcttaggatgttggcataatggctttaatcgacccgtcttgaaacac-ggaccaaggagtctaacatgcctgcgagtattt-gggtgt-caaactcg-aatg--cgt-aatgaaagtgaaa-gttgaga--actctgtcgtggagtgcatcgacgcccatacc-agacc-ttttgtgacggatatgc-ggttgagcatgtatgttgggacccgaaagatggtgaactatgcctgaatagggtg-aagccagaggaaactctggt-ggaggctcgtagcgattctgacgtgcaaatcgatcgtcg-aattt-gggtata-gggg-cgaaagactaatcgaa
>Chondrostereum_purpureum_MH868775
ttcccctagtaactgcgaagtgaagcgggaagaagctcaaatttaaaatctggcagt-c-tt--t-gattgtccgagttgtaatttagagaagtgttacccg-cgccgga-ccgtgtacaagtctcctggaagggagcatcatagagggtgagaatcccgtctttgacatggac-taccggggc-tt-tgtggtatgctctcaaagagtcgagttgtttgggaatgcagctctaaatgggtggtaaattccatctaaagctaaatattggcgagagaccgatagcgaacaagtaccgtgagggaaagatgaaaagaactttggaaagagagttaaacagtacgtgaaattgctgaaagggaaacgcttgaagt-cagtcgcatta-g-ctggggatcaacctttc---t-t--tt--gattggtgtacttcctagtt-gatgggtcaacatcagttttgac-tgttagataaaggttgggggaatgtggcat-cttc-g-gatgtgttatagcccttgatt-gtatataacag-ttgggactgaggaattcagcacgcc-gcaa--ggccgggt----t-ttt-----aaccacgt-acgtgcttaggatgttgacataatggctttaatcgacccgtcttgaaacac-ggaccaaggagtctaacatgcctgcgagtattt-gggtgt-aaaaccca-tgtg--cgt-aatgaaagtgaaa-gttgaga--actctgtcatggagtgcatcgacgcccagccc-agacc-ttttgtgacggagctgc-ggtagagcatgtatgttgggacccgaaagatggtgaactatgcctgaatagggtgaaagccagaggaaactctggt-ggaggctcgtagcgattctgacgtgcaaatcgatcgtcg-aattt-gggtataggggg-cgaaagactaatcgaa
>Chrysomycena_dunicola_MN496428
ttcccctagtaactgcg-agtgaagcgggaag-agctcaaatttaaaatctgacagt-c-tt--t-gattgtccgagttgtaatttagagaagtgttgcccg-cgtcgga-ccgtatacaagtcctctggaatggggcgtcatagagggtgagaatcccgtctttgatacggac-taccggtgc-tt-tgtggtgcgctctcgaagagtcgagttgtttgggaatgcagctcaaaatgggtggtaaattccatctaaagctaaatacaggcgagagaccgatagcgaacaagtaccgtgagggaaagatgaaaagaactttggaaagagagttaaacagtacgtgaaattgctgaaagggaaacgcttgaagt-cagtcgcgttg-t-tcaaggatcagccttgct-tt-t--tt--gcttggtgtacttcttgttc-gacgggtcagcatcagtttcaac-tgttggataaaggccaggggaatgtagcat-cttc-g-gatgtgttatagcccttggtc-gtatacagcag-ttgggactgaggaattcagcacgcc-gcaa--ggccgggt----c-ttt-----gaccacgt-acgtgcttaggatgctggcataatggctttaatcgacccgtcttgaaacac-ggaccaaggagtctaacatgcctgcgagtgttt-gggtgg-aaaacccg-agcg--cgc-aatgaaagtgaaa-gttgaga--tctctatcatggagagcatcgacgcccatacc-agatg-tttactgacggatatgc-ggtagagcatgtatgttgggacccgaaagatggtgaactatgcctgaatagggtg-aagccagaggaaactctggt-ggaggctcgtagcgattctgacgtgcaaatcgatcgtcg-aattt-gggtata-gggg-cgaaagac--------
>Clitocybula_familia_JF730323
ttcccctagtaactgcg-agtgaagcgggaaa-agctcaaatttaaaatctggcggt-ctttttt-ggctgtccgagttgtaatttagagaagcattacccg-cgctgga-ccgtatacaagtcctctggaatggggcgtcatagagggtgagaatcccgtctttgatatggac-taccagtgc-tt-tgtggtgtgctctcgaagagtcgagttgtttgggaatgcagctcaaaatgggtggtaaattccatctaaagctaaatacaggcgagagaccgatagcgaacaagtaccgtgagggaaagatgaaaagaactttggaaagagagttaaacagtacgtgaaattgctgaaagggaaacgcttgaagt-cagtcgcgttg-g-ctgagaatcagccttgct-ct-t--tt--gcttggtgtacttctcagtc-gatgggtcagcatcagttttgac-tgctggataaaggtcaggggaatgtggcat-cttt-g-gatgtgttatagcccttgttc-gtatacagcag-ttgggactgaggaactcagcacgcc-gcaa--ggccgggt----t-ttc-----aaccacgt-acgtgcttaggatgctggcataatggctttaatcgacccgtct-------------------------------------------------------------------------------------------------------------------------------------------------------------------------------------------------------------------------------------------------------------------------------------------------------------
>Clitocybula_lacerata_LT854030
ttcccttagtaactgcg-agtgaacagggaaa-agctcaaatttaaaatctggcagt-cgtt--t-ggctgtccgagttgtaatttagagaagtgttacccg-cgctgga-ccgtatacaagtcctctggaatggggcgtcatagagggtgagaatccygtctttgatacggac-taccagtgc-tt-tgtggtgtgctctcgaagagtcgagttgtttgggaatgcagctcaaaatgggtggtaaattccatctaaagctaaatacaggcgagagaccgatagcgaacaagtaccgtgagggaaagatgaaaagaactttggaaagagagttaaacagtacgtgaaattgctgaaagggaaacgcttgaagt-cagtcgcgttg-g-ctgagaatcagccttgct-tt-tactt--gcttggtgtacttctcagtc-gatgggtcagcatcagttttgac-tgctggataaagctcaagggaatgtggcat-cttc-g-gatgtgttatagcccatgttc-gtatacagcag-ttgggactgaggaactcagcacgcc-gcaa--ggccgggt----t-ttt-----aaccacgt-acgtgcttaggatgctggcataatggctttaatcgacccgtct-------------------------------------------------------------------------------------------------------------------------------------------------------------------------------------------------------------------------------------------------------------------------------------------------------------
>Clitocybula_oculus_LT854017
ttcccctagtaactgcg-agtgaagcgggaag-agctcaaatttaaaatctggcagt-c-ttttt-ggctgtccgagttgtaatttagagaagtgttacccg-tgctgga-ccgtatacaagtcctctggaatggggcgtcatagagggtgagaatcccgtctttgatacggac-taccagtgc-tt-tgtggtgcactctcgaagagtcgagttgtttgggaatgcagctcaaaatgggtggtaaattccatctaaagctaaatacaggcgagagaccgatagcgaacaagtaccgtgagggaaagatgaaaagaactttggaaagagagttaaacagtacgtgaaattgctgaaagggaaacgcttgaagt-cagtcgtgttg-t-ctgagaatcagccttgct-tcat--tt--gcatggtgtacttctcagtt-gatgggtcagcatcagttttgac-tgctggataaagttcaaaggaatgtggcat-cctt-g-gatgtgttatagcccttgttc-gtatacagcag-ttgggactgaggaactcagcacgcc-gaaa--ggccgggt------ttt----------------------------------------------------------------------------------------------------------------------------------------------------------------------------------------------------------------------------------------------------------------------------------------------------------------------------------------------------------------------
>Collybiopsis_confluens_KJ189582
ttcccctagtaactgcg-agtgaagagggaaa-agctcaaatttaaaatctggcagt-c-tt--t-gattgtccgagttgtaatttagagaagtgttacccg-tgttggg-ccgtgtataagtctcctggaatggagcgtcatagagggtgagaatcccgtctttgacacggac-ttccaatac-at-tgtggtacgctctcgaagagtcgagttgtttgggaatgcagctctaaatgggtggtaaattccatctaaagctaaatattggggagagaccgatagcgaacaagtaccgtgagggaaagatgaaaagaactttggaaagagagttaaatagtacgtgaaattgctgaaagggaaacgcttgaagt-cagtcgcgtta-gttttgggatcagccttcc---t-t--tt--ggttggtgtatttccttact-gacgggtcagcatcagttttgat-cagtggataaggacttgaggaatgtggcat-cttc-g-ggtgtgttatagcctcttgtt-gtatacattga-ttgggactgaggaactcagcacgcc-gcaa--ggccgggt----t-ttt-----aaccacgt-acgtgcttaggatgctggcataatggctttaatcgacccgtcttgaaacac-ggaccaaggagtctaacatgcctgcgagtgttt-gggtgg-aaaactcg-gacg--cgt-aatgaaagtgaaa-gttagga--tctctgtcgtggagagcactgacgcccggccc-agagc-ttttgtgacggtgctgc-ggttgagcatgtatgttgggacccgaaagatggtgaactatgcctgaatagggtg-aagccagaggaaactctggt-ggaggctcgtagcgattctgacgtgcaaatcgatcgtcg-aattt-gggtata-gggg-cgaaagact-------
>Collybiopsis_juniperina_AY256708
ttcccctagtaactgcg-agtgaagagggaaa-agctcaaatttaaaatctggcagc-c-tc--t-ggttgtccgagttgtaatttagagaagtgttacccg-tgttggg-ccgtgtacaagtctcctggaatggagcgtcatagagggtgagaatcccgtctttgacacggac-ttccaatgc-at-tgtggtgcgctctcgaagagtcgagttgtttgggaatgcagctctaaacgggtggtaaattccatctaaagctaaatattggggagagaccgatagcgaacaagtaccgtgagggaaagaagaaaagaactttggaaagagagttaaacagtacgtgaaattgctgaaagggaaacgcttgaagt-cagtcgcgttc-t-ctagggatcagccttcc---t-t--tt--ggatggtgtacttcctagtt-aacgggtcagcatcagttttgac-cagtggataaaagcttgaggaatgtggcat-cttc-g-ggtgtgttatagcctcttgtt-gtatacattgg-ttgggactgaggaactcagcacgcc-gtaa--ggccgggt----t-ttt-----aaccacgt-tcgtgcttaggatgctggcataatggctttaatcgacccgtcttgaaacac-ggaccaaggagtctaacatgcctgcgagtgttt-gggtgg-aaaacccg-agcg--cgt-aatgaaagtgaaa-gttagga--tctctgtcgtggagagcactgacgcccggctc-agacc-ttttgtgacgatgccgc-ggttgagcatgtatgttgggacccgaaagatggtgaactatgcctgaatagggtg-aagccagaggaaactctggt-ggaggctcgtagcgattctgacgtgcaaatcgatcgtcg-aattt-gggtata-gggg-cgaaagactaatcgaa
>Collybiopsis_luxurians_AY256709
ttcccctagtaactgcg-agtgaagagggaaa-agctcaaatttgaaatctggcggt-c-tt--t-ggctgtccgagttgtaatttagagaagtgttacccg-agctata-ccgtgtataagtctcctggaatggagcgtcatagagggtgagaatcccgtctttgacacgga--taatagttc-at-tgtggtgcgctctcaaagagtcgagttgtttgggaatgcagctctaaatgggtggtaaattccatctaaagctaaatattggggagagaccgatagcgaacaagtaccgtgagggaaagatgaaaagaactttggaaagagagttaaacagtacgtgaaattgctgaaagggaaacgcttgaagt-cagtcgcgtta-g-ctggggatcagccttcc---t-t--tt--ggttggtgtacttcctagtt-gacgggtcagcatcagttttgac-cagtggataagagtttgaggaatgtggcat-cttc-g-ggtgtgttatagcctcttgct-gtatacattgg-ttgggactgaggaattcagcacgcc-gcaa--ggccgggt----t-ttt-----aaccacgt-tcgtgcttaggatgctggcataatggctttaatcgacccgtcttgaaacac-ggaccaaggagtctaacatgcctgcgagtgttt-gggtgg-aaaactcg-agcg--cgt-aatgaaagtgaaa-gttagga--tctctgtcgtggagagcactgacgcccggccc-agagc-ttctgtgacggtgccgc-ggttgagcatgtatgttgggacccgaaagatggtgaactatgcctgaatagggtg-aagccagaggaaactctggt-ggaggctcgtagcgattctgacgtgcaaatcgatcgtcg-aattt-gggtata-gggg-cgaaagactaatcgaa
>Collybiopsis_ramealis_MN413345
ttcccctagtaactgcg-agtgaagagggaaa-agctcaaatttaaaatctggtagt-c-tc--t-ggctgcccgagttgtaatttagagaagtgttacccgtcgttgaa-ccgtgtacaagtctcctgggatggagcgtcatagagggtgagaatcccgtctttgacacggat-t-tcagtgc-at-tgtggtatgctctcaaagagtcgagttgtttgggaatgcagctctaaatgggtggtaaattccatctaaagctaaatattggggagagaccgatagcgaacaagtaccgtgagggaaagatgaaaagaactttggaaagagagttaaacagtacgtgaaattgctgaaagggaaacgcttgaagt-cagtcgcgtta-g-ttggggatcagccttcc---t-t--tt--ggttggtgtacttcccagtt-gacgggtcagcatcagttttgac-cartggataaaagcttgaggaatgtggcat-cttc-g-ggtgtgttatagcctcttgtt-gtatacattgg-ttgggaytgaggaactcagtacgcc-gcaa--ggccgggt----t-ttt-----aaccacgt-acgtacttaggatgctggcataatggctttaatcgacccgtcttgaaacac-ggaccaaggagtctaacatgcctgcgagtgttt-gggtgg-aaaacccg-agcg--cgt-aatgaaagtgaaa-gttggga--tctctgtcgtggagagcactgacgcccggccc-agacc-ttttgtgacggtgccgc-ggttgagcatgtatgttgggacccgaaagatggtgaactatgcctgaatagggtg-aagccagaggaaactctggt-ggaggctcgtagcgattctgacgtgcaaatcgatcgtcg-aattt-gggtata-gggg-cgaaagactaatcgaa
>Connopus_acervatus_FJ750254
ttcccctagtaactgcg-agtgaagagggaaa-agctcaaatttaaaatctggcagt-c-tt--t-gattgtccgagttgtaatttagagaagtgctacccg-tgttggc-ccgtgtacaagtttcctggaatggaatgtcatagagggtgagaatcccgtctttgacacggac-taccactgc-at-tgtggtgtgctctcgaagagtcgagttgtttgggaatgcagctctaaatgggtggtaaattccatctaaagctaaatattggggagagaccgatagcgaacaagtaccgtgagggaaagatgaaaagaactttggaaagagagttaaatagtacgtgaaattgctgaaagggaaacgcttgaagt-cagtcacgtta-g-tttgggatcagtcttcc---c-t--tcggggttggtgtacttccagatt-gacgggtcagcatcagttttggc-cggtagataaaagcttgaggaatgtggcat-cttc-g-ggtgtgttatagcctcttgtt-gtatacatcgg-ctgggactgaggaactcagcatgcc-gcaa--ggccgggt----t-ttt-----aaccacgt-tcatgcttaggatgctggcataatggctttaatcgacccgtcttgaaacac-ggaccaaggagtctaacatgcctgcgagtgttt-gggtgg-aaaacccg-agcg--cgt-aatgaaagtgaaa-gttagga--tccctgtcgtggggagcactgatgcccggccc-agacc-ttttgtgacggtgccgc-ggttgagcatgtatgttgggacccgaaagatggtgaactatgcctgaatagggtg-aagccagaggaaactctggt-ggaggctcgtagcgattctgacgtgcaaatcgatcgtcg-aattt-gggtata-gggg-cgaaagactaatcgaa
>Crinipellis_dipterocarpi_OR656946
ttcccctagtaactgcg-agtgaagagggaaa-agctcaaatttaaaatctggcggt-c-tc--t-ggccgtccgagttgtaatttagagaagtgttacccg-tgctgga-ccgtgtacaagtctcctggaatggagcgtcatagagggtgagaatcccgtctttgacacggac-tgccagtgc-at-tgtggtgcgctctcaaagagtcgagttgtttgggaatgcagctctaaatgggtggtaaattccatctaaagctaaatattggcgagagaccgatagcgaacaagtaccgtgagggaaagatgaaaagaactttggaaagagagttaaacagtacgtgaaattgctgaaagggaaacgcttgaagt-cagtcgcgttt-g-ctagggatcaaccttgc---t-t--ta--gtggggtgtacttcctagtc-gacgggtcagcatcagttttgac-cattggaaaaaggcttggggaatgtggcaa-ctcc-g-gttgtgttatagccccttgtc-gtatacagtgg-ttgggactgaggaactcagcacgcc-gcaa--ggcgggg-----a-ttc-----gtccacct-tcgtgcttaggatgctggcataatggctttaagcgacccgtcttgaaacac-ggaccaaggagtctaacatgcttgcgagtgttt-gggtgg-aaaacccg-agcg--cgt-aatgaaagtgata-gttggga--tctctgtcgcggagagcaccgacgcccggacc-tgaag-tttactgacggatctgc-ggtagagcacgtatgttgggacccgaaagatggtgaactatgcctgaatagggtg-aagccagaggaaactctggt-ggaggctcgtagcgattctgacgtgcaaatcgatcgtca-aattt-gggtata-gggg-cgaaaga---------
>Crinipellis_malesiana_OR656947
--------------------------------------------------------------------------------------------gtgttacccg-ggctggacccgtgtataagtctcctggaatggagcgtcatagagggtgagaatcccgtctttgacacggac-taccagtgc-tt-tgtggtgcgctctcaaagagtcgagttgtttgggaatgcagctctaaatgggtggtaaattccatctaaagctaaatattggcgagagaccgatagcgaacaagtaccgtgagggaaagatgaaaagaactttggaaagagagttaaacagtacgtgaaattgctgaaagggaaacgcttgaagt-cagtcgcgttg-g-ctggggatcaaccttgc---t-t--ta--gtggggtgtacttcctagtc-gacgggtcagcatcagttttgac-cactggaaaaaggcttggggaatgtggcag-ctcc-g-gctgtgttatagccccttgtc-gtatacagtga-ttgggactgaggaactcagcacgcc-gcaa--ggccggg-----a-ttc-----gtccacgt-tcgtgcttaggatgctggcataatggctttaagcgacccgtcttgaaacac-ggaccaaggagtctaacatgcttgcgagtgttt-gggtgg-aaaacccg-agcg--cgt-aatgaaagtgaaa-gttggga--tctctgtcgtggagagcactgacgcccggacc-tgatg-tttactgacggatctgc-ggtagagcacgtatgttgggacccgaaagatggtgaactatgcctgaatagggtg-aagccagaggaaactctggt-ggaggctcgtagcgattctgacgtgcaaatcgatcgtca-aattt-gggtataagggg-cgaaagactaatcgaa
>Crinipellis_scabella_MH868166
ttcccctagtaactgcg-agtgaagagggaaa-agctcaaatttaaaatctggcagt-c-ta--c-ggctgtccgagttgtaatttagagaagtgttacccg-tgctgga-ccgtgtacaagtctcctggaatggagcgtcatagagggtgagaatcccgtctttgacacggac-taccagtgc-tt-tgtggtgcgctctcaaagagtcgagttgtttgggaatgcagctctaaatgggtggtaaattccatctaaagctaaatattggcgagagaccgatagcgaacaagtaccgtgagggaaagatgaaaagaactttggaaagagagttaaacagtacgtgaaattgctgaaagggaaacgcttgaagt-cagtcgcgttg-g-ctggggatcaaccttgc---t-t--ta--gtggggtgtacttcctagtc-gacgggtcagcatcagttttgac-tactggaaaaggacttgaggaatgtggcaa-ctcc-g-gttgtgttatagcctcttgtc-gtatacagtgg-ttgggactgaggaactcagcacgcc-gcaa--ggccggg-----a-ttt-----atccacgt-tcgtgcttaggatgctggcataatggctttaagcgacccgtcttgaaacac-ggaccaaggagtctaacatgcttgcgagtgttt-gggtgg-aaaacccg-agcg--cgt-aatgaaagtgaaa-gttggga--tctctgtcgtggagagcaccgacgcccggacc-tgatg-tttactgacggatctgc-ggtagagcacgtatgttgggacccgaaagatggtgaactatgcctgaatagggtg-aagccagaggaaactctggt-ggaggctcgtagcgattctgacgtgcaaatcgatcgtca-aattt-gggtataggggg-cgaaagactaatcgaa
>Cruentomycena_viscidocruenta_EU532598
ttcccctagtaactgcg-agtgaagcgggaaa-agctcaaatttaaaatctggcggt-t-ct-----gccgtccgagttgtaatttagagaagcgttatccg-cgctgga-ccgtgtacaagtctcctggaatggagcgtcatagagggtgagaatcccgtctttgacacggac-tgccagggc-at-tgtgatgcgctctcaaagagtcgagttgtttgggaatgcagctcaaaatgggtggtaaattccatctaaagctaaatattggggagagaccgatagcgaacaagtaccgtgagggaaagatgaaaagaactttggaaagagagttaaacagtacgtgaaattgttgaaagggaaacgcttgaagt-cagtcgcgccgtt-tcaggactcagccttgc-----t--tt--gcttggtgtacttcctgttc-ggtgggtcagcatcaattttggt-cggtggataaaggttcagagaatgtggcat-cttc-g-ggtgtgttatagctctgggtc-gcatacatcgg-ctgggattgaggaactcagcacgcc-gcaa--ggccgggt----a-cttg----taccacgt-acgtgcttaggatgctggcataatggctttaatcgacccgtcttgaaacac-ggaccaaggagtctaacatgcctgcgagtgttt-gggtgg-aaaacccg-agcg--cgt-aatgaaagtgaaa-gttgaga--tccctgtcgtggggagcatcgacgcccggagc-agacc-ttttgtgacgcatccgc-ggtagagcatgtatgttgggacccgaaagatggtgaactatgcctgaatagggcg-aagccagaggaaactctggt-ggaggctcgtagcgattctgacgtgcaaatcgatcgtcg-aattt-gggtata-gggg-cgaaagactaatcgaa
>Cyphella_digitalis_AY635771
ttcccctagtaactgcg-agtgaagagggaaa-agctcaaatttaaaatctggcagt-c-tc--t-gattgtccgagttgtaatttagagaagtgttacccg-cgttgga-ccgtgtacaagtcttctggaaaggagcatcatagagggtgagaatcccgtctttaacacggac-taccaaggc-tt-tgtggtatgctctcaaagagtcgagttgtttgggaatgcagctcaaaatgggtggtaaattccatctaaagctaaatattggcgagagaccgatagcgaacaagtaccgtgagggaaagatgaaaagaactttggaaagagagttaaacagtacgtgaaattgctaaaagggaaacgcttgaagt-cagtcgcgttg-a-ctagaactcaaccttac---t-t--tt--gtttggtgtactttctagtt-aatgggtcaacatcagttttgat-tgttggataaaggttaagggaatgtggcat-cctc-g-gatgtgttatagcccttgatt-gtatacaacag-ttgggactgaggaactcagcacgcc-tttat-ggccgagt----c-ttcg----gactacgt-acgtgcttaggatgttggcataatggctttaatcgacccgtcttgaaacac-ggaccaaggagtctaacatacctgcgagtattt-gggtgt-aaaactcg-aatg--cgt-aatgaaagtgaaa-gttgaga--actctgtcgtggagtgcatcgacgcccatacc-agacc-ttttgtgacggttatgc-ggtggagcatgtatgttgggacccgaaagatggtgaactatgcctgaatagggtg-aagccagaggaaactctggt-ggaggctcgtagcgattctgacgtgcaaatcgatcgtcg-aattt-gggtata-gggg-cgaaagactaatcgaa
>Cystostereum_crassisporum_ON117179
ttcccctagtaactgcg-agtgaagcgggaag-agctcaaatttaaaatctggcggt-c-tt--t-ggccgtccgagttgtattttagagaagtgctatccg-tgctgga-ccgtgtataagtttcctggaaaggagcatcatagagggtgacaatcccgtctttgacacggac-taccagtgc-tt-tgtgatacgctctcgaagagtcgtgttgtttgggaatgcagcactaaatgggtggtaaattccatctaaagctaaatattggcgagagaccgatagcgaacaagtaccgtgagggaaagatgaaaagaactttggaaagagagttaaacagtacgtgaaattgctgaaagggaaacgcttgaagt-cagtcacgtag-g-ctaggaatcagccttgc---t-t--tt--gcttggtgtacttcctagtc-aacgggtcaacatcagtttcagc-cgttggaaaaaggctaggggaatgtggcat-cttt-g-gatgtgttatagcccctggtt-gtatacaacgg-ctgggactgaggcgctcaggctg-----aa--ggctag---------------------------------aggatgttgacataatggctttaatcgacccgtcttgaaacac-ggaccaaggagtctaacatgcttgcgagtactt-gggtgg-aaaaccca-tgtg--cgt-aatgaaagtgaaa-gttgaga--accctgtcgtggggtgcatcgacgcccagctc-tgatc-tacggtgacggtgctgc-ggtagagcacgtatgttgggacccgaaagatggtgaactatgcctgaatagggcg-aagccagaggaaactctggt-ggaggctcgtagcgattctgacgtgcaaatcgatcgtcg-aattt-gggtata-gggg-cgaaagactaatcgaa
>Cystostereum_murrayi_MH867098
ttcccctagtaactgcg-agtgaagcgggaac-agctcaaatttaaaatctggcggt-a-tt--t-ggccgtccgagttgtaatttagagaagtgatatccg-tgctgga-ccgtgtataagtttcctggaaaggtgcatcatagagggcgacaatcccgtctttgacacggac-tcccagtgc-tt-tgtgatacgctctcgaagagtcgtgttgtttgggaatgcagcactaaaagggtggtaaattccatctaaagctaaatattggcgagagaccgatagcgaacaagtaccgtgagggaaagatgaaaagaactttggaaagagagttaaacagtacgtgaaattgctgaaagggaaacgcttgaagt-cagtcacgttg-g-cttggaatcagccttgc---t-t--tt--gctcggtgtacttccttgtt-gacgggtcaacatcagttttagt-cgttggaaaaaggctaggggaatgtggcat-ctcc-g-gatgtgttatagcccttggtc-atatacaacgg-ctgggactgaggtgctcaggccg-----aa--ggctag---------------------------------aggatgttggcataatggctttaatcgacccgtcttgaaacac-ggaccaaggagtctaacatgcctgcgagtattt-gggtgg-aaaactca-tctg--cgc-aatgaaagtgaaa-gttgaga--accctgtcgtggggtgcatcgacgcccagccc-tgatc-cacggtgacggtgctgc-ggtagagcatgtatgttgggacccgaaagatggtgaactatgcctgaatagggcg-aagccagaggaaactctggt-ggaggctc-tagcgattctgacgtgcaaatcgatcgtcg-aattt-gggtat-----------------------
>Delicatula_integrella_MK277924
-tcccctagtaactgcg-agtgaagcgggaaa-agctcaaatttgaaatctggtggc-cgaa--a-ggttgcccgagttgtaatttagagaagtgctacccg-cgctgga-ccgtgcacaagtcctctggaatggggcgtcatagagggtgagaatcccgtctttggtacggac-tcccagtgc-tt-tgtggtgtgctctcgaagagtcgagttgtttgggaatgcagctcaaaatgggtggtaaattccatctaaagctaaatataggcgagagaccgatagcgaacaagtaccgtgagggaaagatgaaaagaactttggaaagagagttaaacagtacgtgaaattgctgaaagggaaacgcttgaagt-cagtcgcgttg-g-ctgagaatcaaccttgc-----t--tt--gcttggtgtacttcttagtc-gacgggtcagcatcagtttcgac-cactggataaaggtagattgaatgtggcat-cctc-g-gatgtgttatagctctttacc-gtatacagtgg-ttgggactgaggaactcagcacgcc-gcaa--ggccgggt----t-ttt-----aaccacgt-tcgtgcttaggatgctggcataatggctttaatcgacccgtcttgaaacac-ggaccaaggagtctaacatgcctgcgagtgttt-gggtgg-aaaacccg-agcg--cgt-aatgaaagtgaaa-gttgaga--tctctgtcatggagagcatcgacgcccatacc-tgatg-tttactgacggctatgc-ggtagagcatgtatgttgggacccgaaagatggtgaactatgcctgaatagggtg-aagccagaggaaactctggt-ggaggctcgtagcgattctgacgtgcaaatcgatcgtcg-aattt-gggtata-gggg-cgaaagactaatcgaa
>Dendrothele_yunnanensis_OR449910
ttcccctagtaactgcg-agtgaagcgggaag-agctcaaatttgaaatctggctgg-t-cttgt-atcagtccgagttgtaatctagagaagtgctatcct-cttagga-ccgtgcataagtgttctggaaaggactatcatagagggtgaaaatcccgtctttggcacggac-tacctagga-at-tgtgatgcgctctcaacgagtcgagttgtttgggaatgcagctcaaaacgggtggtaaattccatctaaagctaaatattggcgtgagaccgatagcgaacaagtaccgtgagggaaagatgaaaagaactttggaaagagagttaaacagtacgtgaaattgccaatagggaaacggttgcagt-cagtcgcgttt-g-ctaaggatcagcctggt---a-t--ct--acttggtgcacttcttagtc-gacgggtcagcatcagttttgag-agctggagaaagtctggaggaatgtggctc-tttc-g-ggagtgttatagcctctagtc-atatgcagcga-ttgggactgaggaactcagcatgcg-ccgaaaggtgtgggg---c-ttc-----ggctacct-tcatgcttaggatgctggcataatggctttaaccgacccgtcttgaaacac-ggaccaaggagtctaacatgcatgcgagtcttt-gggtgt-taaacccg-cagg--cgc-aatgaaagtgaaatgttgaga--atcttgtcgtgagatgcatcaacgcccggctc-agagc-ttttgtgacgatgctgc-ggtagagcatgtatgttgggacccgaaagatggtgaactatgcctgaatagggtg-aagccagaggaaactctggt-ggaggctcgtagcgattctgacgtgcaaatcgatcgtcg-aattt-gggtata-gggg-cgaaagactaatcgaa
>Favolaschia_claudopus_MZ661735
ttcccctagtaactgcg-agtgaagcgggaaa-agctcaaatttaaaatctggcggt-t-cttgt-agccgtccgagttgtaatttagagaagtgttatccg-cgctgga-ccgtgtacaagtctcctggaatggagcgtcatagagggtgagaatcccgtctttgacacggac-taccagggc-at-tgtgatgcgctctcaaagagtcgagttgtttgggaatgcagctcaaaatgggtggtaaattccatctaaagctaaatattgaggagagaccgatagcgaacaagtaccgtgagggaaagatgaaaagaactttggaaagagagttaaacagtacgtgaaattgctgaaagggaaacgcttgaagt-cagtcgcgttg-t-acagaactcagccttgc-----t--tt--gcttggtgtactttctgtgc-gacgggtcagcatcagttttggt-cggcggataaaggcttggagaatgtggcac-cctc-g-ggtgtgttatagcttcaggtt-gtatacgtcgg-ctaggactgaggaactcagcacgcc-gcaa--ggccgggt----t-ttt-----aaccacgt-tcgtgcttaggatgctggcataatggctttaatcgacccgtcttgaaacac-ggaccaaggagtctaacatgcctgcgagtgttt-gggtgg-aaaacccg-agcg--cgt-aatgaaagtgaaa-gttgaga--tccctgtcgtggggagcatcgacgcccggagc-agacc-ttttgtgacgcatccgc-ggtagagcatgtatgttgggacccgaaagatggtgaactatgcctgaatagggtg-aagccagaggaaactctggt-ggaggctcgtagcgattctgacgtgcaaatcgatcgtcg-aattt-gggtata-gggg-cgaaagactaatcgaa
>Favolaschia_pustulosa_MT293226
ttcccctagtaactgcg-agtgaagcgggaaa-agctcaaatttaaaatctggcggt-c-cttgt-ggccgtccgagttgtaatttagagaagtgttatccg-cgctgga-ccgtgtataagtctcctggaatggagcgtcatagagggtgagaatcccgtctttgacacggac-taccagggc-at-tgtgatgcgctctcgaagagtcgagttgtttgggaatgcagctcaaaatgggtggtaaattccatctaaagctaaatattgaggagagaccgatagcgaacaagtaccgtgagggaaagatgaaaagaactttggaaagagagttaaacagtacgtgaaattgctgaaagggaaacgcttgaagt-cagtcgcgttg-t-tcaggactcagccttgc---t-t--tt--gcttggtgtacttcctgttc-aacgggtcagcatcagttttggt-cggtggataaaggcttagagaatgtggcat-cttc-g-ggtgtgttatagctctgggtt-gtatacatcga-ctgggactgaggaactcagcacgcc-gcaa--ggccgggt----a-cttg----taccacgt-tcgtgcttaggatgctggcataatggctttaatcgacccgtcttgaaacac-ggaccaaggagtctaacatgcctgcgagtgttt-gggtgg-aaaacccg-agcg--cgt-aatgaaagtgaaa-gttgaga--tccctgtcgtggggagcatcgacgcccggagc-agacc-ttttgtgacgcatccgc-ggtagagcatgtatgttgggacccgaaagatggtgaactatgcctgaatagggcg-aagccagaggaaactctggt-ggaggctcgtagcgattctgacgtgcaaatcgatcgtcg-aattt-gggtata-gggg-cgaaagactaatcgaa
>Filoboletus_manipularis_PP525876
ttcccctagtaactgcg-agtgaagcgggaaa-agctcaaatttaaaatctggcggt-t-cttgt-agccgtccgagttgtaatttagagaagtgttatccg-cgctgga-ccgtgtacaagtctcttggaatagagcgtcatagagggtgagaatcccgtctttgacacggac-tgccagggc-at-tgtgatgcgctctcgaagagtcgagttgtttgggaatgcagctcaaaatgggtggtaaattccatctaaagctaaatattgaggagagaccgatagcgaacaagtaccgtgagggaaagatgaaaagaactttggaaagagagttaaacagtacgtgaaattgctgaaagggaaacgcttgaagt-cagtcgcgttg-t-tcagaactcagccttgc---t-t--tt--gcttggtgtactttctgttc-gacgggtcagcatcagttttggt-cagtggagaaaggctcagagaatgtggcat-cttc-g-ggtgtgttatagctttgagtc-gtatacattgg-ctgggactgaggaactcagcacgcc-gaaa--ggccgggt----a-cttg----taccacgt-tcgtgcttaggatgctggcataatggctttaatcgacccgtcttgaaacac-ggaccaaggagtctaacatgcctgcgagtgttt-gggtgg-taaacccg-agcg--cgt-aatgaaagtgaaa-gttgaga--tccctgtcgtggggagcatcgacgcccggagc-agacc-tttt----------------------------------------------------------------------------------------------------------------------------------------------------------------------
>Gerronema_baishanzuense_OL985984
ttcccctagtaactgcg-agtgaagcgggaag-agctcaaatttaaaatctggcagt-c-tc--t-ggctgtccgagttgtaatttagagaagtgttgcccg-cgctgga-ccgtatacaagtcctctggaatggggcgtcatagagggtgagaatcccgtctttgatacggac-taccagtgc-tt-tgtggtgcgctctcgaagagtcgagttgtttgggaatgcagctcaaaatgggtggtaaattccatctaaagctaaatataggcgagagaccgatagcgaacaagtaccgtgagggaaagatgaaaaggactttggaaagagagttaaacagtacgtgaaattgctgaaagggaaacgcttgaagt-cagtcgcgtcg-t-tcaagaatcagccttgc---t-t--tt--gcttggtgtactttttgttc-gacgggtcagcatcagttttgac-cattggataagggccagggaaatgtggcat-cttc-g-gatgtgttatagtctctggtc-gtatacagtgg-ttaggactgaggaactcagcacgcc-gcaa--ggacgggt----c-ttt-----gactacgttacgtgcttaggatgctggcataatggctttaatcgacccgtcttgaaacac-ggaccaaggagtctaacatgcctgcgagtgtt---gggtg-gaaacccg-agcg--cgt-aatgaaagtg-aa-gttgaga--tctctgtcatggagagcatcgacgcccatac--tgatg--ttactgacggatatgc-ggtagagcatgtatgt--gggaccgaaagatggtg-actatgctgaataggtgag-cag-----aggaactctggt--gaggctcgtagcga------------------------------------------------------------
>Gerronema_brunneosquamulosum_OR238896
ttcccctagtaactgcg-agtgaagcgggaag-agctcaaatttaaaatctggcagt-c-tc--tgggctgtccgagttgtaatttagagaagtgttgcccg-cgctgga-ccgtatacaagtcctctggaatggggcgtcatagagggtgagaatcccgtctttgatacggac-taccagtgcttt-tgtggtgcgctctcgaagagtcgagttgtttgggaatgcagctcaaaatgggtggtaaattccatctaaagctaaatacaggcgagagaccgatagcgaacaagtaccgtgagggaaagatgaaaagaactttggaaagagagttaaacagtacgtgaaattgctgaaagggaaacgcttgaagt-cagtcgcgtcg-t-tcaagaatcagccttgc---t-t--tt--gcttggtgtacttcttgttc-gacgggtcagcatcagttttgac-cactggataagggccagggaaatgtggcat-cttc-g-gatgtgttatagtctctggtc-gtatacagtgg-ttgggactgaggaactcagcacgcc-gcaa--ggacgggt----c-ttt-----gactacgttacgtgcttaggatgctggcataatggctttaatcgacccgtcttgaaacac-ggaccaaggagtctaacatgcctgcgagtgttt-gggtgg-aaaacccg-agcg--cgt-aatgaaagtgaaa-gttgaga--tctctgtcatggagagcatcgacgcccatacc-tgatg-tttactgacggatatgc-ggtagagcatgtatgttgggacccgaaagatggtgaactatgcctgaatagggtg-aagccagaggaaactctggt-ggaggctcgtagcgattctgacgtgcaaatcgatcgtcg-aattt-gggtata-gggg-cg-aagactaatcgaa
>Gerronema_indigoticum_MK693732
ttcccctagtaactgcg-agtgaagcgggaag-agctcaaatttaaaatctggcagt-c-tc--c-ggctgtccgagttgtaatttagagaagtgttgcccg-cgctgga-ccgtatacaagtcctctggaatggggcgtcatagagggtgagaatcccgtctttgatacggac-taccagtgc-tt-tgtggtgcgctctcgaagagtcgagttgtttgggaatgcagctcaaaatgggtggtaaattccatctaaagctaaatataggcgagagaccgatagcgaacaagtaccgtgagggaaagatgaaaagaactttggaaagagagttaaacagtacgtgaaattgctgaaagggaaacgcttgaagt-cagtcgcgttg-t-tcaagaatcagccttgc---t-t--ct--gcttggtgtactttttgttc-gacgggtcagcatcagttttgac-cactggataagggctagggaaatgtggcat-cctc-g-gatgtgttatagtctctggtc-gtatacagtgg-ttgggactgaggaactcagcacgcc-gcaa--ggacgggt----c-ttt-----gactacgttacgtgcttaggatgctggcataatggctttaatcgacccgtcttgaaacac-ggaccaaggagtctaacatgcctgcgagtgttt-gggtgg-aaaacccg-agcg--cgc-aatgaaagtgaaa-gttgaga--tctctgtcatggagagcatcgacgcccatacc-tgatg-tttactgacggatatgc-ggtagagcatgtatgttgggacccgaaagatggtgaactatgcctgaatagggtg-aagccagaggaaactctggt-ggaggctcgtagcgattctgacgtgcaaatcgatcgtcg-aattt-gggtata-gggg-cgaaagactaatcgaa
>Gerronema_wildpretii_LT854043
ttcccctagtaactgcg-agtgaagcgggaag-agctcaaatttaaaatctggcagt-c-tc--t-ggctgtccgagttgtaatttagagaagtgttgcccg-cgctgga-ccgtatacaagtcctctggaatggggcgtcatagagggtgagaatcccgtctttgatacggac-taccagtgc-tt-tgtggtgcgctctcgaagagtcgagttgtttgggaatgcagctcaaaatgggtggtaaattccatctaaagctaaatataggcgagagaccgatagcgaacaagtaccgtgagggaaagatgaaaagaactttggaaagagagttaaacagtacgtgaaattgctgaaagggaaacgcttgaagt-cagtcgcgtcg-c-tcaagaatcagccttgc---t-t--tt--gcttggtgtactttttgttc-gacgggtcagcatcagtttcgac-cactggataagggccagggaaatgtggcat-cctc-g-gatgtgttatagtctctggtc-gtatacagtgg-ttgggactgaggaactcagcacgcc-gcaa--ggacgggt----c-ttt-----gactacgttacgtgcttaggatgctggcataatggctttaatcgacccgtt--------------------------------------------------------------------------------------------------------------------------------------------------------------------------------------------------------------------------------------------------------------------------------------------------------------
>Gerronema_zhujian_OL985996
ttcccctagtaactgcg-agtgaagcgggaag-agctcaaatttaaaatctggcagt-c-tct-t-ggctgtccgagttgtaatttagagaagtgttgcccg-cgctgga-ccgtatacaagtcctctggaatggggcgtcatagagggtgagaatcccgtctttgatacggac-taccagtgcttt-tgtggtgcgctctcgaagagtcgagttgtttgggaatgcagctcaaaatgggtggtaaattccatctaaagctaaatacaggcgagagaccgatagcgaacaagtaccgtgagggaaagatgaaaaggactttggaaagagagttaaacagtacgtgaaattgctgaaagggaaacgcttgaagt-cagtcgcatcg-t-tcaagaatcagccttgct-tc-t--tt--gcttggtgtactttttgttc-gatgggtcagcatcagttttgac-cattggataagggctagggaaatgtggcat-cctc-g-gatgtgttatagtctctggtc-gtatacagtggtttaggactgaggaactcagcacgcc-gcaa--ggacgggt----c-att-----gactacgttacgtgcttaggatgctggcataatggctttaatcgacccgtcttgaaacac-ggaccaaggagtctaacatgcctgcgagtgtttggggtgg-aaaacccg-agcg--cgt-aatgaaagtgaaa-gttgaga--tctctgtcat-gagagcatcgacgcccatacc-tgatg-tttactgacggatatgc-ggtagagcatgtatgttgggacccgaaagatggtgaactatgcctgaatagggtg-aagccagaggaaactctggt--gaggctcgtagcgattctgacgtgcaaatcgatcgtcg-aattt-gggtata-gggg-cgaaagactaatcga-
>Gloeostereum_incarnatum_AF141637
ttcccctagtaactgcg-agtgaagcgggaag-agctcaaatttaaaatctggcagt-c-tt--c-gattgtccgagttgtaatttagagaagtgttatccg-cgctgga-ccgtgtataagtctcctggaagggagcatcatagagggtgagaatcccgtctttgacacggac-taccagggc-tt-tgtgatgcgctctcgaagagtcgagttgtttgggaatgcagctctaaatgggtggtaaattccatctaaagctaaatattggcgagagaccgatagcgaacaagtaccgtgagggaaagatgaaaagaactttggaaagagagttaaacagtacgtgaaattgctgaaagggaaacgcttgaagt-cagtcgcgttg-g-ctggggatcaacctttc---t-t--ct--gattggtgtacttcctagtc-gacgggtcaacatcagttttgac-cgttggataaaggttaggggaatgtggcat-cctc-g-gatgtgttatagcctctgatt-gtatacaatgg-ttgggactgaggaactcagcacgcc-gcaa--ggccgggt----t-ttt-----aaccacgt-acgtgcttaggatgttggcataatggctttaatcgacccgtcttgaaacac-ggaccaaggagtctaacatgcctgcgagtattt-gggtgg-aaaaccca-tatg--cgt-aatgaaagtgaaa-gttgaga--actctgtcgtggagtgcatcgacgcccagacc-agacc-ttctgtgacggatctgc-ggtagagcatgtatgttgggacccgaaagatggtgaactatgcctgaatagggtg-aagccagaggaaactctggt-ggaggctcgtagcgattctgacgtgcaaatcgatcgtcg-aattt-gggtata-gggg-cgaaagactaatcgaa
>Granulobasidium_vellereum_AY745729
ttcccctagtaactgcg-agtgaagcgggaag-agctcaaatttaaaatctggcagc-c-tc--c-ggttgtccgagttgtaatttagagaagtattacccg-cgctgga-ccgtgtacaagtctcctggaaaggagcatcatagagggtgataatcccgtctttgacacggac-tcccagggc-tt-tgtggtatgctctcgaagagtcgagttgtttgggaatgcagctcaaaatgggtggtaaattccatctaaagctaaatataggcgagagaccgatagcgaacaagtaccgtgagggaaagatgaaaagaactttggaaagagagttaaacagtacgtgaaattgctgaaagggaaacgcttgaagt-cagtcgcgtcg-g-ctgggaatcaaccttgc---t-c--tt--gcttggtgtacttcccagca-gacgggccaacatcagttttgac-cgctggagaaaggttgagggaatgtggcat-cttc-g-gatgtgttatagcccttagtc-atatacagygg-ttgggactgaggaactcagcacgcc-gcaa--ggcagggc------ttc-----ggccactt-acgtgcttaggatgttggcataatggctttaatcgacccgtcttgaaacac-ggaccaaggagtctaacatacctgcgagtattt-gggtgg-taaactcg-gatg--cgc-aatgaaagtgaaa-gttgaga--tccttgtcatggggagcatcgacgcccatgcc-tgatc-cacggtgacggctatgc-ggtagagcatgtatgttgggacccgaaagatggtgaactatgcctgaatagggcg-aagccagaggaaactctggt-ggaggctcgtagcgattctgacgtgcaaatcgatcgtcg-aattt-gggtata-gggg-cgaaagactaatcgaa
>Gymnopanella_nothofagi_KT906424
ttcccctagtaactgcg-agtgaagagggaaa-agctcaaatttaaaatctggcagt-c-tt--t-gattgtccgagttgtaatttagagaagtgttaccag-tgttggc-ccgtgtacaagtctcttggaatggagcgtcatagagggtgagaatcccgtctttgacacggac-taccaatgc-at-tgtggtgcgctctcgaagagtcgagttgtttgggaatgcagctctaaatgggtggtaaattccatctaaagctaaatattggggagagaccgatagcgaacaagtaccgtgagggaaagatgaaaagaactttggaaagagagttaaacagtacgtgaaattgctaaaagggaaacgcttgaagt-cagtcgcgttg-t-ccagggatcagccttcc---t-t--tt--ggttggtgtacttcctggtt-gacgggtcaacatcagttttgac-cagtggataagaactggaggaatgtggcat-cttc-g-ggtgtgttatagcctcttgtt-gtatacattgg-ttgggactgaggaactcagcacgcc-gtaa--ggccgggt----t-ttt-----aaccacgt-tcgtgcttaggatgttggcataatggctttaatcgacccgtcttgaaacac-ggaccaaggagtctaacatgcctgcgagtgttt-gggtgg-aaaacccg-agcg--cgt-aatgaaagtgaaa-gttagga--tctctgtcgtggagagcactgacgcccggtcc-agacc-ttttgtgacggtaccgc-ggttgagcatgtatgttgggacccgaaagatggtgaactatgcctgaatagggtg-aagccagaggaaactctggt-ggaggctcgtagcgattctgacgtgcaaatcgatcgtcg-aattt-gggtat-----------------------
>Gymnopus_androsaceus_KY026648
ttcccctagtaactgcg-agtgaagagggaaa-agctcaaatttaaaatctggcagt-c-tt--c-gattgtccgagttgtaatttagagaagtgttacccg-cgttgga-ccgtgtacaagtttcctggaatggaacgtcatagagggtgagaatcccgtctttgacacggat-c-ccrgtgc-at-tgtggtacgctctcgaagagtcgagttgtttgggaatgcagctctaaatgggtggtaaattccatctaaagctaaatattggggagagaccgatagcgaacaagtaccgtgagggaaagatgaaaagaactttggaaagagagttaaacagtacgtgaaattgctaaaagggaaacgcttgaagt-cagtcgcgttg-g-ccagggatcagccttcc---t-t--tt--ggttggtgtacttcctggtt-gatgggtcaacatcagttttgac-cggtggataagagtgggaggaatgtggcat-cttc-g-ggtgtgttatagcctcttatt-gtatacatcgg-ttgggactgaggaactcagcacgcc-gcaa--ggccgggt----t-ttt-----aaccacgt-tcgtgcttaggatgttggcataatggctttaatcgacccgtcttgaaacac-ggaccaaggagtctaacatgcctgcgagtgttt-gggtgg-aaaacccg-agcg--cgt-aatgaaagtgaaa-gttagga--tctctgtcgtggagagcactgacgccctgtcc-agacc-ttttgtgacggtacagc-ggttgagcatgtatgttgggacccgaaagatggtgaactatgcctgaatagggtg-aagccagaggaaactctggt-ggaggctcgtagcgattctgacgtgcaaatcgatcgtcg-aattt-gggtata-gggg-cgaaagactaatcgaa
>Gymnopus_aurantiofuscus_PP151550
ttcccctagtaactgcg-agtgaagagggaaa-agctcaaatttaaaatctggcagt-c-tt--t-gattgtccgagttgtaatttagagaagtgttacccg-agttgga-ccgtgtacaagtttcctggaatggaacgtcatagagggtgagaatcccgtctttgacacggat-c-ccagttc-at-tgtggtatgctttcgaagagtcgagttgtttgggaatgcagctctaaatgggtggtaaattccatctaaagctaaatattggggagagaccgatagcgaacaagtaccgtgagggaaagatgaaaagaactttggaaagagagttaaacagtacgtgaaattgctaaaagggaaacgcttgaagt-cagtcgcgttg-t-ccggggatcagccttcc---t-t--ct--ggttggtgtacttcctggtt-gacgggtcagcatcagttttgac-cggtggataagagtgagaggaatgtggcat-ctta-g-ggtgtgttatagcctcttatt-gtatacatcgg-ttgggactgaggaactcagcacgcc-gcaa--ggccgggt----t-ttt-----aaccacgt-tcgtgcttaggatgctggcataatggctttaatcgacccgtcttgaaacac-ggaccaaggagtctaacatgcctgcgagtgttt-gggtgg-aaaacccg-agcg--cgt-aatgaaagtgaaa-gttagga--tccctgtcgtggggagcactgacgccctgtcc-agagc-ttttgtgacggtacagc-ggttgagcatgtatgttgggacccgaaagatggtgaactatgcctgaatagggtg-aagccagaggaaactctggt-ggaggctcgtagcgattctgacgtgcaaatcgatcgtcg-aattt-gggtata-gggg-cgaaagactaatcg--
>Gymnopus_fusipes_AY256710
ttcccctagtaactgcg-agtgaagagggaaa-agctcaaatttaaaatctggcagt-c-tt--t-gattgtccgagttgtaatttagagaagtgttgccag-tgttgga-ccgtgtacaagtttcctggaatggaacgtcatagagggtgagaatcccgtctttgacacggat-c-ccaatgc-at-tgtggtgtgctctcgaagagtcgagttgtttgggaatgcagctctaaatgggtggtaaattccatctaaagctaaatattggggagagaccgatagcgaacaagtaccgtgagggaaagatgaaaagaactttggaaagagagttaaacagtacgtgaaattgctaaaagggaaacgcttgaagt-cagtcgcgttg-g-ccagggatcagccttcc---t-t--tt--ggttggtgtatttcctggtt-aatgggtcaacatcagttttgac-cggtggataagagtgggaggaatgtggcat-cttc-g-ggtgtgttataacctcttatt-gtatacatcgg-ttgggactgaggaactcagcacgcc-gcaa--ggccgggt----t-ttta----aaccacgt-tcgtgcttaggatgttggcataatggctttaatcgacccgtcttgaaacac-ggaccaaggagtctaacatgcctgcgagtgttt-gggtgg-aaaaccca-agcg--cgt-aatgaaagtgaaa-gttagga--tctctgtcgtggagagcactgacgccctgccc-agacc-ttttgtgacggtgcagc-ggttgagcatgtatgttgggacccgaaagatggtgaactatgcctgaatagggtg-aagccagaggaaactctggt-ggaggctcgtagcgattctgacgtgcaaatcgatcgtcg-aattt-gggtata-gggg-cgaaagactaatcgaa
>Gymnopus_impudicus_LT594119
ttcccctagtaactgcg-agtgaagagggaaa-agctcaaatttaaaatctggcagt-c-tt--t-gattgtccgagttgtaatttagagaagtgttacccg-cgttgga-ccgtgtacaagtttcctggaatggaacgtcatagagggtgagaatcccgtctttgacacggat-c-ccaatgc-at-tgtggtgcgctctcgaagagtcgagttgtttgggaatgcagctctaaatgggtggtaaattccatctaaagctaaatattggggagagaccgatagcgaacaagtaccgtgagggaaagatgaaaagaactttggaaagagagttaaacagtacgtgaaattgctaaaagggaaacgcttgaagt-cagtcgcgttg-g-ccagggatcagccttcc---t-t--tt--ggttggtgtacttcctggtt-gatgggtcagcatcagttttgat-cggtggataaaggtgagaggaatgtggcat-cttc-g-ggtgtgttatagcctcttatt-gtatacatcgg-ttgggactgaggaactcagcacgcc-gcaa--ggccgggt----t-ttt-----aaccacgt-tcgtgcttaggatgctggcataatggctttaatcgacccgtcttgaaacac-ggaccaaggagtctaacatgcctgcgagtgttt-gggtgg-aaaacccg-agcg--cgt-aatgaaagtgaaa-gttggga--tctctgtcgtggagagcactgacgccctgccc-agacc-ttttgtgacggtgcagc-ggttgagcatgtatgttgggacccgaaagatggtgaactatgcctgaatagggtg-aagccagaggaaactctggt-ggaagctcgtagcgattctgacgtgcaaatcgatcgtcg-aattt-gggtata-gggg-cgaaagactaatcgaa
>HTBM0583
----------------------------------gctcaaatttaaaatctggcagt-c-tt--t-gattgtccgagttgtaatttagagaagtgttacccg-cgctgga-ccgtgtacaagtctcctggaatggagcgtcatagagggtgagaatcccgtctttgacacggac-taccagggc-at-tgtggtgcgctctcgaagagtcgagttgtttgggaatgcagctctaaatgggtggtaaattccatctaaagctaaatattggcgagagaccgatagcgaacaagtaccgtgagggaaagatgaaaagaactttggaaagagagttaaacagtacgtgaaattgctgaaagggaaacgcttgaagt-cagtcgcgttg-t-ccagggatcaaccttgc---t-t--ta--gtgaggcgtacttcctggtt-gacgggtcagcatcagttttgac-caccggaaaaaggcttgaggaatgtggcat-cttc-g-gatgtgttatagcctcttgtc-gtatacggtga-ttgggactgaggtactcagcacgcc-gcaa--ggccggg-----t-ttc-----gaccacgt-tcgtgcttaggatgctggcataatggctttaagcgacccgtcttgaaacac-ggaccaaggagtctaacatgcttgcgagtgttt-gggtgg-aaaacccg-agcg--cgt-aatgaaagtgaaa-gttggga--tctctgtcgtggagagcaccgacgcccggacc-tgatg-tttactgacggttctgc-ggtagagcacgtatgttgggacccgaaagatggtgaactatgcctgaatagggtg-aagccagaggaaactctggt-ggaggctcgtagcgattctgacgtgcaaatcgatcgtcg-aattt-gggtata-gggg-cgaaagactaatcgaa
>HTBM0678
--------------------------gggaaa-agctcaaatttgaaatctggcagt-c-tt--t-ggctgtccgagttgtaatttagagaagtgttacccg-tgttgga-ccgtgtacaagtctcctggaatggagcgtcatagagggtgagaatcccgtctttgacacggac-taccagtgc-tt-tgtggtgcgctctcgaagagtcgagttgtttgggaatgcagctctaaatgggtggtaaattccatctaaagctaaatattggcgagagaccgatagcgaacaagtaccgtgagggaaagatgaaaagaactttggaaagagagttaaacagtacgtgaaattgctgaaagggaaacgcttgaagt-cagtcgcgttg-g-ccagggatcagccttcc---t-t--tt--ggttggtgtacttcctggttggacgggtcagcatcagttttgac-cgttggataaagtctggaggaatgtggcat-cttc-g-ggtgtgttatagccttcagtc-gtatacaacgg-ttgggactgaggaactcagcacgcc-gcaa--ggccgggt----c-ttt-----gaccacgt-tcgtgcttaggatgctggcgtaatggctttaatcgacccgtcttgaaacac-ggaccaaggagtctaacatgcctgcgagtgttt-gggtgg-aaaacccg-agcg--cgt-aatgaaagtgaaa-gttgaga--tctctgtcgtggagagcatcgacgcccggccc-agacc-ttctgtgacggtgccgc-ggttgagcatgtatgttgggacccgaaagatggtgaactatgcctgaatagggtg-aagccagaggaaactctggt-ggaggctcgtagcgattctgacgtgcaaatcgatcgtcg-aattt-gggtata-gggg-cgaaagactaatcgaa
>HTBM0739
-------------------------agggaaa-agctcaaatttaaaatctggcagt-c-tt--c-gattgtccgagttgtaatttagagaagtgttacccg-tgttggg-ccgtgtataagtctcctggaatggagcgtcatagagggtgagaatcccgtctttgacacggac-ttccgatac-at-tgtggtatgctctcgaagagtcgagttgtttgggaatgcagctctaaatgggtggtaaattccatctaaagctaaatattggggagagaccgatagcgaacaagtaccgtgagggaaagatgaaaagaactttggaaagagagttaaacagtacgtgaaattgctgaaagggaaacgcttgaagt-cagtcgcgtta-g-tttgggatcagccttcc---t-t--tt--ggttggtgtacttccttact-gatgggtcagcatcagttttgat-cagtggataaaagcttgaggaatgtggcat-cttc-g-ggtgtgttatagcctcttgtt-gtatacattga-ttgggactgaggaactcagcacgcc-gcaa--ggccgggt----t-ttt-----aaccacgt-acgtgcttaggatgctggcataatggctttaatcgacccgtcttgaaacac-ggaccaaggagtctaacatgcctgcgagtgttt-gggtgg-aaaactcg-aacg--cgt-aatgaaagtgaaa-gttagga--tctctgtcgtggagagcactgacgcccggccc-agagc-ttctgtgacggtgctgc-ggttgagcatgtatgttgggacccgaaagatggtgaactatgcctgaatagggtg-aagccagaggaaactctggt-ggaggctcgtagcgattctgacgtgcaaatcgatcgtcg-aattt-gggtata-gggg-cgaaagactaatcgaa
>HTBM0761
-------------------------agggaaa-agctcaaatttaaaatctggcagt-c-tt--t-gattgtccgagttgtaatttagagaagtgttacccg-tgttggg-ccgtgtataagtctcctggaatggagcgtcatagagggtgagaatcccgtctttgacacggac-ttccgatac-at-tgtggtatgctctcgaagagtcgagttgtttgggaatgcagctctaaatgggtggtaaattccatctaaagctaaatattggggagagaccgatagcgaacaagtaccgtgagggaaagatgaaaagaactttggaaagagagttaaacagtacgtgaaattgctgaaagggaaacgcttgaagt-cagtcgcgtca-g-tttgggatcagccttcc---t-t--tt--ggttggtgtacttccttact-gatgggtcagcatcagttttgat-cagtggataagaacttgaggaatgtggcat-cttc-g-ggtgtgttatagcctcttgtt-gtatacattgg-ttgggactgaggaactcagcacgcc-gcaa--ggccgggt----c-ttt-----gaccacgt-tcgtgcttaggatgctggcataatggctttaatcgacccgtcttgaaacac-ggaccaaggagtctaacatgcctgcgagtgttt-gggtgg-aaaactcg-aacg--cgt-aatgaaagtgaaa-gttagga--tctctgtcgtggagagcactgacgcccggccc-agagc-ttttgtgacggtgctgc-ggttgagcatgtatgttgggacccgaaagatggtgaactatgcctgaatagggtg-aagccagaggaaactctggt-ggaggctcgtagcgattctgacgtgcaaatcgatcgtcg-aattt-gggtata-gggg-cgaaagactaatcgaa
>HTBM0766
------------------agtgaagagggaaa-agctcaaatttaaaatctggcagt-c-tt--t-gattgtccgagttgtaatttagagaagtgttacccg-cgttgga-ccgtgtataagtctcctggaatggagcgtcatagagggtgagaatcccgtctttgacacggac-taccaaggc-tt-tgtggtgcgctctcaaagagtcgtgttgtttgggaatgcagcactaaatgggtggtaaattccatctaaagctaaatattggcgagagaccgatagcgaacaagtaccgtgagggaaagatgaaaagaactttggaaagagagttaaacagtacgtgaaattgctgaaagggaaacgcttgaagt-cagtcgcgttg-g-ctagggatcaaccttgc---t-t--tt--gtggggtgtacttcctaatc-aacgggtcaacatcagttttgac-cattggaaaaaggctagttgaatgtggcat-ctcc-g-gatgtgttatagcttctagtc-atatacagtgg-ttgggactgaggaactcagcacgcc-gcaa--ggccggg-----t-ttt-----aaccacgt-acgtgcttaggatgttggcataatggctttaagcgacccgtcttgaaacac-ggaccaaggagtctaacatgcctgcgagtgttt-gggtgg-taaacccg-agcg--cgt-aatgaaagtgaaa-gttgaga--tccctgtcgtggggagcatcgacgcccatacc-agagc-ttttgtgacggatatgc-ggttgagcatgtatgttgggacccgaaagatggtgaactatgcctgaatagggtg-aagccagaggaaactctggt-ggaggctcgtagcgattctgacgtgcaaatcgatcgtcg-aattt-gggtata-gggg-cgaaagactaatcgaa
>HTBM0776
-------------------gtgaagagggaaa-agctcaaatttaaaatctggcagt-c-tc--t-ggctgtccgagttgtaatttagagaagtgttacccg-cgttgga-ccgtgtataagtctcctggaatggagcgtcatagagggtgagaatcccgtctttgacacggac-taccaaggc-at-tgtggtgcgctctcgaagagtcgtgttgtttgggaatgcagcactaaatgggtggtaaattccatctaaagctaaatattggcgagagaccgatagcgaacaagtaccgtgagggaaagatgaaaagaactttggaaagagagttaaacagtacgtgaaattgctgaaagggaaacgcttgaagt-cagtcgcgttg-g-ctagggatcaaccttgc---t-t--tt--gtggggtgtacttcctagtt-aacgggtcaacatcagttttgac-tgctggaaaaaggccagggaaatgtgacaa-ctcc-g-gttgtgttatagtctctggtc-atatacagtgg-ttgggactgaggaactcagcacgcc-gcaa--ggccggg-----t-ttt-----aaccacgt-tcgtgcttaggatgttggcataatggctttaagcgacccgtcttgaaacac-ggaccaaggagtctaacatgcctgcgagtattt-gggtgg-aaaacccg-agtg--cgt-aatgaaagtgaaa-gttgaga--tccctgtcgtggggagcatcgacgcccatacc-tgagc-ttctgtgacggatatgc-ggttgagcatgtatgttgggacccgaaagatggtgaactatgcctgaatagggtg-aagccagaggaaactctggt-ggaggctcgtagcgattctgacgtgcaaatcgatcgtcg-aattt-gggtata-gggg-cgaaagactaatcgaa
>HTBM0911
-----------------------------------------tttgaaatctggcggt-c-tt--t-gactgtccgagttgtaatttagagaagtgttacccg-agctatg-ccgtgtataagtctcctggaatggagcgtcatagagggtgagaatcccgtctttgacacggac-t-ttagttc-at-tgtggtgcgctctcaaagagtcgagttgtttgggaatgcagctctaaatgggtggtaaattccatctaaagctaaatattggggagagaccgatagcgaacaagtaccgtgagggaaagatgaaaagaactttggaaagagagttaaacagtacgtgaaattgctgaaagggaaacgcttgaagt-cagtcgcgtta-g-ctggggatcagccttcc---t-t--tt--ggttggtgtacttcctagtt-gacgggtcagcatcagttttgac-cagtggataagagtttgaggaatgtggcat-cttc-g-ggtgtgttatagcctcttgct-gtatacattgg-ttgggactgaggaactcagcacgcc-gcaa--ggccgggt----t-ttt-----aaccacgt-tcgtgcttaggatgctggcataatggctttaatcgacccgtcttgaaacac-ggaccaaggagtctaacatgcctgcgagtgttt-gggtgg-aaaactcg-agcg--cgt-aatgaaagtgaaa-gttagga--tctctgtcgtggagagcactgacgcccggccc-agagc-ttctgtgacggtgccgc-ggttgagcatgtatgttgggacccgaaagatggtgaactatgcctgaatagggtg-aagccagaggaaactctggt-ggaggctcgtagcgattctgacgtgcaaatcgatcgtcg-aattt-gggtata-gggg-cgaaagactaatcgaa
>HTBM1055
------------ctgcg-agtgaagagggaaa-agctcaaatttagaatctggcagt-c-tt--t-gattgtccgagttgtaatttagagaagtgttacccg-tgctggc-ccgtgtataagtctcctgggatggagcgtcatagagggtgagaatcccgtctttgacacggac-t-ccagtac-at-tgtggtgcgctctcgaagagtcgagttgtttgggaatgcagctctaaatgggtggtaaattccatctaaagctaaatattggggagagaccgatagcgaacaagtaccgtgagggaaagatgaaaagaactttggaaagagagttaaacagtacgtgaaattgctgaaagggaaacgcttgaagt-cagtcgcgtta-g-ttggggatcagccttcc---t-t--tt--ggttggtgtacttcccagtt-gacgggtcagcatcagttttgac-cagtggataaaaacttgaggaatgtggcat-cttc-g-ggtgtgttatagcctcttgtt-gtatacattgg-ttgggactgaggaactcagcacgcc-gcaa--ggccgggt----t-ttt-----aaccacgt-tcgtgcttaggatgctggcataatggctttaatcgacccgtcttgaaacac-ggaccaaggagtctaacatgcctgcgagtgttt-gggtgg-aaaactcg-aacg--cgt-aatgaaagtgaaa-gttagga--tctctgtcgtggagagcactgacgcccggccc-agagc-ttctgtgacggtgccgc-ggttgagcatgtatgttgggacccgaaagatggtgaactatgcctgaatagggtg-aagccagaggaaactctggt-ggaggctcgtagcgattctgacgtgcaaatcgatcgtcg-aattt-gggtata-gggg-cgaaagactaatcgaa
>HTBM1094
------------ctgcg-agtgaagagggaaa-agctcaaatttaaaatctgatagc-c-tc--c-ggctgtccgagttgtaatttagagaagtgttacccg-tgttgga-ccgtgtacaagtctcctgggatggagcgtcatagagggtgagaatcccgtctttgacacggac-taccaatgc-at-tgtggtgcgctctcgaagagtcgagttgtttgggaatgcagctctaaatgggtggtaaattccatctaaagctaaatattggggagagaccgatagcgaacaagtaccgtgagggaaagatgaaaagaactttggaaagagagttaaacagtacgtgaaattgctgaaagggaaacgcttgaagt-cagtcgcgtta-g-ctggggatcagccttcc---t-t--tt--ggttggtgtatttcctagtt-gatgggtcagcatcagttttgac-cagtggataaaagcttgaggaatgtggcat-cttc-g-gatgtgttatagcctcttgtt-gtatacattgg-ttgggactgaggaattcagcacgcc-gcaa--ggccgggt----t-ttt-----aaccacgt-tcgtgcttaggatgctggcataatggctttaatcgacccgtcttgaaacac-ggaccaaggagtctaacatgcctgcgagtgttt-gggtgg-aaaacccg-agcg--cgt-aatgaaagtgaaa-gttagga--tctctgtcgtggagagcactgacgcccggccc-agacg-ttttctgacggtgccgc-ggttgagcatgtatgttgggacccgaaagatggtgaactatgcctgaatagggtg-aagccagaggaaactctggt-ggaggctcgtagcgattctgacgtgcaaatcgatcgtcg-aattt-gggtata-gggg-cgaaagactaatcgaa
>HTBM1109
------------ctgcg-agtgaagagggaaa-agctcaaatttaaaatctgatagt-c-tc--t-ggctgtccgagttgtaatttagagaagtgttacccg-tgctgga-ccgtgtataagtctcctggaatggagcgtcatagagggtgagaatcccgtctttgacacggac-tcccagtgc-at-tgtggtgcgctctcgaagagtcgagttgtttgggaatgcagctctaaatgggtggtaaattccatctaaagctaaatattggcgagagaccgatagcgaacaagtaccgtgagggaaagatgaaaagaactttggaaagagagttaaacagtacgtgaaattgctgaaagggaaacgcttgaagt-cagtcgcgttg-g-ctagggatcaaccttgc---t-t--ta--gtgaggcgtacttcctagtt-gacgggtcagcatcagtttcgat-cactgggaaaaggcttggggaatgtggcat-ctcc-g-gatgtgttatagccccttgtc-gtatacagtgg-ttgggactgaggaactcagcacgcc-gcaa--ggccggg-----t-ttc-----gaccacgt-tcgtgcttaggatgctggcataatggctttaagcgacccgtcttgaaacac-ggaccaaggagtctaacatgcttgcgagtgttt-gggtgg-aaaacccg-agcg--cgt-aatgaaagtgaaa-gttggga--tctctgtcgtggagagcaccgacgcccggacc-tgatg-tttactgacggatctgc-ggtagagcacgtatgttgggacccgaaagatggtgaactatgcctgaatagggtg-aagccagaggaaactctggt-ggaggctcgtagcgattctgacgtgcaaatcgatcgtcg-aattt-gggtata-gggg-cgaaagactaatcgaa
>HTBM1200
------------ctgcg-agtgaagcgggaag-agctcaaatttaaaatctggcagt-c-tc--t-ggctgtccgagttgtaatttagagaagtgttgcccg-tgctgga-ccgtgtacaagtcctctggaatggggcgtcatagagggtgagaatcccgtctttgacacggac-taccagtgc-tc-tgtggtgcgctctcgaagagtcgagttgtttgggaatgcagctcaaaatgggtggtaaattccatctaaagctaaatacaggcgagagaccgatagcgaacaagtaccgtgagggaaagatgaaaagaactttggaaagagagttaaacagtacgtgaaattgctgaaagggaaacgcttgaagt-cagtcgcgtcg-t-tcaagaatcagccttgct-tt-t--ct--gcttggtgtactttttgttc-gacgggtcagcatcagttttgac-cattggataaaggctagggaaatgtggcat-cttc-g-gatgtgttatagtctctggtt-gtatacagtgg-ttaggactgaggaactcagcacgcc-gcaa--ggacgggt----c-ttt-----gactacgttacgtgcttaggatgctggcataatggctttaatcgacccgtcttgaaacac-ggaccaaggagtctaacatgcctgcaagtgttt-gggtgg-aaaacccg-agcg--cgt-aatgaaagtgaaa-gttgaga--tctctgtcatggagagcatcgacgcccatacc-tgatg-tttactgacggatatgc-ggtagagcatgtatgttgggacccgaaagatggtgaactatgcctgaatagggtg-aagccagaggaaactctggt-ggaggctcgtagcgattctgacgtgcaaatcgatcgtcg-aattt-gggtata-gggg-cgaaagactaatcgaa
>HTBM1226
------------ctgcg-agtgaagagggaaa-agctcaaatttaaaatctgatagt-c-tc--t-ggctgtccgagttgtaatttagagaagtgttacccg-tgctgga-ccgtgtataagtctcctggaatggagcgtcatagagggtgagaatcccgtctttgacacggac-tcccagtgc-at-tgtggtgcgctctcgaagagtcgagttgtttgggaatgcagctctaaatgggtggtaaattccatctaaagctaaatattggcgagagaccgatagcgaacaagtaccgtgagggaaagatgaaaagaactttggaaagagagttaaacagtacgtgaaattgctgaaagggaaacgcttgaagt-cagtcgcgttg-g-ctagggatcaaccttgc---t-t--ta--gtgaggcgtacttcctagtt-gacgggtcagcatcagtttcgat-cactggaaaaaggcttggggaatgtggcat-ctcc-g-gatgtgttatagccccttgtc-gtatacagtgg-ttgggactgaggaactcagcacgcc-gcaa--ggccggg-----t-ttc-----gaccacgt-tcgtgcttaggatgctggcataatggctttaagcgacccgtcttgaaacac-ggaccaaggagtctaacatgcttgcgagtgttt-gggtgg-aaaacccg-agcg--cgt-aatgaaagtgaaa-gttggga--tctctgtcgtggagagcaccgacgcccggacc-tgatg-tttactgacggatctgc-ggtagagcacgtatgtt-ggacccgaaagatggtgaactatgcctgaatagggtg-aagccagaggaaactctggt-ggaggctcgtagcgattctgacgtgcaaatcgatcgtcg-aattt-gggtata-gggg-cgaaagactaatcgaa
>HTBM1233
------------ctgcg-agtgaagagggaaa-agctcaaatttaaaatctgatagt-c-tc--t-ggctgtccgagttgtaatttagagaagtgttacccg-tgctgga-ccgtgtataagtctcctggaatggagcgtcatagagggtgagaatcccgtctttgacacggac-tcccagtgc-at-tgtggtgcgctctcgaagagtcgagttgtttgggaatgcagctctaaatgggtggtaaattccatctaaagctaaatattggcgagagaccgatagcgaacaagtaccgtgagggaaagatgaaaagaactttggaaagagagttaaacagtacgtgaaattgctgaaagggaaacgcttgaagt-cagtcgcgttg-g-ctagggatcaaccttgc---t-t--ta--gtgaggcgtacttcctagtt-gacgggtcagcatcagtttcgat-cactggaaaaaggcttggggaatgtggcat-ctcc-g-gatgtgttatagccccttgtc-gtatacagtgg-ttgggactgaggaactcagcacgcc-gcaa--ggccggg-----t-ttc-----gaccacgt-tcgtgcttaggatgctggcataatggctttaagcgacccgtcttgaaacac-ggaccaaggagtctaacatgcttgcgagtgttt-gggtgg-aaaacccg-agcg--cgt-aatgaaagtgaaa-gttggga--tctctgtcgtggagagcaccgacgcccggacc-tgatg-tttactgacggatctgc-ggtagagcacgtatgttgggacccgaaagatggtgaactatgcctgaatagggtg-aagccagaggaaactctggt-ggaggctcgtagcgattctgacgtgcaaatcgatcgtcg-aattt-gggtata-gggg-cgaaagactaatcgaa
>HTBM1234
------------ctgcg-agtgaagagggaaa-agctcaaatttaaaatctgatagt-c-tc--t-ggctgtccgagttgtaatttagagaagtgttacccg-tgctgga-ccgtgtataagtctcctggaatggagcgtcatagagggtgagaatcccgtctttgacacggac-tcccagtgc-at-tgtggtgcgctctcgaagagtcgagttgtttgggaatgcagctctaaatgggtggtaaattccatctaaagctaaatattggcgagagaccgatagcgaacaagtaccgtgagggaaagatgaaaagaactttggaaagagagttaaacagtacgtgaaattgctgaaagggaaacgcttgaagt-cagtcgcgttg-g-ctagggatcaaccttgc---t-t--ta--gtgaggcgtacttcctagtt-gacgggtcagcatcagtttcgat-cactggaaaaaggcttggggaatgtggcat-ctcc-g-gatgtgttatagccccttgtc-gtatacagtgg-ttgggactgaggaactcagcacgcc-gcaa--ggccggg-----t-ttc-----gaccacgt-tcgtgcttaggatgctggcataatggctttaagcgacccgtcttgaaacac-ggaccaaggagtctaacatgcttgcgagtgttt-gggtgg-aaaacccg-agcg--cgt-aatgaaagtgaaa-gttggga--tctctgtcgtggagagcaccgacgcccggacc-tgatg-tttactgacggatctgc-ggtagagcacgtatgttgggacccgaaagatggtgaactatgcctgaatagggtg-aagccagaggaaactctggt-ggaggctcgtagcgattctgacgtgcaaatcgatcgtcg-aattt-gggtata-gggg-cgaaagactaatcgaa
>HTBM1236
--------------------tgaagagggaaa-agctcaaatttaaaatctggcagt-c-tc--t-ggctgtccgagttgtaatttagagaagtgttacccg-cgttgga-ccgtgtataagtctcctggaatggagcgtcatagagggtgagaatcccgtctttgacacggac-taccaaggc-at-tgtggtgcgctctcgaagagtcgtgttgtttgggaatgcagcactaaatgggtggtaaattccatctaaagctaaatattggcgagagaccgatagcgaacaagtaccgtgagggaaagatgaaaagaactttggaaagagagttaaacagtacgtgaaattgctgaaagggaaacgcttgaagt-cagtcgcgttg-g-ctagggatcaaccttgc---t-t--tt--gtggggtgtacttcctagtt-aacgggtcaacatcagttttgac-tgctggaaaaaggccagggaaatgtgacaa-ctcc-g-gttgtgttatagtctctggtc-atatacagtgg-ttgggactgaggaactcagcacgcc-gcaa--ggccggg-----t-ttt-----aaccacgt-tcgtgcttaggatgttggcataatggctttaagcgacccgtcttgaaacac-ggaccaaggagtctaacatgcctgcgagtattt-gggtgg-aaaacccg-agtg--cgt-aatgaaagtgaaa-gttgaga--tccctgtcgtggggagcatcgacgcccatacc-tgagc-ttctgtgacggatatgc-ggttgagcatgtatgttgggacccgaaagatggtgaactatgcctgaatagggtg-aagccagaggaaactctggt-ggaggctcgtagcgattctgacgtgcaaatcgatcgtcg-aattt-gggtata-gggg-cgaaagactaatcgaa
>HTBM1293
------------------agtgaagagggaaa-agctcaaatttaaaatctgatagt-c-tc--t-ggctgtccgagttgtaatttagagaagtgttacccg-tgctgga-ccgtgtataagtctcctggaatggagcgtcatagagggtgagaatcccgtctttgacacggac-tcccagtgc-at-tgtggtgcgctctcgaagagtcgagttgtttgggaatgcagctctaaatgggtggtaaattccatctaaagctaaatattggcgagagaccgatagcgaacaagtaccgtgagggaaagatgaaaagaactttggaaagagagttaaacagtacgtgaaattgctgaaagggaaacgcttgaagt-cagtcgcgttg-g-ctagggatcaaccttgc---t-t--ta--gtgaggcgtacttcctagtt-gacgggtcagcatcagtttcgat-cactggaaaaaggcttggggaatgtggcat-ctcc-g-gatgtgttatagccccttgtc-gtatacagtgg-ttgggactgaggaactcagcacgcc-gcaa--ggccggg-----t-ttc-----gaccacgt-tcgtgcttaggatgctggcataatggctttaagcgacccgtcttgaaacac-ggaccaaggagtctaacatgcttgcgagtgttt-gggtgg-aaaacccg-agcg--cgt-aatgaaagtgaaa-gttggga--tctctgtcgtggagagcaccgacgcccggacc-tgatg-tttactgacggatctgc-ggtagagcacgtatgttgggacccgaaagatggtgaactatgcctgaatagggtg-aagccagaggaaactctggt-ggaggctcgtagcgattctgacgtgcaaatcgatcgtcg-aattt-gggtata-gggg-cgaaagactaatcgaa
>HTBM1311
------------------agtgaagagggaaa-agctcaaatttgaaatctgatagt-c-tc--t-ggctgtccgagttgtaatttagagaagtgttacccg-agctata-ccgtgtataagtctcctggaatggagcgtcatagagggtgagaatcccgtctttgacacggac-t-gtagttc-at-tgtggtatgctctcaaagagtcgagttgtttgggaatgcagctctaaatgggtggtaaattccatctaaagctaaatattggggagagaccgatagcgaacaagtaccgtgagggaaagatgaaaagaactttggaaagagagttaaacagtacgtgaaattgctgaaagggaaacgcttgaagt-cagtcgcgtta-g-ctggggatcagccttcc---t-t--tt--ggttggtgtacttcctagtt-gacgggtcagcatcagttttgac-cagtggataagagtttgaggaatgtggcat-cttc-g-ggtgtgttatagcctcttgct-gtatacattgg-ttgggactgaggaactcagcacgcc-gcaa--ggccgggt----t-ttt-----aaccacgt-acgtgcttaggatgctggcataatggctttaatcgacccgtcttgaaacac-ggaccaaggagtctaacatgcctgcgagtgttt-gggtgg-aaaactcg-aacg--cgt-aatgaaagtgaaa-gttggga--tctctgtcgtggagagcaccgacgcccggccc-agagc-ttctgtgacggtgccgc-ggttgagcatgtatgttgggacccgaaagatggtgaactatgcctgaatagggtg-aagccagaggaaactctggt-ggaggctcgtagcgattctgacgtgcaaatcgatcgtcg-aattt-gggtata-gggg-cgaaagactaatcgaa
>HTBM1420
--------------------------gggaaa-agctcaaatttaaaatctgatagt-c-tc--t-ggctgtccgagttgtaatttagagaagtgttacccg-tgctgga-ccgtgtataagtctcctggaatggagcgtcatagagggtgagaatcccgtctttgacacggac-tcccagtgc-at-tgtggtgcgctctcgaagagtcgagttgtttgggaatgcagctctaaatgggtggtaaattccatctaaagctaaatattggcgagagaccgatagcgaacaagtaccgtgagggaaagatgaaaagaactttggaaagagagttaaacagtacgtgaaattgctgaaagggaaacgcttgaagt-cagtcgcgttg-g-ctagggatcaaccttgc---t-t--ta--gtgaggcgtacttcctagtt-gacgggtcagcatcagtttcgat-cactggaaaaaggcttggggaatgtggcat-ctcc-g-gatgtgttatagccccttgtc-gtatacagtgg-ttgggactgaggaactcagcacgcc-gcaa--ggccggg-----t-ttc-----gaccacgt-tcgtgcttaggatgctggcataatggctttaagcgacccgtcttgaaacac-ggaccaaggagtctaacatgcttgcgagtgttt-gggtgg-aaaacccg-agcg--cgt-aatgaaagtgaaa-gttggga--tctctgtcgtggagagcaccgacgcccggacc-tgatg-tttactgacggatctgc-ggtagagcacgtatgttgggacccgaaagatggtgaactatgcctgaatagggtg-aagccagaggaaactctggt-ggaggctcgtagcgattctgacgtgcaaatcgatcgtcg-aattt-gggtata-gggg-cgaaagactaatcgaa
>HTBM1508
------------ctgcg-agtgaagcgggaag-agctcaaatttagaatctggcagtcc-tc--t-ggctgtccgagttgtaatttagagaagtgttgcccg-tgctgga-ccgtatacaagtcctctggaatggggcgtcatagagggtgagaatcccgtctttgatacggac-taccagtgcttt-tgtggtgcgctctcgaagagtcgagttgtttgggaatgcagctcaaaatgggtggtaaattccatctaaagctaaatacaggcgagagaccgatagcgaacaagtaccgtgagggaaagatgaaaagaactttggaaagagagttaaacagtacgtgaaattgctgaaagggaaacgcttgaagt-cagtcgcgtct-t-tcaagaatcagccttgca-tt-t--tt--gcttggtgtactttttgttt-gacgggtcagcatcagttttgac-cattggataagggccaaggaaatgtggcat-cttc-g-gatgtgttatagtctttggtc-gtatacagtgg-ttgggactgaggaactcagcacgcc-gcga--ggacgggt----c-ttt-----gactacgttacgtgcttaggatgctggcataatggctttaatcgacccgtcttgaaacac-ggaccaaggagtctaacatgcctgcgagtgttt-gggtgg-aaaacccg-agcg--cgt-aatgaaagtgaaa-gttgaga--tctctgtcatagagagcatcgacgcccatacc-tgatg-tttactgacggatatgc-ggtagagcatgtatgttgggacccgaaagatggtgaactatgcctgaatagggtg-aagccagaggaaactctggt-ggaggctcgtagcgattctgacgtgcaaatcgatcgtcg-aattt-gggtata-gggg-cgaaagactaatcgaa
>HTBM2108
------------------agtgaagcgggaaa-agctcaaatttaaaatctggcggt-c-tc--c-ggccgtccgagttgtaatttagagaagcgttatccg-tgctgga-ccgtgtataagtctcctggaatggagcgtcatagagggtgagaatcccgtctttgacacggac-taccagtgc-at-tgtgatgcgctctcgacgagtcgagttgtttgggaatgcagctcaaaatgggtggtaaatgccatctaaagctaaatattggcgagagaccgatagcgaacaagtaccgtgagggaaagatgaaaagaactttggaaagagagttaaacagtacgtgaaattgtcgaaagggaaacggttgcagt-cagtcgcgtcc-g-ccggggatcaaccttgc---t-t--tt--gcttggcgtatttcccggtg-gatgggtcagcatcagttttgac-cgcagttgaaaggctggaggaatgtggcac-cttc-g-ggtgtgttatagcctcctgtc-atatgctgcgg-ttgggactgaggaactcagcacgcc-gcaa--ggccggga------ttc-----gtccacgt-tcgtgcttaggatgctggcataatgtctgtaaccgacccgtcttgaaacac-ggaccaaggagtctaacatgcacgcgagtgttt-gggtgg-caaacccg-agcg--cgt-aatgaaagtgaaa-gttgaga--cctctgtcgtggagggcatcgacgcccggacc-agaac-ttttgggacggatccgc-ggtagagcgtgtatgttgggacccgaaagatggtgaactatgcctgaatagggcg-aagccagaggaaactctggt-ggaggctcgtagcgattctgacgtgcaaatcgatcgtcg-aattt-gggtata-gggg-cgaaagactaatcgaa
>HTBM2224
------------------agtgaagcgggaaa-agctcaaatttaaaatctggcggc-t-tc-----gtcgtccgagttgtaatttagagaagtgctacccg-tgctggacccgtacacaagtctcctggaatggagcgtcatagagggtgagaatcccgtctgtggtacggacttcccagtgc-at-tgtggtgcgctctcgaagagtcgagttgtttgggaatgcagctcaaaatgggtggtaaattccatctaaagctaaatattggggagagaccgatagcgaacaagtaccgtgagggaaagatgaaaagaactttggaaagagagttaaacagtacgtgaaattgctgaaagggaaacgcttgaagt-cagtcgcgttg-t-tcgggattcagccttgc---t-t--tt--gcttggtgcacttcctgttc-aacgggtcagcatcagttttggt-cggtggataagggcgcagggaatgtggcac-cttc-g-ggtgtgttatagctttgcgtc-gcatacatcgg-ctgggactgaggaactcagcacgcc-gcaa--ggccaggt------ttc-----gaccatgt-tcgtgcttaggatgctggcataatggctttaatcgacccgtcttgaaacac-ggaccaaggagtctaacatgcctgcgagtgttt-gggtgg-aaaacccg-agcg--cgt-aatgaaagtgaaa-gttgaga--tccctgtcgtggggagcatcgacgcccggagc-agacc-ttctgtgacgcatccgc-ggtagagcatgtatgttgggacccgaaagatggtgaactatgcctgaatagggtg-aagccagaggaaactctggt-ggaggctcgtagcgattctgacgtgcaaatcgatcgtcg-aattt-gggtat-----------------------
>HTBM2425
--------------------tgaagcgggaaa-agctcaaatttgaaatctggcggt-c-tt--t-ggccgtccgagttgtaatttagagaagtgttacccg-tgctgga-ccgtatacaagtcctctggaatggggcgtcatagagggtgagaatcccgtctttgatacggac-taccagtgc-at-tgtggtgcgctctcaaagagtcgagttgtttgggaatgcagctcaaaatgggtggtaaattccatctaaagctaaatacaggcgagagaccgatagcgaacaagtaccgtgagggaaagatgaaaagaactttggaaagagagttaaacagtacgtgaaattgctgaaagggaaacgcttgaagt-cagtcgcgtcg-g-cttggaatcaaccttgc--------tt--gcttggtgtacttccttgtc-gacgggtcagcatcagtttcgac-cgttggataaaggtcatcggaatgtggcac-ctcc-g-ggtgtgttatagcctttgatc-gtatacagcgg-ttgggactgaggaactcagcacgcc-gcaa--ggccgggt------ttt-----aaccacgtaacgtgcttaggatgctggcataatggctttaatcgacccgtcttgaaacac-ggaccaaggagtctaacatgcctgcgagtgttt-gggtgg-aaaacccg-agcg--cgt-aatgaaagtgaaa-gttgaga--tctctgtcatggagagcatcaacgcccatacc-tgaag-tttactgacggat-------------------------------------------------------------------------------------------------------------------------------------------------------------
>HTBM2719
------tagtaactgcg-agtgaagcgggaaa-agctcaaatttgaaatctggtggc-tgaa--a-ggtcatccgagttgtaatttagagaagtgttacccg-cgctgga-ccgtgcacaagtcctctggaatggggcgtcatagagggtgagaatcccgtctttggtacggac-tcccagtgc-tt-tgtggtgcgctctcgaagagtcgagttgtttgggaatgcagctcaaaatgggtggtaaactccatctaaagctaaatataggcgagagaccgatagcgaacaagtaccgtgagggaaagatgaaaagaactttggaaagagagttaaacagtacgtgaaattgctgaaagggaaacgcttgaagt-cagtcgcgttg-g-ctaagaatcaaccttgc---t-t--tt--gctgggtgtacttcttagtc-gacgggtcagcatcagttttgac-cattggataaaggcagattgaatgtggcac-cttc-g-ggtgtgttatagctttctgtc-gcatacagtgg-ttgggactgaggaactcagcacgcc-gaaa--ggccgggt----t-ttt------accacgt-tcgtgcttaggatgctggcgtaatggctttaatcgacccgtcttgaaacac-ggaccaaggagtctaacatgcccgcgagtgttt-gggtgg-aaaacccg-agcg--cgt-aatgaaagtgaaa-gttgaga--tctctgtcgtggagagcatcgacgcccatacc-tgaag-tttactgacggatatgc-ggtagagcgtgtatgttgggacccgaaagatggtgaactatgcctgaatagggtg-aagccagaggaaactctggt-ggaggctcgtagcgattctgacgtgcaaatcgatcgtcg-aattt-gggtata-gggg-cgaaagactaatcgaa
>HTBM2740
------------------agtgaagcgggaaa-agctcaaatttaaaatctggcggc-t-tc-----gccgtccgagttgtaatttagagaagtgttacctg-tgctgga-ctgtacacaagtctcctggaatggagcgtcatagagggtgagaatcccgtctgtggtacagacttcccagtgc-gt-tgtggtgcgctctcaaagagtcgagttgtttgggaatgcagctcaaaatgggtggtaaattccatctaaagctaaatattggggagagaccgatagcgaacaagtaccgtgagggaaagatgaaaagaactttggaaagagagttaaacagtacgtgaaattgctgaaagggaaacgcttgaagt-cagtcgcgttg-t-tcgggattcagccttgc---t-c--tt--gcttggtgtacttcctgttc-gacgggtcagcatcagttttggc-cggtggataagggcgtagggaatgtggcac-cttc-g-ggtgtgttatagccttgcgtc-gcatacatcgg-ctgggactgaggaactcagcacgcc-gaaa--ggcctggt------ttc-----gaccatgt-tcgtgcttaggatgctggcataatggctttaatcgacccgtcttgaaacac-ggaccaaggagtctaacatgcctgcgagtgttt-gggtgg-aaaacccg-agcg--cgt-aatgaaagtgaaa-gttgaga--tccctgtcgtggggagcatcgacgcccggagc-agacc-ttctgtgacgcatccgc-ggtagagcatgtatgttgggacccgaaagatggtgaactatgcctgaatagggtg-aagccagaggaaactctggt-ggaggctcgtagcgattctgacgtgcaaatcgatcgtcg-aattt-gggtata-gggg-cgaaagactaatcgaa
>HTBM2885
--cccctagtaactgcg-agtgaagcgggaaa-agctcaaatttgaaatctggtggc-tgaa--a-ggtcatccgagttgtaatttagagaagtgttacccg-cgctgga-ccgtgcacaagtcctctggaatggggcgtcatagagggtgagaatcccgtctttggtacggac-tcccagtgc-tt-tgtggtgcgctctcgaagagtcgagttgtttgggaatgcagctcaaaatgggtggtaaactccatctaaagctaaatataggcgagagaccgatagcgaacaagtaccgtgagggaaagatgaaaagaactttggaaagagagttaaacagtacgtgaaattgctgaaagggaaacgcttgaagt-cagtcgcgttg-g-ctaagaatcaaccttgc---t-t--tt--gctgggtgtacttcttagtc-gacgggtcagcatcagttttgac-cattggataaaggcagattgaatgtggcac-cttc-g-ggtgtgttatagctttctgtc-gcatacagtgg-ttgggactgaggaactcagcacgcc-gaaa--ggccgggt----t-ttt------accacgt-tcgtgcttaggatgctggcgtaatggctttaatcgacccgtcttgaaacac-ggaccaaggagtctaacatgcccgcgagtgttt-gggtgg-aaaacccg-agcg--cgt-aatgaaagtgaaa-gttgaga--tctctgtcgtggagagcatcgacgcccatacc-tgaag-tttactgacggatatgc-ggtagagcgtgtatgttgggacccgaaagatggtgaactatgcctgaatagggtg-aagccagaggaaactctggt-ggaggctcgtagcgattctgacgtgcaaatcgatcgtcg-aattt-gggtata-gggg-cgaaagactaatcgaa
>HTBM3040
----------------------aagagggaaa-agctcaaatttaaaatctggcagc-c-tt--c-ggttgtccgagttgtaatttagagaagtgttacccg-tgttggg-ccgtgtataagtctcctgggatggagcgtcatagagggtgagaatcccgtctttgacacggac-ttccaatac-at-tgtggtgcgctctcgaagagtcgagttgtttgggaatgcagctctaaatgggtggtaaattccatctaaagctaaatattggggagagaccgatagcgaacaagtaccgtgagggaaagatgaaaagaactttggaaagagagttaaacagtacgtgaaattgctgaaagggaaacgcttgaagt-cagtcgcgtta-t-ctggggatcagccttcc---t-t--tt--ggttggtgtacttcctagtt-gacgggtcagcatcagttttgac-cagtggataagagcttgaggaatgtggcat-cttc-g-ggtgtgttatagcctcttgtt-gtatacattgg-ttgggactgaggaactcagcacgcc-gcaa--ggccgggt----t-ttt-----aaccacgt-tcgtgcttaggatgctggcataatggctttaatcgacccgtcttgaaacac-ggaccaaggagtctaacatgcctgcgagtgttt-gggtgg-aaaacccg-agcg--cac-aatgaaagtgaaa-gttagga--tctctgtcgtggagagcactgacgcccggccc-agacc-ttctgtgacggtgccgc-ggttgagcatgtatgttgggacccgaaagatggtgaactatgcctgaatagggtg-aagccagaggaaactctggt-ggaggctcgtagcgattctgacgtgcaaatcgatcgtcg-aattt-gggtata-gggg-cgaaagactaatcgaa
>HTBM3041
--cccctagtaactgcg-agtgaagagggaaa-agctcaaatttaaaatctggcagc-c-tt--c-ggttgtccgagttgtaatttagagaagtgttacccg-tgttggg-ccgtgtataagtctcctgggatggagcgtcatagagggtgagaatcccgtctttgacacggac-ttccaatac-at-tgtggtgcgctctcgaagagtcgagttgtttgggaatgcagctctaaatgggtggtaaattccatctaaagctaaatattggggagagaccgatagcgaacaagtaccgtgagggaaagatgaaaagaactttggaaagagagttaaacagtacgtgaaattgctgaaagggaaacgcttgaagt-cagtcgcgtta-t-ctggggatcagccttcc---t-t--tt--ggttggtgtacttcctagtt-gacgggtcagcatcagttttgac-cagtggataagagcttgaggaatgtggcat-cttc-g-ggtgtgttatagcctcttgtt-gtatacattgg-ttgggactgaggaactcagcacgcc-gcaa--ggccgggt----t-ttt-----aaccacgt-tcgtgcttaggatgctggcataatggctttaatcgacccgtcttgaaacac-ggaccaaggagtctaacatgcctgcgagtgttt-gggtgg-aaaacccg-agcg--cac-aatgaaagtgaaa-gttagga--tctctgtcgtggagagcactgacgcccggccc-agacc-ttctgtgacggtgccgc-ggttgagcatgtatgttgggacccgaaagatggtgaactatgcctgaatagggtg-aagccagaggaaactctggt-ggaggctcgtagcgattctgacgtgcaaatcgatcgtcg-aattt-gggtata-gggg-cgaaagactaatcgaa
>HTBM3052
ttcccctagtaactgcg-agtgaagagggaaa-agctcaaatttaaaatctgatagt-c-tc--t-ggctgtccgagttgtaatttagagaagtgttacccg-tgctgga-ccgtgtataagtctcctggaatggagcgtcatagagggtgagaatcccgtctttgacacggac-tcccagtgc-at-tgtggtgcgctctcgaagagtcgagttgtttgggaatgcagctctaaatgggtggtaaattccatctaaagctaaatattggcgagagaccgatagcgaacaagtaccgtgagggaaagatgaaaagaactttggaaagagagttaaacagtacgtgaaattgctgaaagggaaacgcttgaagt-cagtcgcgttg-g-ctagggatcaaccttgc---t-t--ta--gtgaggcgtacttcctagtt-gacgggtcagcatcagtttcgat-cactggaaaaaggcttggggaatgtggcat-ctcc-g-gatgtgttatagccccttgtc-gtatacagtgg-ttgggactgaggaactcagcacgcc-gcaa--ggccggg-----t-ttc-----gaccacgt-tcgtgcttaggatgctggcataatggctttaagcgacccgtcttgaaacac-ggaccaaggagtctaacatgcttgcgagtgttt-gggtgg-aaaacccg-agcg--cgt-aatgaaagtgaaa-gttggga--tctctgtcgtggagagcaccgacgcccggacc-tgatg-tttactgacggatctgc-ggtagagcacgtatgttgggacccgaaagatggtgaactatgcctgaatagggtg-aagccagaggaaactctggt-ggaggctcgtagcgattctg-------------------------------------------------------
>HTBM3056
--cccctagtaactgcg-agtgaagcgggaag-agctcaaatttaaaatctggcagt-c-tc--t-ggctgtccgagttgtaatttagagaagtgttgcccg-cgctgaa-ccgtatacaagtcctctggaatggggcgtcatagagggtgagaatcccgtctttgatacggac-taccagtgc-tt-tgtggtgcgctctcgaagagtcgagttgtttgggaatgcagctcaaaatgggtggtaaattccatctaaagctaaatacaggcgagagaccgatagcgaacaagtaccgtgagggaaagatgaaaaggactttggaaagagagttaaacagtacgtgaaattgctgaaagggaaacgcttgaagt-cagtcgcgttg-t-tcaagaatcagccttgc---t-t--tt--gcttggtgtactttttgttc-gacgggtcagcatcagttttgac-cattggataagggctagggaaatgtggcat-cctc-g-gatgtgttatagtctctggtc-gtatacagtgg-ttaggactgaggaactcagcacgcc-gcaa--ggacgggt----c-ttt-----gactacgttacgtgcttaggatgctggcataatggctttaatcgacccgtcttgaaacac-ggaccaaggagtctaacatgcctgcgagtgttt-gggtgg-aaaacccg-agcg--cgt-aatgaaagtgaaa-gttgaga--tctctgtcatggagagcatcgacgcccatacc-tgatg-tttactgacggatatgc-ggtagagcatgtatgttgggacccgaaagatggtgaactatgcctgaatagggtg-aagccagaggaaactctggt-ggaggctcgtagcgattctg-------------------------------------------------------
>HTBM3057
ttcccctagtaactgcg-agtgaagcgggaag-agctcaaatttaaaatctggcagt-c-tc--t-ggctgtccgagttgtaatttagagaagtgttgcccg-tgctgga-ccgtatacaagtcctctggaatggggcgtcatagagggtgagaatcccgtctttgatacggac-taccagtgc-tt-tgtggtgcgctctcgaagagtcgagttgtttgggaatgcagctcaaaatgggtggtaaattccatctaaagctaaatataggcgagagaccgatagcgaacaagtaccgtgagggaaagatgaaaagcactttggaaagagagttaaacagtacgtgaaattgctgaaagggaaacgcttgaagt-cagtcgcgtcg-c-tcaagaatcagccttgct-tt-t--tt--gcttggtgtacttcttgttc-gatgggtcagcatcagttttgat-cattggataagggctagagaaatgtggcat-cctc-g-gatgtgttatagtctttggtc-atatacagtgg-ttgggactgaggaactcagcatgcc-gcaa--ggacgggt----c-ttt-----gactacgttacatgcttaggatgctggcataatggctttaatcgacccgtcttgaaacac-ggaccaaggagtctaacatgcctgcgagtgttt-gggtgg-aaaacccg-agcg--cgc-aatgaaagtgaaa-gttgaga--tctctgtcatggagagcatcgacgcccatacc-tgatg-tttactgacggatatgc-ggtagagcatgtatgttgggacccgaaagatggtgaactatgcctgaatagggtg-aagccagaggaaactctggt-ggaggctcgtagcgattctgacgtgcaaatcgatcgtcg-aattt-gggtat-----------------------
>HTBM3058
----------------------aagcgggaaa-agctcaaatttaaaatctggcagt-c-cc--t-ggctgtccgagttgtaatttagagaagtgttacccg-cgctgga-ccgtgtacaagtcctctggaatggggcgtcatagagggtgagaatcccgtctttgatacggac-taccagtgcttt-tgtggtgcgctctcgaagagtcgagttgtttgggaatgcagctcaaaatgggtggtaaattccatctaaagctaaatacaggcgagagaccgatagcgaacaagtaccgtgagggaaagatgaaaagaactttggaaagagagttaaacagtacgtgaaattgctgaaagggaaacgcttgaagt-cagtcgcgtct-g-ctgagaatcagccttgc--------tt--gcatggtgtacttctcagtt-gatgggtcaacatcagttttgac-cattggataagggccagagaaatgtggcac-ctcc-g-ggtgtgttatagtctctggtc-gtatacactgg-ttgggactgaggaactcagcacgcc-gcaa--ggccgggt----t-ttt-----aaccacgt-acgtgcttaggatgttgacataatggctttaatcgacccgtcttgaaacac-ggaccaaggagtctaacatgcctgcgagtgttt-gggtgg-aaaacccg-agcg--cgt-aatgaaagtgaaa-gttgaga--tccctgtcgtggggagcatcgacgcccagacc-tgatg-tttactgacggctctgc-ggtagagcatgtatgttgggacccgaaagatggtgaactatgcctgaatagggtg-aagccagaggaaactctggt-ggaggctcgtagcgattctgacgtgcaaatcgatcgtcg-aattt-gggtata-gggg-cgaaagactaat----
>Heimiomyces_aff_tenuipes_OR863508
-------------------------------------------------------------------------------------------------------------------------------------------------------------------------cggac-ccccagggc-ttatgtgatgcgctctcgaagagtcgagttgtttgggaatgcagctcaaaatgggtggtaaattccatctaaagctaaatattggcgagagaccgatagcgaacaagtaccgtgagggaaagatgaaaagaactttggaaagagagttaaacagtacgtgaaattgttgaaagggaaacgcttgaagt-cagtcgcgttg-g-ccggggatcaaccttgca-tt-t--tt--gcttggcgcacttcctggtc-gacgggtcagcatcagttttggc-cgctggataaaggtcaggggaatgtggcat-cttc-g-gatgtgttatagcctctgatc-gcatacagcgg-ctgggactgaggaactcagcacgcc-gcaa--ggccgggt----c-ttt-----gaccacgt-tcgtgcttaggatgctggcataatggctttaatcgacccgtcttgaaacac-ggaccaaggagtctaacatgcccgcgagtgttt-gggtgg-aaaacccg-agcg--cgt-aatgaaagtgaaa-gttgaga--tctctgtcgtggagagcatcgacgcccggacc-agacc-ttttgtgacggatccgc-ggtagagcgtgtatgttgggacccgaaagatggtgaactatgcctgaatagggtg-aagccagaggaaactctggt-ggaggctcgtagcgattctgacgtgcaaatcgatcgtcg-aattt-gggtata-gggg-cgaaagactaatcgaa
>Heliomyces_decolorans_OR852424
ttcccctagtaactgcg-agtgaagagggaaa-agctcaaatttaaaatctgatagt-c-ct--t-ggctgtccgagttgtaatttagagaagtgttacccg-cgttgga-ccgtgtacaagtctcctggaatggagcgtcatagagggtgagaatcccgtctttgacacggac-taccaaggc-tt-tgtggtgcgctctcgaagagtcgtgttgtttgggaatgcagcactaaatgggtggtaaattccatctaaagctaaatattggcgagagaccgatagcgaacaagtaccgtgagggaaagatgaaaagaactttggaaagagagttaaacagtacgtgaaattgctgaaagggaaacgcttgaagt-cagtcgcgttg-g-ctagggatcaaccttgc---t-t--tt--gtggggtgtacttcctagtt-aacgggtcaacatcagttttgac-tgctggaaaaaggctagaggaatgtgacaa-ctct-g-gttgtgttatagcctctggtc-atatacagtgg-ttgggactgaggaactcagcacgcc-gcaa--ggccgggt----t-ttt-----aaccacgt-tcgtgcttaggatgttggcataatggctttaagcgacccgtcttgaaacac-ggaccaaggagtctaacatgcctgcgagtattt-gggtgg-aaaactcg-aatg--cgc-aatgaaagtgaaa-gttgaga--tccctgtcgtggggagcatcgacgcccatacc-tgaac-ttctgtgacggatatgc-ggttgagcatgtatgttgggacccgaaagatggtgaactatgcctgaatagggtg-aagccagaggaaactctggt-ggaggctcgtagcgattctgacgtgcaaatcgatcgtcg-aattt-gggtata-gggg-cgaaagactaatcgaa
>Hemimycena_gracilis_DQ457671
ttcccctagtaactgcg-agtgaagcgggaaa-agctcaaatttaaaatctggcggt-a-ac-----cccgtccgagttgtaatttagagaagtgttatccg-cgttgga-ccgtgtacaagtctcctggaatggagcgtcatagagggtgagaatcccgtctttgacacggac-taccagtgc-tt-tgtgatgcgctctcgaagagtcgagttgtttgggaatgcagctcaaaatgggtggtaaattccatctaaagctaaatattggcgagagaccgatagcgaacaagtaccgtgagggaaagatgaaaagaactttggaaagagagttaaacagtacgtgaaattgttgaaagggaaacgcttgaagt-cagtcgcgttt-g-ctagggatcagccttgc-----t--tt--gcttggtgtacttcctagtc-gacgggtcaacatcagttttgac-tgttggaaaaagattgagggaatgtggcat-cctc-g-gatgtgttatagccctcagtt-gtatacagcag-ttgggactgaggaactcagcacgcc-gcaa--ggccggga------ttt-----atccacgt-acgtgcttaggatgttggcataatggctttaatcgacccgtcttgaaacac-ggaccaaggagtctaacatgcctgcgagtattt-gggtgg-aaaacccg-aatg--cgc-aatgaaagtgaaa-gttgaga--tctctgtcgtggagagcatcgacgcccggacc-agatg-tttactgacggccccgc-ggtagagcatgtatgttgggacccgaaagatggtgaactatgcctgaatagggtg-aagccagaggaaactctggt-ggaggctcgtagcgattctgacgtgcaaatcgatcgtcg-aattt-gggtata-gggg-cgaaagactaatcgaa
>Hemimycena_lactea_PQ652379
ttcccctagtaactgcg-agtgaagcgggaaa-agctcaaatttaaaatctggcggt-cata--t-ggtcgtccgagttgtaatttagagaagtgttatccg-cgttgga-ccgtgtacaagtctcctggaatggagcgtcatagagggtgagaatcccgtctttgacacggac-taccaaggc-tt-tgtgatacgctctcgaagagtcgagttgtttgggaatgcagctcaaaatgggtggtaaattccatctaaagctaaatattggggagagaccgatagcgaacaagtaccgtgagggaaagatgaaaagaactttggaaagagagttaaacagtacgtgaaattgttaaaagggaaacgcttgaagt-cagtcgcgttt-a-cttgaaatcaaccttgct-tt-t--tt--gcttggtgtactttcttgtc-gacgggtcaacatcagttttgac-tgttggataaagattgagggaatgtggcat-cctc-g-gatgtgttatagccttcagtt-gtatacaatag-ttgggactgaggaactcagtatgcc-gaaa--ggccggat----c-ttg-----tatcacgt-acatacttaggatgttgacataatggctttaatcgacccgtcttgaaacac-ggaccaaggagtctaacatgcctgcgagtgttt-gggtgg-taaaccca-tacg--cgt-aatgaaagtgaaa-gttgaga--tctctgtcgcggagagcatcgacgcccggacc-agacc-ttttgtgacggttccgc-ggttgagcatgtatgttgggacccgaaagatggtgaactatgcctgaatagggtg-aagccagaggaaactctggt-ggaggctcgtagcgattctgacgtgcaaatcgatcgtcg-aattt-gggtata-gggg-cgaaagactaatcgaa
>Henningsomyces_candidus_AY571008
ttcccctagtaactgcg-agtgaagcgggaaa-agctcaaatttaaaatctggtagt-c-tt--t-ggctgcccgagttgtaatttagagaagtgttacccg-tgctgga-ccatgtacaagtcttctggaatggagcatcatggagggtgagaatcccgtctttgacatggac-taccagtgc-at-tgtggtatgctctcaacgagtcgagttgtttgggaatgcagctcaaaatgggtggtaaattccatctaaagctaaatatagacgagagaccgatagcgaacaagtaccgtgagggaaagatgaaaagaactttggaaagagagttaaacagtacgtgaaattgctgaaagggaaacgcttgaagt-tagtcgcattg-t-cttgagatcaacctggc-----t--tt--gcttggtgtattctctagtt-aatgggtcaacatcagttttgac-tattggataagagttggaggaatgtggctc-cttt-a-ggagtgttatagcctctagct-gtatacagtgg-ttgggactgaggctctcagcacgcctttat--ggccgggt------ttc-----gaccacgt-acgtgcttaggatg-tggcataataacctttaacgaccgtccttgaacacc-ggaccaaggagtctcacatgcatgc-agtgttt-gggtgg-taaactca-ggcg--cgt-aatgaaagttaaa-attgaga--tctctgtcatggagagcatcgatgcccagacc-gaaac-ttttgggacggatctgc-ggttgagcatgtacgttgggacccgaaagatggtgaactatgcctgaatagggtg-aagccagaggaaactctggt-ggaagctcgtagcgattctgacgtgcaaatcgatcgtcg-aattt-gggtata-gggg-cgaaagactaatcgaa
>Henningsomyces_puber_AY571009
ttcccctagtaactgcg-agtgaagcgggaaa-agctcaaatttaaaatctggcagt-c-tt--t-gattgtccgagttgtaatttagagaagtgttacccg-tgctgga-ccatgtataagtcttctggaatggagcgtcatagagggtgagaatcccgtctttaacatggac-taccagtgc-at-tgtggtgcgctctcaacgagtcgagttgtttgggaatgcagctcaaaatgggtggtaaattccatctaaagctaaatacagacgagagaccgatagcgaacaagtaccgtgagggaaagatgaaaagaactttggaaagagagttaaacagtacgtgaaattgctgaaagggaaacgcttgaagt-tagtcgcattg-g-cttgagatcaacctggc-----a--tt--gcttggtgtattctcttgtt-aatgggtcaacatcagttttgac-tactggataagagttggaggaatgtggctc-cttt-a-ggagtgttatagccttcggct-gtatacagtgg-ttgggactgaggatctcagcacgcctttat--ggccgggt------ttc-----gaccacgt-acgtgcttaggatgttggcataatagctttaagcgacccgtcttgaaacac-ggaccaaggagtctaacatgcatgcgagtgttt-gggtgg-taaacccg-agcg--cgt-aatgaaagtgaaa-attgaga--tctctgtcatggagagcatcgatgcccagacc-agaac-ttttgggacggatctgc-ggttgagcatgtacgttgggacccgaaagatggtgaactatgcctgaatagggtg-aagccagaggaaactctggt-ggaggctcgtagcgattctgacgtgcaaatcgatcgtcg-aattt-gggtata-gggg-cgaaagactaatcgaa
>Hydropodia_subalpina_MN700170
ttcccctagtaactgcg-agtgaagcgggaaa-agctcaaatttgaaatctggcagt-c-cttgc-ggctgtccgagttgtaatttagagaagtgctacccg-cgctgga-ccgtatacaagtcctctggaatggggcgtcatagagggtgagaatcccgtctttgatacggac-taccagtgc-tt-tgtggtgcgctctcgaagagtcgagttgtttgggaatgcagctcaaaatgggtggtaaattccatctaaagctaaatacaggcgagagaccgatagcgaacaagtaccgtgagggaaagatgaaaagaactttggaaagagagttaaacagtacgtgaaattgctgaaagggaaacgcttgaagt-cagtcgcgttg-g-ccgggaatcaaccttgctact-a--ct--gcttggtgtacttcctggtc-gacgggtcagcatcagtttcgat-cgttggataaaggccaggggaatgtggcac-cttc-g-ggtgtgttatagcccttggtc-gtatacagcgg-ttgggactgaggaactcagcacgcc-gcaa--ggccaggtcattt-ctt-----gaccatgtatcgtgcttaggatgctggcataatggctttaatcgacccgtcttgaaacac-ggaccaaggagtctaacatgcctgcgagtgttt-gggtgg-aaaacccg-agcg--cgt-aatgaaagtgaaa-gttgaga--tctctgtcgtggagagcatcgacgcccatacc-tgatg-tttactgacggatatgc-ggtagagcatgcatgttgggacccgaaagatggtgaactatgcctgaatagggtg-aagccagaggaaactctggt-ggaggctcgtagcgattctgacgtgcaaatcgatcgtcg-aattt-gggtata-gggg-cgaaagactaatcgaa
>Hydropus_marginellus_DQ457674
ttcccctagtaactgcg-agtgaagcgggaag-agctcaaatttgaaatctggcagt-t-cttgc-agctgtccgagttgtaatttagagaagtgttacccg-cgctgga-ccgtatataagtcctttggaatgaggcgtcatagagggtgagaatcccgtctttgatacggac-taccagtgcttt-tgtggtatgctctcaaagagtcgagttgtttgggaatgcagctcaaaatgggtggtaaattccatctaaagctaaatataggcgagagaccgatagcgaacaagtaccgtgagggaaagatgaaaagaactttggaaagagagttaaacagtacgtgaaattgctgaaagggaaacgcttgaagt-cagtcgcattg-g-ttgagaatcagccttgc---t-t--tt--gcttggtgtacttcttagct-gatgggtcagcatcagttttgac-tgttggataaagttcgagggaatgtggcat-cttc-g-gatgtgttatagcctttgttc-gtatacagcag-ttgggactgaggaattcagcacgcc-gaaa--ggccgggt----t-ttt-----aaccacgt-acgtgcttaggatgctggcataatggctttaatcgacccgtcttgaaacac-ggaccaaggagtctaacatgcctgcgagtgttt-gggtgg-aaaacccg-agcg--cgt-aatgaaagtgaaa-gttgaga--tctctgtcatggagagcatcgacgcccatacc-tgaag-tttactgacggctatgc-ggtagagcatgtatgttgggacccgaaagatggtgaactatgcctgaatagggtg-aagccagaggaaactctggt-ggaggctcgtagcgattctgacgtgcaaatcgatcgtcg-aattt-gggtata-gggg-cgaaagactaatcgaa
>Lentinula_boryana_KY026657
ttcccctagtaactgcg-agtgaagagggaaa-agctcaaatttaaaatctggcagt-cttt--t-gattgtccgagttgtaatttagagaagtgttacccg-tgttgga-ctgtgtacaagtctcctggaatggagcgtcatagagggtgagaatcccgtctttgacacagat-c-ccaatgc-at-tgtggtatgctctcaaagagtcgagttgtttgggaatgcagctctaaatgggtggtaaattccatctaaagctaaatattggggagagaccgatagcgaacaagtaccgtgagggaaagatgaaaagaactttggaaagagagttaaacagtacgtgaaattgctgaaagggaaacgcttgaagt-cagtcgcattt-g-tcagggatcagccttcc---c-ttatg--ggttggtgtacttcctgatg-aatgggtcaacatcagttttgat-cagtggataagagcttgaggaatgtggcat-cttc-g-ggtgtgttatagcctcttgtt-gtatacattga-ttgggactgaggaactcagcacgcc-gcaa--ggccgggt----t-ttt-----aaccacgt-tcgtgcttaggatgttggcataatggctttaatcgacccgtcttgaaacac-ggaccaaggagtctaacatgcctgcgagtgttt-gggtgg-aaaacccg-agcg--cgt-aatgaaagtgaaa-gtcagga--tctctgtcgtggagagcactgatgcccggcct-tgatc-ttttgtgacggtgccgc-ggttgagcatgtatgttgggacccgaaagatggtgaactatgcctgaatagggtg-aagccagaggaaactctggt-ggaggctcgtagcgattctgacgtgcaaatcgatcgtca-aattt-gggtata-gggg-cgaaagactaatcgaa
>Lentinula_edodes_MH868347
ttcccctagtaactgcg-agtgaagagggaaa-agctcaaatttaaaatctggcagt-c-tc--t-gattgtccgagttgtaatttagagaagtgttacccg-tgttgga-ccgtgtacaagtctcctggaatggagcgtcatagagggtgagaatcccgtctttgatacggat-c-ccaatac-at-tgtggtacactctcgaagagtcgagttgtttgggaatgcagctctaaatgggtggtaaattccatctaaagctaaatattggggagagaccgatagcgaacaagtaccgtgagggaaagatgaaaagaactttggaaagagagttaaacagtacgtgaaattgctgaaagggaaacgcttgaagt-cagtcgcgttg-g-tcggggatcagccttcc---t-t--at--ggttggtgcatttcctgatc-aacgggtcaacatcagttttgat-caatggataaaagtttgagggatgtggcat-cttc-g-ggtgtgttataacctcttgct-atatacattga-ttgggactgaggaactcagcacgcc-gcaa--ggccgggt----t-ttt-----aaccacgt-tcgtgcttaggatgttggcataatggctttaatcgacccgtcttgaaacac-ggaccaaggagtctaacatgcctgcgagtgttt-gggtgg-aaaacccg-agcg--cgc-aatgaaagtgaaa-gttagga--tctctgtcgtggagagcactgacgcccggccc-agacc-ttttgtgacggtgccgc-ggttgagcatgtatgttgggacccgaaagatggtgaactatgcctgaatagggtg-aagccagaggaaactctggt-ggaggctcgtagcgattctgacgtgcaaatcgatcgtcg-aattt-gggtata-gggg-cgaaagactaatcgaa
>Leucoinocybe_subglobispora_OR238898
ttcccctagtaactgcg-agtgaagcgggaaa-agctcaaatttaaaatctggtggt-t-cttgt-agccatccgagttgtaatttagagaagtgttacccg-cgctgga-ccgtatacaagttctctggaatgggacgtcatagagggtgagaatcccgtctttgatacggac-taccagtgc-tt-tgtggtatgctctcgaagagtcgagttgtttgggaatgcagctcaaaatgggtggtaaattccatctaaagctaaatattggcgagagaccgatagtgaacaagtaccgtgagggaaagatgaaaagaactttggaaagagagttaaacagtacgtgaaattgctgaaagggaaacgcttgaagt-cagtcgcgtta-g-ctgaggatcagccttgct-tt-t--tt--gctgggtgtacttcttagtt-gacgggtcaacatcagttttgac-tgctggaaaaaggtcagaggaatgtggcat-cttc-g-gatgtgttatagcctttgatc-gtatacagtgg-ttgggactgaggaactcagcacgcc-gcaa--ggccgggt----t-ttt-----aaccacgt-acgtgcttaggatgttggcataatggctttaatcgacccgtcttgaaacac-ggaccaaggagtct-acatgcctgcgagtgttt-gggtgg-aaaacccg-gacg--cgt-aatgaaagtaaaa-gttgaga--tctctgtcatggagagcatcgacgcccggacc-tgatg-tttactgacggatctgc-ggtagagcatgtatgttgggacccgaaagatggtgaactatgcctgaatagggta-aagccagaggaaactctggt-ggaggctcgtagcgattctgacgtgcaaatcgatcgtcg-aattt-gggtata-gggg-cgaaagactaatcgaa
>Leucoinocybe_taniae_LT854028
-----------actgcg-agtg-agcgggaaa-agctcaaatttaaaatctggcagt-c-tc--t-ggctgtccgagttgtaatttagagaagtgctacccg-cgctgga-ccgtgtacaagtcctctggaatggggcgtcatagagggtgagaatcccgtctttgatacggac-taccagtgcttt-tgtggtgcgctctcgaagagtcgagttgtttgggaatgcagctcaaaatgggtggtaaattccatctaaagctaaatattggcgagagaccgatagcgaacaagtaccgtgagggaaagatgaaaagaactttggaaagagagttaaacagtacgtgaaattgctgaaagggaaacgcttgaagt-cagtcgcgtct-g-ctaaggatcaaccttgc--------tt--gcttggtgtacttcttagta-gacgggtcaacatcagttttgac-cattggataaggattagaggaatgtggcac-cctc-g-ggtgtgttatagcctctagtc-gtatacagtga-ttgggactgaggaactcagcacgcc-gcaa--ggccgggt----t-tt-----------------------------------------------------------------------------------------------------------------------------------------------------------------------------------------------------------------------------------------------------------------------------------------------------------------------------------------------------------------------
>Marasmiellomycena_albodescendens_OL998380
-------------------------------a-agctcaaatttgaaatctggcggt-c-ct--t-ggccgtccgagttgtaatttagagaagtgttacccg-tgctgga-ccgtatacaagtcctctggaatggggcgtcgtagagggtgagaatcccgtctttgatacggac-taccagtgc-at-tgtggtgcgctctcaaagagtcgagttgtttgggaatgcagctcaaaatgggtggtaaattccatctaaagctaaatataggcgagagaccgatagcgaacaagtaccgtgagggaaagatgaaaagaactttggaaagagagttaaacagtacgtgaaattgctgaaagggaaacgcttgaagt-cagtcgcgtcg-g-cttggaatcaaccttgc--------tt--gcttggtgtacttccttgtc-gacgggtcagcatcagtttcgat-cgctggataaaggtcattggaatgtggcac-cctc-g-ggtgtgttatagcctttgatc-atatacagcgg-ttgggactgaggaactcagcacgcc-gcaa--ggccgggt----t-ttt-----aaccacgtaacgtgcttaggatgctggcataatggctttaatcgacccgtcttgaaacac-ggaccaaggagtctaacatgcctgcgagtgttt-gggtgg-aaaacccg-agcg--cgt-aatgaaagtgaaa-gttgaga--tctctgtcatggagagcatcgacgcccatacg-agatt---------------------------------------------------------------------------------------------------------------------------------------------------------------------------
>Marasmiellomycena_omphaliiformis_OM423656
ttcccctagtaactgcg-agtgaagcgggaaa-agctcaaatttgaaatctggcggt-c-ct--t-ggccgtccgagttgtaatttagagaagtgttacccg-tgctgga-ccgtatacaagtcctctggaatggggcgtcatagagggtgagaatcccgtctttgatacggac-taccagtgc-at-tgtggtgcgctctcaaagagtcgagttgtttgggaatgcagctcaaaatgggtggtaaattccatctaaagctaaatacaggcgagagaccgatagcgaacaagtaccgtgagggaaagatgaaaagaactttggaaagagagttaaacagtacgtgaaattgctgaaagggaaacgcttgaagt-cagtcgcgttg-g-cttggaatcaaccttgc--------tt--gcttggtgtacttccttgtc-gacgggtcagcatcagtttcgac-cgctggataaaggtcatcggaatgtggcac-cttc-g-ggtgtgttatagcctttgatc-atatacagcgg-ttgggactgaggaactcagcacgcc-gcaa--ggccgggt----t-ttt-----aaccacgt-acgtgcttaggatgctggcataatggctttaatcgacccgtcttgaaacac-ggaccaaggagtctaacatgcctgcgagtgttt-gggtgg-aaaacccg-agcg--cgt-aatgaaagtgaaa-gttgaga--tctctgtcatggagagcatcgacgcccatacc-tgatg-tttactgacggatatgc-ggtagagcatgtatgttgggacccgaaagatggtgaactatgcctgaatagggtg-aagccagaggaaactctggt-ggaggctcgtagcgattctgacgtgcaaatcgatcgtcg-aattt-gggtata-gggg-cgaa------------
>Marasmiellomycena_pseudoomphaliiformis_OR913565
ttcccctagtaactgcg-agtgaagcgggaaa-agctcaaatttgaaatctggcggt-c-ct--t-ggccgtccgagttgtaatttagagaagtgttacccg-tgctgga-ccgtatacaagtcctctggaatggggcgtcatagagggtgagaatcccgtctttgatacggac-taccagtgc-at-tgtggtgcgctctcaaagagtcgagttgtttgggaatgcagctcaaaatgggtggtaaattccatctaaagctaaatacaggcgagagaccgatagcgaacaagtaccgtgagggaaagatgaaaagaactttggaaagagagttaaacagtacgtgaaattgctgaaagggaaacgcttgaagt-cagtcgcgttg-g-cttggaatcaaccttgc--------tt--gcttggtgtacttccttgtc-gacgggtcagcatcagtttcgac-cgctggataaaggtcattggaatgtggcac-cctc-g-ggtgtgttatagcctttgatc-atatacagcgg-ttgggactgaggaactcagcacgcc-gcaa--ggccgggt----t-ttt-----aaccacgt-acgtgcttaggatgctggcataatggctttaatcgaccc-----------------------------------------------------------------------------------------------------------------------------------------------------------------------------------------------------------------------------------------------------------------------------------------------------------------
>Marasmiellomycena_tomentosa_OR238900
ttcccctagtaactgcg-agtgaagcgggaaa-agctcaaatttgaaatctggcggt-c-ct--t-ggccgtccgagttgtaatttagagaagtgttacccg-tgctgga-ccgtatacaagtcctctggaatggggcgtcatagagggtgagaatcccgtctttgatacggac-taccagtgc-at-tgtggtgcgctctcaaagagtcgagttgtttgggaatgcagctcaaaatgggtggtaaattccatctaaagctaaatataggcgagagaccgatagcgaacaagtaccgtgagggaaagatgaaaagaactttggaaagagagttaaacagtacgtgaaattgctgaaagggaaacgcttgaagt-cagtcgcgtcg-g-cttggaatcaaccttgc--------tt--gcttggtgtacttccttgtc-gatgggtcagcatcagtttcgac-cgctggataaaggtcatcggaatgtggcac-ctcc-g-ggtgtgttatagcatttgatc-gtatacagcgg-ttgggactgaggaactcagcacgcc-gcaa--ggccggg-------ttt-----aaccacgtaacgtgcttaggatgctggcataatggctttaatcgacccgtcttgaaacac-gaccaaggagttctaacatgcctgcgagtgttt-gggtgg-aaaacccg-aacggcggc-aatgaaagtgaaa-gttgagagctctctgtcatggagagcatcgacgcccatacc-tgaag-tttactgacggatatgc-ggtagagcatgtatgttgggacccgaaagatggtgaactatgcctgaatagggtg-aagccagaggaaactctggt-ggaggctcgtagcgattctgacgtgcaaatcgatcgtcg-aattt-gggtata-gggg-cgaaagactaatcgaa
>Marasmius_crinis_equi_OR770178
ttcccctagtaactgcg-agtgaagagggaaa-agctcaaatttaaaatctggcggt-c-tt--t-ggctgtccgagttgtaatttagagaagtgttacccg-cgctgga-ccgtgtacaagtctcctggaatggagcgtcatagagggtgagaatcccgtctttgacacggac-taccagggc-at-tgtggtgcgctctcgaagagtcgtgttgtttgggaatgcagcactaaatgggtggtaaattccatctaaagctaaatattggcgagagaccgatagcgaacaagtaccgtgagggaaagatgaaaagaactttggaaagagagttaaacagtacgtgaaattgctgaaagggaaacgcttgaagt-cagtcgcgttg-g-ccggggatcagccttgc---t-t--tt--gtgaggtgtacttcctggtt-gacgggtcagcatcagtttcgac-cactggagaaaggcttggggaatgtggcac-cttc-g-ggtgtgttatagccccttgtc-gtatacagtgg-ttgggactgaggaactcagcacgcc-gcaa--ggccggg-----a-ttc-----gtccacgt-tcgtgcttaggatgctggcataatggctttaagcgacccgtcttgaaacac-ggaccaaggagtctaacatgcttgcgagtgttt-gggtgg-aaaacccg-agcg--cgt-aatgaaagtgaaa-gttggga--tctctgtcgtggagagcaccgacgcccggccc-tgaag-tttactgacggagctgc-ggtagagcacgtatgttgggacccgaaagatggtgaactatgcctgaatagggtg-aagccagaggaaactctggt-ggaggctcgtagcgattctgacgtgcaaatcgatcgtcg-aattt-gggtata-gggg-cgaaagactaatcgaa
>Marasmius_rotula_OR657020
ttcccctagtaactgcg-agtgaagagggaaa-agctcaaatttaaaatctggcagc-c-tc--a-ggttgtccgagttgtaatttagagaagtgttacccg-cgctgga-ccgtgtacaagtctcctggaatggagcgtcatagagggtgagaatcccgtctttgacacggac-taccagggc-at-tgtggtgcgctctcgaagagtcgcgttgtttgggaatgcagcgcaaaatgggtggtaaattccatctaaagctaaatattggcgagagaccgatagcgaacaagtaccgtgagggaaagatgaaaagaactttggaaagagagttaaacagtacgtgaaattgctgaaagggaaacgcttgtagt-cagtcgcgttg-g-ccggggatcagctctgc---t-t--tt--gtggggtgtacttcctggtt-aacgggtcagcatcagtttcgat-cgccggaaaagggtttgaggaatgtggcaa-cctc-g-gttgtgttatagcctcttatc-atatacggcgg-ctgggactgaggaactcagcaccct-ctgg----------------------------------tgtgcttaggatgctggcataatggctttaagcgacccgtcttgaaacac-ggaccaaggagtctaacatgcttgcgagtgttt-gggtgg-taaacccg-agcg--cgt-aatgaaagtgaaa-gttggga--tctctgtcgtggagagcaccgacgcccggacc-tgatg-tttactgacggatctgc-ggtagagcacgtatgttgggacccgaaagatggtgaactatgcctgaatagggtg-aagccagaggaaactctggt-ggaggctcgtagcgattctgacgtgcaaatcgatcgtcg-aattt-gggtata-gggg-cgaaagac--------
>Marasmius_sanguirotalis_OR657025
--tccctagtaactgcg-agtgaagagggaaa-agctcaaatttaaaatctggcagt-c-tt--t-gattgtccgagttgtaatttagagaagtgttacccg-cgctgga-ccgtgtacaagtctcctggaatggagcgtcatagagggtgagaatcccgtctttgacacggac-taccagggc-at-tgtggtgcgctctcgaagagtcgcgttgtttgggaatgcagcgcaaaatgggtggtaaattccatctaaagctaaatattggcgagagaccgatagcgaacaagtaccgtgagggaaagatgaaaagaactttggaaagagagttaaacagtacgtgaaattgctgaaagggaaacgcttgaagt-cagtcgcgttg-t-ccagggatcagccttgc---t-t--ct--gtgaggtgtacttcctggtc-gacgggtcagcatcagtttcgac-cactggaaaaaggcttggggaatgtggcac-cytc-g-ggtgtgttatagccccttgtc-gtatacagtgg-ctgggactgaggaactcagcacgcc-gcaa--ggcaggg-----c-ttc-----ggccactt-tcgtgcttaggatgctggcataatggctttaagcgacccgtcttgaaacac-ggaccaaggagtctaacatgcttgcgagtgttt-gggtgg-caaacccg-agcg--cgt-aatgaaagtgaaa-gttggga--tctctgtcgtggagagcaccgacgcccggccc-tgaag-tttactgacggagctgc-ggtagagcacgtatgttgggacccgaaagatggtgaactatgcctgaatagggtg-aagccagaggaaactctggt-ggaggctcgtagcgattctgacgtgcaaatcgatcgtcg------------------------------------
>Marasmius_siccus_OR657027
ttcccctagtaactgcg-agtgaagagggaaa-agctcaaatttaaaatctggcagc-t-tc-----gctgtccgagttgtaatttagagaagtgttacccg-tgctgga-ccgtgtataagtctcctggaatggagcgtcatagagggtgagaatcccgtctttgacacggac-taccagtgc-at-tgtggtgcgctctcgaagagtcgagttgtttgggaatgcagctctaaatgggtggtaaattccatctaaagctaaatattggcgagagaccgatagcgaacaagtaccgtgagggaaagatgaaaagaactttggaaagagagttaaacagtacgtgaaattgctgaaagggaaacgcttgaagt-cagtcgcgttg-g-ccggggatcagccttgc---t-t--tt--gtgaggtgtacttcctggtc-gacgggtcagcatcagtttcgac-cactggaaaaaggcttggggaatgtggcac-cttc-g-ggtgtgttatagccccttgtc-gtatacagtgg-ttgggactgaggaactcagcacgcc-gcaa--ggccggg-----t-ttc-----gaccacgt-tcgtgcttaggatgctggcaaaatggctttaagcgacccgtcttgaaacac-ggaccaaggagtctaacatgcttgcgagtgttt-gggtgg-aaaacccg-agcg--cgt-aatgaaagtgaaa-gttggga--tctctgtcgtggagagcaccgacgcccggacc-agaag-tttactgacggatctgc-ggtagagcacgtatgttgggacccgaaagatggtgaactatgcctgaatagggtg-aagccagaggaaactctggt-ggaggctcgtagcgattctgacgtgcaaatcgatcgtcg-aattt-gggtata-gggg-cgaaagactaatcgaa
>Marasmius_tenuissimus_OR657032
ttcccctagtaactgcg-agtgaagagggaaa-agctcaaatttaaaatctggcagt-c-tt--t-gattgtccgagttgtaatttagagaagtgttacccg-cgctgga-ccgtgtataagtctcctggaatggagcgtcatagagggtgagaatcccgtctttgacacggac-taccagggc-at-tgtggtgcgctctcgaagagtcgagttgtttgggaatgcagctctaaatgggtggtaaattccatctaaagctaaatattggcgagagaccgatagcgaacaagtaccgtgagggaaagatgaaaagaactttggaaagagagttaaacagtacgtgaaattgctgaaagggaaacgcttgaagt-cagtcgcgtcg-t-ccagggatcagccttgc---t-t--ct--gtgaggtgtacttcctggtt-gacgggtcagcatcagtttcgac-cactggaaaaaggcttggggaatgtggcac-cttc-g-ggtgtgttatagcctcttgtc-gtatacagtgg-ttgggactgaggaactcagcacgcc-gcaa--ggccggg-----a-ttc-----gtccacgt-tcgtgcttaggatgctggcataatggctttaagcgacccgtcttgaaacac-ggaccaaggagtctaacatgcttgcgagtgttt-gggtgg-aaaacccg-agcg--cgt-aatgaaagtgaaa-gttggga--tctctgtcgtggagagcaccgacgcccggccc-tgaag-tttactgacggagctgc-ggtaaagcacgtatgttgggacccgaaagatggtgaactatgcctgaatagggtg-aagccagaggaaactctggt-ggaggctcgtagcgattctgacgtgcaaatcgatcgtcg-aattt-gggtata-gggg-cgaaagactaatcgaa
>Marasmius_variabilisporus_OR657035
------------------------------aa-agctcaaatttaaaatctgcccgt-c-tt--t-ggctgtccgagttgtaatttagagaagtgttacccg-cgctgga-ccgtgtaaaagtctcctggaatggagcgtcatagagggtgagaatcccgtctttgacacggac-taccagggc-at-tgtggtgcgctctcgaagagtcgagttgtttgggaatgcagctctaaatgggtggtaaattccatctaaagctaaatattggcgagagaccgatagcgaacaagtaccgtgagggaaagatgaaaagaactttggaaagagagttaaacagtacgtgaaattgctgaaagggaaacgcttgaagt-cagtcgcgtcg-g-ccggggatcagccttgc---t-t--tt--gtgaggtgtacttcctggtt-gacgggtcagcatcagtttcgac-cactggaaaaaggcttgaggaatgtggcac-cttc-g-ggtgtgttatagcctcttgtt-gtatacagtgg-ttgggactgaggaactcagcacgcc-gcaa--ggccggg-----a-ttc-----gtccacgt-tcgtgcttaggatgctggcataatggctttaagcgacccgtcttgaaacac-ggaccaaggagtctaacatgcttgcgagtgttt-gggtgg-aaaacccg-agcg--cgt-aatgaaagtgaaa-gttggga--tctctgtcgtggagagcactgacgcccggccc-tgaag-tttactgacggagctgc-ggtagagcacgtatgttgggacccgaaagatggtgaactatgcctgaatagggtg-aagccagaggaaactctggt----------------------------------------------------------------------------
>Megacollybia_marginata_LT854042
--------------------------gggaag-agctcaaatttaaaatctggcagt-c-tc--t-ggctgtccgagttgtaatttagagaagtgttgcccg-cgctggacccgtatacaagtcctctggaatggggtgtcatagagggtgagaatcccgtctttgatacggac-taccagtgc-tt-tgtggtgcgctctcgaagagtcgagttgtttgggaatgcagctcaaaatgggtggtaaattccatctaaagctaaatacaggcgagagaccgatagcgaacaagtaccgtgagggaaagatgaaaagaactttggaaagagagttaaacagtacgtgaaattgctgaaagggaaacgcttgaagt-cagtcgcgttg-t-tcaagaatcagccttgct-tt-c--tt--gcttggtgtactttttgttc-aatgggtcaacatcagttttgac-cactggataagggccagggaaatgtggcat-cttt-a-gatgtgttatagtctctggtc-atatacagtgg-ttgggactgaggaactcagcatgcc-raaa--ggacgggt----c-ttt---aagactacgttacatgcttaggatgttggcataatggctttaatcgacccgtct-------------------------------------------------------------------------------------------------------------------------------------------------------------------------------------------------------------------------------------------------------------------------------------------------------------
>Megacollybia_platyphylla_AY635778
ttcccctagtaactgcg-agtgaagcgggaag-agctcaaatttaaaatctggcagt-c-tc--t-ggctgtccgagttgtaatttagagaagtgttgcccg-tgctgga-ccgtatacaagtcctctggaatggggtgtcatagagggtgagaatcccgtctttgatacggac-taccagtacttt-tgtggtgcgctctcaaagagtcgagttgtttgggaatgcagctcaaaatgggtggtaaattccatctaaagctaaatacaggcgagagaccgatagcgaacaagtaccgtgagggaaagatgaaaagaactttggaaagagagttaaacagtacgtgaaattgctgaaagggaaacgcttgaagt-cagtcgcgttg-t-tcaagaatcagccttgct-tt-a--tt--gcttggtgtactttttgttc-aacgggtcaacatcagttttgactcactggataagggtcagggaaatgtggcat-cttc-a-gatgtgttatagtctctggtc-atatacagtgg-ttgggactgaggaactcagcatgcc-gaaa--ggacgggt----c-cgtcaaaagactacgttacatgcttaggatgttggcataatggctttaatcgacccgtcttgaaacac-ggaccaaggagtctaacatgcctgcgagtgttt-gggtgg-aaaacccg-agcg--cgc-aatgaaagtgaaa-gttgaga--tctctatcatggagagcattgacacccatacc-tgatg-tttactgacggatatgc-agtagagcatgtatgttgggacccgaaagatggtgaactatgcctgaatagggtg-aagccagaggaaactctggt-ggaggctcgtagcgattctgacgtgcaaatcgatcgtcg-aattt-gggtata-gggg-cgaaagactaatcgaa
>Metacampanella_costaricensis_OQ171247
ttcccctagtaactgcg-agtgaagagggaaa-agctcaaatttaaaatctggcagt-c-tt--t-gattgtccgagttgtaatttagagaagtgttacccg-cgttgga-ccgtgtacaagtctcctggaatggagcgtcatagagggtgagaatcccgtctttgacacggac-taccaaggc-tt-tgtggtgcgctctcaaagagtcgtgttgtttgggaatgcagcactaaatgggtggtaaattccatctaaagctaaatattggcgagagaccgatagcgaacaagtaccgtgagggaaagatgaaaagaactttggaaagagagttaaacagtacgtgaaattgctgaaagggaaacgcttgaagt-cagtcgcgttg-t-ctagggatcaaccttgc---t-t--tt--gtggggtgtacttcctagtc-aatgggtcaacatcagttttgac-cactggagaaaggctagctgaatgtggcat-cctc-g-gatgtgttatagcttctagtc-atatacagtgg-ttgggactgaggaactcagcacgcc-gcaa--ggccgggt----t-ttt-----aaccacgt-acgtgcttaggatgttggcataatggctttaagcgacccgtcttgaaacac-ggaccaaggagtctaacatgcctgcgagtgttt-gggtgg-aaaacccg-agcg--cgt-aatgaaagtgaaa-gttgaga--tccctgtcgtggggagcatcgacgcccatact-tgatc-ttttgtgacggatatgc-ggttgagcatgtatgttgggacccgaaagatggtgaactatgcctgaatagggtg-aagccagaggaaactctggt-ggaggctcgtagcgattctgacgtgcaaatcgatcgtcg-aattt-gggtata-gggg-cgaaagactaatcgaa
>Metacampanella_dendrophora_OQ171243
ttcccctagtaactgcg-agtgaagagggaaa-agctcaaatttaaaatctggcagt-c-tt--t-gattgtccgagttgtaatttagagaagtgttacccg-cgttgga-ccgtgtacaagtctcctggaatggagcgtcatagagggtgagaatcccgtctttgacacggac-taccaaggc-tt-tgtggtgcgctctcaaagagtcgtgttgtttgggaatgcagcactaaatgggtggtaaattccatctaaagctaaatattggcgagagaccgatagcgaacaagtaccgtgagggaaagatgaaaagaactttggaaagagagttaaacagtacgtgaaattgctgaaagggaaacgcttgaagt-cagtcgcgttg-t-ctagggatcaaccttgc---t-t--tt--gtggggtgtacttcctagtc-aatgggtcaacatcagttttgac-cactggagaaaggctagatgaatgtggcat-cttc-g-gatgtgttatagcttctagtc-atatacagtgg-ttgggactgaggaactcagcacgcc-gcaa--ggccgggt----t-ttt-----aaccacgt-acgtgcttaggatgttggcataatggctttaagcgacccgtcttgaaacac-ggaccaaggagtctaacatgcctgcgagtgttt-gggtgg-aaaacccg-agcg--cgt-aatgaaagtgaaa-gttgaga--tccctgtcgcggggagcatcgacgcccatact-tgatc-ttttgtgacggatatgc-ggttgagcatgtatgttgggacccgaaagatggtgaactatgcctgaatagggtg-aagccagaggaaactctggt-ggaggctcgtagcgattctgacgtgcaaatcgatcgtcg-aattt-gggtata-gggg-cgaaagactaatcgaa
>Moniliophthora_canescens_MW826226
ttcccctagtaactgcg-agtgaagagggaaa-agctcaaatttaaaatctggcagt-c-tc--t-ggctgtccgagttgtaatttagagaagtgttacccg-tgctgga-ccgtgtataagtctcctggaatggagcgtcatagagggtgagaatcccgtctttgacacggac-tcccagtgc-at-tgtggtgcgctctcgaagagtcgagttgtttgggaatgcagctctaaatgggtggtaaattccatctaaagctaaatattggcgagagaccgatagcgaacaagtaccgtgagggaaagatgaaaagaactttggaaagagagttaaacagtacgtgaaattgctgaaagggaaacgcttgaagt-cagtcgcgttg-a-ccagggatcaaccttgc---t-t--ta--gtggggcgtacttcctggtt-gacgggtcagcatcagttttgac-cgttggaaaaaggcttggggaatgtggcat-ctcc-g-gatgtgttatagccccttgtt-gtatacagcgg-ttgggactgaggaactcagcacgcc-gcaa--ggccggg-----t-ttc-----gaccacgt-tcgtgcttaggatgctggcataatggctttaagcgacccgtcttgaaacac-ggaccaaggagtctaacatgcttgcgagtgttt-gggtgg-aaaacccg-agcg--cgt-aatgaaagtgaaa-gttggga--tctctgtcgtggagagcaccgacgcccggacc-tgatg-tttactgacggatctgc-ggtagagcacgtatgttgggacccgaaagatggtgaactatgcctgaatagggtg-aagccagaggaaactctggt-ggaggctcgtagcgattctgacgtgcaaatcgatcgtcg-aattt-gggtata-gggg-cgaaagactaatcgaa
>Moniliophthora_perniciosa_AY916742
-------------------------------------------------------------------------------------------------------------------gtacaagtctcctggaatggagcgtcatagagggtgagaatcccgtctttgacacggac-tcccagtgc-at-tgtggtacgctctcgaagagtcgagttgtttgggaatgcagctctaaatgggtggtaaattccatctaaagctaaatattggcgagagaccgatagcgaacaagtaccgtgagggaaagatgaaaagaactttggaaagagagttaaacagtacgtgaaattgctgaaagggaaacgcttgaagt-cagtcgcgtta-t-ccagggatcaaccttgc---t-t--ta--gtgaggcgtacttcctggat-gacgggtcagcatcagttttgac-cgtcggaaaaaggcttagggaatgtggcat-ctcc-g-gatgtgttatagccctttgtc-gtatacggcgg-ttgggactgaggaactcagcacgcc-gcaa--ggccgggt----t-ttt-----aaccacgt-tcgtgcttaggatgttggcataatggctttaagcgacccgtcttgaaacac-ggaccaaggagtctaacatgcttgcgagtgttt-gagtgg-aaaactcg-agcg--cgt-aatgaaagtgaaa-gttggga--tctctgtcgtggagagcaccgacgcccggacc-tgatg-tttactgacggatctgc-ggtagagcacgtatgttgggacccgaaagatggtgaactatgcctgaatagggtg-aagccagaggaaactctggt-ggaggctcgtagcgattctgacgtgcaaatcgatcgtcg-aattt-gggtata-gggg-cgaaagactaatcgaa
>Moniliophthora_roreri_DQ222926
---------------------------------------------------------------------------------------------------------------------acaagtctcctggaatggagcgtcatagagggtgagaatcccgtctttgacacggac-tcccagtgc-at-tgtggtgcgctctcgaagagtcgagttgtttgggaatgcagctctaaatgggtggtaaattccatctaaagctaaatattggcgagagaccgatagcgaacaagtaccgtgagggaaagatgaaaagaactttggaaagagagttaaacagtacgtgaaattgctgaaagggaaacgcttgaagt-cagtcgcgttg-g-ccagggatcaaccttgct-tt-t--ta--gtgaggcgtacttcctggtt-gacgggtcagcatcagttttgac-cgctggagaaaggcttggggaatgtggcat-ctcc-g-gatgtgttatagcctcttgtc-gtatacagcgg-ttgggactgaggaactcagcacgcc-gcaa--ggccgggt----t-ttt-----aaccacgt-tcgtgcttaggatgctggcataatggctttaagcgacccgtcttgaaacac-ggaccaaggagtctaacatgcttgcgagtgttt-gggtgg-aaaacccg-agcg--cgt-aatgaaagtgaaa-gttggga--tctctgtcgtggggagcaccgacgcccggacc-tgatg-tttactgacggatctgc-ggtagagcacgtatgttgggacccgaaagatggtgaactatgcctgaatagggtg-aagccagaggaaactctggt-ggaggctcgtagcgattctgacgtgcaaatcgatcgtcg-aattt-gggtata-gggg-cgaaagactaatcgaa
>Mycena_galericulata_PP907775
ttcccctagtaactgcg-agtgaagcgggaaa-agctcaaatttaaaatctggcggt-t-cttgt-ggccgtccgagttgtaatttagagaagtgttatccg-cgctgga-ccgtgtacaagtctcctggaatggagcgtcatagagggtgagaatcccgtctttgacacggac-tgccagggc-at-tgtgatacgctctcaaagagtcgagttgtttgggaatgcagctcaaaatgggtggtaaattccatctaaagctaaatattggggagagaccgatagcgaacaagtaccgtgagggaaagatgaaaagaactttggaaagagagttaaacagtacgtgaaattgctgaaagggaaacgcttgaagt-cagtcgcgttg-t-tcaggactcagccttgc-----t--tt--gcttggtgtacttcctgttc-gacgggtcagcatcaattttggc-cggtggataaaggcttngagaatgtggcat-cttc-g-ggtgtgttatagctctgggtc-gtatacatcgg-ttgggattgaggaactcagcacgcc-gcaa--ggccgggt----a-cttg----taccacgt-acgtgcttaggatgctggcataatggctttaatcgacccgtcttgaaacac-ggaccaaggagtctaacatgcctgcgagtgttt-gggtgg-aaaacccg-agcg--cgt-aatgaaagtgaaa-gttgaga--tccctgtcgtggggagcatcgacgcccggagc-agacc-ttttgtgacgcatccgc-ggtagagcatgtatgttgggacccgaaagatggtgaactatgcctgaatagggtg-aagccagaggaaactctggt-ggaggctcgtagcgattctgacgtgcaaatcgatcgtcg-aattt-gggtata-gggg-cgaaagactaat----
>Mycena_s_l_acicula_MK278389
------tagtaactgcg-agtgaagagggaag-agctcaaatttaaaatctggaggt-c-tt-gc-gcttgtccgagttgtaaattagagaagtgctacccg-cgttgga-ccgtgtataagtctcctggaatggagcgtcatagagggtgagaatcccgtctttgacacggac-taccaaggc-tt-tgtggtgcacgctcaacgagtcgagttgtttgggaatgcagctc-taatgggtggtaaattccatctaaagctaaatattggcgagagaccgatagcgaacaagtaccgtgagggaaagatgaaaagaactttggaaagagagttaaacagtacgtgaaattgctgaaagggaaacgcttgaagt-cagtcgcgttg-g-cttgaaatcaaccttgc---t-t--tt--gcgtggtgtattttcttgtt-aacgggtcagcatcagttttgac-cgttggataagagctagttgaatgtggcat-cctc-gtgatgtgttatagcttctagtt-gtatacaacgg-ttgggactgaggaactcagtacgcc-gcaa--gggttgggt---c-ttcg----gactacat-tcgtacttaggatgctggcataatggctttaatcgacccgtcttgaaacac-ggaccaaggagtctaacatgcgtgcgagtgttt-gggtggttaaaccca-tacg--cgt-aatgaaagtgaaa-attgaga--accctgtcggggggtgcatcgatgcccggatc-agagc-tcttgtgacggtcctgc-ggttgagcatgtatgttgggacccgaaagatggtgaactatgcctgaatagggtg-aagccagaggaaactctggt-ggaggctcgtagcgattctgacgtgcaaatcgatcgtcg-aattt-gggtata-gggg-cgaaagactaatcgaa
>Mycena_s_l_alcalina_MH869004
ttcccctagtaactgcg-agtgaagcgggaaa-agctcaaatttaaaatctggcggt-t-cttgt-agccgtccgagttgtaatttagagaagtgttatccg-cgctgga-ccgtgtacaagtctcctggaatggagcgtcatagagggtgagaatcccgtctttgacacggac-tgccagggc-at-tgtgatgcgctctcgaagagtcgagttgtttgggaatgcagctcaaaatgggtggtaaattccatctaaagctaaatattggggagagaccgatagcgaacaagtaccgtgagggaaagatgaaaagaactttggaaagagagttaaacagtacgtgaaattgctgaaagggaaacgcttgaagt-cagtcgcgtcg-t-tcaggactcagccttgc---t-t--tt--gcttggtgtactttctgttc-gacgggtcagcatcaattttggt-cggtggataaaggcttagagaatgtggcat-cttc-g-ggtgtgttatagctctgggtc-gcatacatcgg-ctgggattgaggaactcagcacgcc-gcaa--ggccgggt----a-cttg----taccacgt-acgtgcttaggatgctggcataatggctttaatcgacccgtcttgaaacac-ggaccaaggagtctaacatgcctgcgagtgttt-gggtgg-aaaacccg-agcg--cgt-aatgaaagtgaaa-gttgaga--tccctgtcgtggggagcatcgacgcccggagc-agacc-ttttgtgacgcatccgc-ggtagagcatgtatgttgggacccgaaagatggtgaactatgcctgaatagggtg-aagccagaggaaactctggtgggaggctcgtagcgattctgacgtgcaaatcgatcgtcgaaattt-gggtataggggg-cgaaagactaatcgaa
>Mycena_s_l_amicta_MH868170
------------------------------------------------------------------------------------------------------------------------------------------------------------------------------------------------------------------------------------------------------------------------------------------------------------------------------------------------------------------------------------------------------------------------------------------------------------------------------------------------------------------------------------------------------------------------------------------------------------------------------------------------------------------------------------------------------------------aaaacccg-agcg--cgt-aatgaaagtgaaa-gttgaga--tacctgtcgtggggagcatcgacgcccggagc-agacctttttgtgacgcatccgc-ggtagagcatgtatgttgggacccgaaagatagtgaactatgcctgaatagggtg-aagccagaggaaactctggt-ggaggctcgtagcgattctgacgtgcaaatcgatcgtcg-aattt-gggtata-gggg-cgaaagactaatcgaa
>Mycena_s_l_aurantiomarginata_PQ653041
ttcccctagtaactgcg-agtgaagc-ggaaa-agctcaaatttaaaatctggcggt-c-cctgt-ggccgtccgagttgtaatttagagaagtgttatccg-cgctgga-ccgtgtacaagtctcctggaatggagcgtcatagagggtgaga--tccgtctttgacacggac-tgccagggc-at-tgtgatgcgctctcgaagagtcgagttgtttgggaatgcagctcaaaatgggtggtaaattccatctaaagctaaatattggggagagaccgatagcgaacaagtaccgtgagggaaagatgaaaagaactttggaaagagagttaaacagtacgtgaaattgctgaaagggaaacgcttgaagt-cagtcgcgtcg-t-tcaggactcagccttgc---t-t--tt--gcttggtgtacttcttgttc-gacgggtcagcatcaattttggt-cggtggataaaggcttagagaatgtggcat-cttc-g-ggtgtgttatagctctgggtc-gcatacatcgg-ctgggattgaggaactcagcacgcc-gcaa--ggccgggt----a-cttg----taccacgt-acgtgcttaggatgctggcataatggctttaatcga-ccgtcttgaaacac-ggaccaaggagtctaacatgcctgcgagtgttt-gggtgg-aaaacccg-agcg--cgt-aatg-aagtgaaa-gttgaga--tccctgtcgcgg-gagcatcgacgcccggagc-agacc-ttttgtgacgcatccgc-ggtagagcatgtatgttgggacccgaaagatggtgaactatgcctgaatagggtg-aagccagaggaaactctggt-ggaggctcgtagtgattctgacgtgcaaatcgatcgtcg-aattt-gggtata-gggg-cgaaagactaatcgaa
>Mycena_s_l_chlorophos_KJ206953
------------------agtgaagcgggaaa-agctcaaatttaaaatctggcggt-t-tc-----accgtccgagttgtaatttagagaagtgttacccg-tgctgga-ccgtgtacaagtctcctggaacggagcgtcgtggagggtgagaatcccgtacatgacacggac-taccaggac-at-tgtggtgcgctctcgaagagtcgagttgtttgggaatgcagctcaaaatgggtggtaaattccatctaaagctaaatattggggagagaccgatagcgaacaagtaccgtgagggaaagatgaaaagaactttggaaagagagttaaacagtacgtgaaattgctgaaagggaaacgcttgaagt-cagtcgcgttg-t-gcgggattcagcctggc---t-t--tt--gcttggtgtacttcctgtac-gatgggtcagcatcagttttgac-cggtggataagggcgtagggaatgtggcat-cctc-g-gatgtgttatagccttgcgtc-gcatacatcgg-ttgggactgaggaactcagcacgcc-gcaa--ggcggggt----t-tt-------accacct-tcgtgcttaggatgctggcataatggctttaatcgacccgtcttgaaacac-ggaccaaggagtctaacatgcctgcgagtgttt-gggtgt-taaacccg-agcg--cgt-aatgaaagtgaaa-gttgaga--tccctgtcgtggggagcatcgacgcccggagc-agaac-ttttgggacgcatccgc-ggttgagcatgtatgttgggacccgaaagatggtgaactatgcctgaatagggtg-aagccagaggaaactctggt-ggaggctcgtagcgattctgacgtgcaaatcgatcgtcg-a----------------------------------
>Mycena_s_l_cinerella_MH867889
ttcccctagtaactgcg-agtgaagcgggaaa-agctcaaatttaaaatctggcggt-c-cctgt-ggccgtccgagttgtaatttagagaagtgttatccg-tgctgga-ccgtgtacaagtctcctggaatggagcgtcatagagggtgagaatcccgtctttgacacggac-tgccagtgc-at-tgtgatgcgctctcaaagagtcgagttgtttgggaatgcagctcaaaatgggtggtaaattccatctaaagctaaatattgaggagagaccgatagcgaacaagtaccgtgagggaaagatgaaaagaactttggaaagagagttaaacagtacgtgaaattgctgaaagggaaacgcttgaagt-cagtcgcgccg-t-tcaggactcagccttgc-----t--tt--gcttggtgtacttcctgttt-ggtgggtcagcatcaattttggt-cggtggataaaggcttagagaatgtggcat-cttc-g-ggtgtgttatagctctgggtc-gcatacatcgg-ctgggattgaggaactcagcacgcc-gcaa--ggccgggg----a-cttg----tcccacgt-acgtgcttaggatgctggcataatggctttaatcgacccgtcttgaaacac-ggaccaaggagtctaacatgcctgcgagtgttt-gggtgg-aaaactcg-agcg--cgt-aatgaaagtgaaa-gttgaga--tccctgtcgtggggagcatcgacgcccggagc-agacc-ttttgtgacgcatccgc-ggtagagcatgtatgttgggacccgaaagatggtgaactatgcctgaatagggtg-aagccagaggaaactctggt-ggaggctcgtagcgattctgacgtgcaaatcgatcgtcg-aattt-gggtata--ggg-cgaaagactaatcgaa
>Mycena_s_l_citricolor_MH869233
cccccctagtaactgcg-agtgaagcgggaaa-agctcaaatttaaaatctggcggt-t-tc-----accgtccgagttgtaatttagagaagcgttatccg-cgctgga-ccgtacaaaagtctcctggaatggagcgtcatagagggtgagaatcccgtctttggtacggac-tcccagggc-at-tgtgatgcgctctcaaagagtcgagttgtttgggaatgcagctcaaaatgggtggtaaattccatctaaagctaaatattggggagagaccgatagcgaacaagtaccgtgagggaaagatgaaaagaactttggaaagagagttaaacagtacgtgaaattgctgaaagggaaacgcttgaagt-cagtcgcgttg-t-tcaggactcagccttgc---t-t--tt--gcttggtgtatttcctgttc-aatgggtcagcatcagttttgac-cggtggataagggcgtagagaatgtggcat-cctc-g-gatgtgttatagctctgcgtc-gcatacatcgg-ttgggactgaggaactcagcacgcc-gcaa--ggccgggt----t-ttt-----aaccacgt-tcgtgcttaggatgctggcataatggctttaatcgacccgtcttgaaacac-ggaccaaggagtctaacatgcctgcgagtgttt-gggtgg-aaaacccg-agcg--cgt-aatgaaagtgaaa-gttgaga--tccctgtcgtggggagcatcgacgcccggagc-agacc-ttttgtgacgcatccgc-ggtagagcatgtatgttgggacccgaaagatggtgaactatgcctgaatagggcg-aagccagaggaaactctggt-ggaggctcgtagcgattctgacgtgcaaatcgatcgtcg-aattt-gggtata-gggg-cgaaagactaat----
>Mycena_s_l_epipterygia_LC822039
-------------------------------------------------------------------gccgtccgagttgtaatttagagaagtgttatccg-cgctgga-ccgtgtacaagtctcctggaatggagcgtcgtagagggtgagaatcccgtctttgacacggac-tgccagggc-at-tgtgatacgctctcgaagagtcgagttgtttgggaatgcagctcaaaatgggtggtaaattccatctaaagctaaatattggggagagaccgatagcgaacaagtaccgtgagggaaagatgaaaagaactttggaaagagagttaaacagtacgtgaaattgctgaaagggaaacgcttgaagt-cagtcgcgtcg-t-tcaggactcagccttgc---t-t--tt--gcttggtgtacttcttgttc-gacgggtcagcatcaattttggt-cggtggataaaggcttagagaatgtggcat-cttc-g-ggtgtgttatagctctgggtc-gcatacatcgg-ctgggattgaggaactcagcacgcc-gcaa--ggccgggt----a-cttg----taccacgt-acgtgcttaggatgctggcataatggctttaatcgacccgtcttgaaacac-ggaccaaggagtctaacatgcctgcgagtgttt-gggtgg-aaaacccg-agcg--cgt-aatgaaagtgaaa-gttgaga--tccctgtcgtggggagcatcgacgcccggagc-agacc-ttttgtgacgcatccgc-ggtagagcatgtatgttgggacccgaaagatggtgaactatgcctgaatagggtg-aagccagaggaaactctggt-ggaggctcgtagcgattctgacgtgcaaatcgatcgtcg-aattt-gggtata-gggg-----------------
>Mycena_s_l_filopes_PQ845590
------tagtaactgcg-agtgaagcgggaaa-agctcaaatttaaaatctggcggt-c-cctgt-ggccgtccgagttgtaatttagagaagtgttatccg-cgctgga-ccgtgtacaagtctcctggaatggagcgtcatagagggtgagaatcccgtctttgacacggac-tgccagggc-at-tgtgatgcgctctcgaagagtcgagttgtttgggaatgcagctcaaaatgggtggtaaattccatctaaagctaaatattggggagagaccgatagcgaacaagtaccgtgagggaaagatgaaaagaactttggaaagagagttaaacagtacgtgaaattgctgaaagggaaacgcttgaagt-cagtcgcgtcg-t-tcaggactcagccttgc--tt-t--tt--gcttggtgtacttcttgttc-gacgggtcagcatcaattttggt-cggtggataaaggcttggagaatgtggcat-cttc-g-ggtgtgttatagctctgggtc-gcatacatcgg-ctgggattgaggaactcagcacgcc-gcaa--ggccgggt----a-cttg----taccacgt-acgtgcttaggatgctggcataatggctttaatcgacccgtcttgaaacac-ggaccaaggagtctaacatgcctgcgagtgttt-gggtgg-aaaacccg-agcg--cgc-aatgaaagtgaaa-gttgaga--tccctgtcgtggggagcatcgacgcccggagc-agacc-ttctgtgacgcatccgc-ggtagagcatgtatgttgggacccgaaagatggtgaactatgcctgaatagggtg-aagccagaggaaactctggt-ggaggctcgtagcgattctgacgtgcaaatcgatcgtcg------------------------------------
>Mycena_s_l_galopus_PQ653421
ttcccctagtaactgcg-agtgaagcgggaaa-agctcaaatttaaaatctggcggt-c-cttgt-ggccgtccgagttgtaatttagagaagtgttatccg-cgctgga-ccgtatacaagtctcctggaatggagcgtcatagagggtgagaatcccgtctttgatacggac-tgccagggc-at-tgtgatgcgctctcaaagagtcgagttgtttgggaatgcagctcaaaatgggtggtaaattccatctaaagctaaatattgaggagagaccgatagcgaacaagtaccgtgagggaaagatgaaaagaactttggaaagagagttaaacagtacgtgaaattgctgaaagggaaacgcttgaagt-cagtcgcgttg-t-tcaggactcagccttgc-----t--tt--gcttggtgtacttcctgttc-gacgggtcagcatcaattttggt-cggtggataaaggcttagagaatgtggcat-cctc-g-gatgtgttatagctctgggtc-gcatacatcgg-ctgggattgaggaactcaacacgcc-gcaa--ggccgggt----a-cttg----taccacgt-acgtgtttaggatgctggcataatggctttaatcgacccgtcttgaaacac-ggaccaaggagtctaacatgcctgcgagtgttt-gggtgg-aaaacccg-agcg--cgt-aatgaaagtgaaa-gttgaga--tccctgtcgtggggagcatcgacgcccggagc-agacc-ttttgtgacgcatccgc-ggtagagcatgtatgttgggacccgaaagatggtgaactatgcctgaatagggtg-aagccagaggaaactctggt-ggaggctcgtagcgattctgacgtgcaaatcgatcgtcg-aattt-gggtata-gggg-cgaaagactaatcgaa
>Mycena_s_l_haematopus_PV121947
ttcccctagtaactgcg-agtgaagcgggaaa-agctcaaatttaaaatctggcggt-c-cttgt-ggccgtccgagttgtaatttagagaagtgttatccg-cgctaga-ccgtgtacaagtctcctggaatggagcgtcatagagggtgagaatcccgtytttgacacggac-tgctagggc-at-tgtgatgcactctcaaagagtcgagttgtttgggaatgcagctcaaaatgggtggtaaattccatctaaagctaaatattgaggagagaccgatagcgaacaagtaccgtgagggaaagatgaaaagaactttggaaagagagttaaacagtacgtgaaattgctgaaagggaaacgcttgaagt-cagtcgcgtcg-t-tcagaactcagccttgc-----t--tt--gcttggtgtactttctgttc-gacgggtcagcatcaattttggt-cggtggataaaggcttagagaatgtggcat-cctc-g-gatgtgttatagctctgggtc-gcatacatcgg-ctgggattgaggaactcagcacgcc-gaaa--ggccgggt----a-cttg----taccacgt-acgtgcttaggatgctggcataatggctttaatcgacccgtcttgaaacac-ggaccaaggagtctaacatgcctgcgagtgttt-gggtgg-aaaactcg-agcg--cgt-aatgaaagtgaaa-gttgaga--tccctgtcgtggggagcatcgacgcccggagc-agacc-ttttgtgacgcatccgc-ggtagagcatgtatgttgggacccgaaagatggtgaactatgcctgaatagggtg-aagccagaggaaactctggt-ggaggctcgtagcgattctgacgtgcaaatcgatcgtcg-aattt-gggtata-gggg-cgaaagactaatcgaa
>Mycena_s_l_hygrophoroides_MK629349
----------------------------------------------------------------------------gttgtaatttagagaagcgttatccg-cgctgga-ccgtgtacaagtctcttggaatagagcgtcatagagggtgagaatcccgtctttgacacggac-tgccagggc-at-tgtgatgcgctctcgaagagtctagttgtttgggaatgcagctcaaaatgggtggtaaattccatctaaagctaaatattggggagagaccgatagcgaacaattaccgtgagggaaagatgaaaagaactttggaaagagagttaaacagaacatgaaattgctgaaagggaaacgcttgaagt-cagtctcgacg-t-tcaggactcatctatgc---t-t--tt--gtgtagtgtacttcctgttc-gttgggtcaacatcaattttggt-cagtggataaaggttgagggaatgtggctt-cttc-g-ggagtgttatagcccttgatt-gtatacattga-ctgggattgaggaactcagcacgcc-gcaa--ggccgggt----a-cttg----taccacgt-tcgtgcttaggatgttggcataatggctttaatcgacccgtcttgaaacac-ggaccaaggagtctaacatgcctgcgagtgttt-gggtgg-aaaacccg-agcg--cgt-aatgaaagtgaaa-gttgaga--tccctgtcgcggggagcatcgacgcccggagc-agaac-ttttgggacgcatccgc-ggtagagcatgtatgttgggacccgaaagatggtgaactatgcctgaatagggtg-aagccagaggaaactctggt-ggaggctcgtagcgattctgacgtgcaaatcgatcgtcg-aattt-gggtata-gggg-cgaaagactaatcgaa
>Mycena_s_l_interrupta_PP715664
ttcccctagtaactgcg-agtgaagcgggaaa-agctcaaatttaaaatctggcagt-t-tc-----actgtccgagttgtaatttagagaagtgttacccg-tgctgga-ccgtgtacaagtctcctggaatggagcgtcgtggagggtgagaatcccgtacatgacacggacttaccaggac-at-tgtggtgcgctctcgaagagtcgagttgtttgggaatgcagctcaaaatgggtggtaaattccatctaaagctaaatattggggagagaccgatagcgaacaagtaccgtgagggaaagatgaaaagaactttggaaagagagttaaacagtacgtgaaattgctgaaagggaaacgcttgaagt-cagtcgcgttg-t-gcgggattcagcctggc---t-t--tt--gcttggtgtacttcctgtat-gatgggtcagcatcagttttgac-cggtggataaggatgtagggaatgtggcat-cctc-g-gatgtgttatagccctgcgtc-gcatacatcgg-ttgggactgaggaactcagcacgcc-gcaa--ggccgggt----t-ttttw---aaccacgt-tcgtgcttaggatgctggcataatggctttaatcgacccgtcttgaaacac-ggaccaaggagtctaacatgcctgcgagtgttt-gggtgt-taaacccg-agcg--cgg-aatgaaagtgaaa-gttgaga--tccctgtcgtggggagcatcgacgcccggagc-agaac-ttttgggacgcatccgc-ggttgagcatgtatgttgggacccgaaagatggtgaactatgcctgaatagggtg-aagccagaggaaactctggt-ggaggctcgtagcgattctgacgtgcaaatcgatcgtcg-aattt-gggtata-gggg-cgaaagactaatcgaa
>Mycena_s_l_pura_complex_AY207244
ttcccctagtaactgcg-agtgaagcgggaaa-agctcaaatttaaaatctggcggt-t-tc-----accgtccgagttgtaatttagagaagtgttatccg-cgctgga-ccgtgtacaagtctcctggaatggagcgtcatagagggtgagaatcccgtctttgacacggac-taccagggc-at-tgtgatacgctctcaaagagtcgagttgtttgggattgcagctcaaaatgggtggtaaattccatctaaagctaaatattggggagagaccgatagcgaacaagtaccgtgagggaaagatgaaaagaactttggaaagagagttaaacagtacgggaaattgctgaaagggaaacgcttgaagt-cagtcgcgtcg-t-tcaggattcagctttag--ct-t--ct--gctttgtgcatttcctgttt-gacgggtcagcatcagttttggc-cggtggataaaggttcagagaatgtggcat-cctc-g-gatgtgttatagctctgggtc-gcatacatcgg-ctgggactgaggaactcagcacgcc-gaaa--ggccaggt------ttc-----gaccatgt-tcgtgcttaggatgctggcataatggctttaatcgacccgtcttgaaacac-ggaccgaggagtctaacatacctgcgagtgttt-gggtgg-aaaacccg-agcg--cgt-aatgaaagtgaaa-gttgaga--tccctgtcgtggggagcatcgacgcccggagc-agacc-ttttgtgacgcatccgc-ggtagagcatgtatgttgggacccgaaagatggtgaactatgcctgaatagggtg-aagccagaggaaactctggt-ggaggctcgtagcgattctgacgtgcaaatcgatcgtcg-aattt-gggtata-gggg-cgaaagactaatcgan
>Mycena_s_l_rubromarginata_PQ652450
ttcccctagtaactgcg-agtgaagcgggaaa-agctcaaatttaaaatctggcggt-t-cttgt-agccgtccgagttgtaatttagagaagtgttatccg-cgctgga-ccgtgtacaagtctcctggaatggagcgtcatagagggtgagaatcccgtctttgacacggac-tgccagggc-at-tgtgatgcgctctcaaagagtcgagttgtttgggaatgcagctcaaaatgggtggtaaattccatctaaagctaaatattgaggagagaccgatagcgaacaagtaccgtgagggaaagatgaaaagaactttggaaagagagttaaacagtacgtgaaattgctgaaagggaaacgcttgaagt-cagtcgcgttg-t-tcaggactcagccttgc-----t--tt--gcttggtgtacttcctgttc-gacgggtcagcatcaattttggt-cggtggataaaggcttggagaatgtggcat-cttc-g-ggtgtgttatagctctgggtc-gcatacatcgg-ctgggattgaggaactcagcacgcc-gcaa--ggccgggt----a-cttg----taccacgt-acgtgcttaggatgctggcataatggctttaatcgacccgtcttgaaacac-ggaccaaggagtctaacatgcctgcgagtgttt-gggtgg-aaaacccg-agcg--cgt-aatgaaagtgaaa-gttgaga--tccctgtcgtggggagcatcgacgcccggagc-agacc-ttctgtgacgcatccgc-ggtagagcatgtatgttgggacccgaaagatggtgaactatgcctgaatagggtg-aagccagaggaaactctggt-ggaggctcgtagcgattctgacgtgcaaatcgatcgtcg-aattt-gggtata-gggg-cgaaagactaatcgaa
>Mycena_s_l_sanguinolenta_PQ652734
ttcccctagtaactgcg-agtgaagcgggaaa-agctcaaatttaaaatctggcggt-c-cctgt-ggccgtccgagttgtaatttagagaagcgttatccg-cgctgga-ccgtacacaagtctcctggaatggagcgtcatagagggtgagaatcccgtctttggtacggac-tgccagggc-at-tgtgatgcgctctcaaagagtcgagttgtttgggaatgcagctcaaaatgggtggtaaattccatctaaagctaaatattgaggagagaccgatagcgaacaagtaccgtgagggaaagatgaaaagaactttggaaagagagttaaacagtacgtgaaattgctgaaagggaaacgcttgaagt-cagtcgcgtcg-t-tcaggactcagccttgc---t-t--tt--gcttggtgtacttcttgttc-gacgggtcaacatcaattttggt-cggtggataaaggcttggagaatgtggcat-cctc-g-gatgtgttatagctctaggtc-gcatacatcgg-ctgggattgaggaactcagcacgcc-gcaa--ggccgggt----a-cttg----taccacgt-acgtgcttaggatgttggcataatggctttaatcgacccgtcttgaaacac-ggaccaaggagtctaacatgcctgcgagtgttt-gggtgg-aaaactcg-agcg--cgt-aatgaaagtgaaa-gttgaga--tccctgtcgtggggagcatcgacgcccggagc-agacc-ttttgtgacgcatccgc-ggtagagcatgtatgttgggacccgaaagatggtgaactatgcctgaatagggtg-aagccagaggaaactctggt-ggaggctcgtagcgattctgacgtgcaaatcgatcgtcg-aattt-gggtata-gggg-cgaaagactaatcgaa
>Mycena_s_l_tenerrima_MZ467320
ttcccctagtaactgcg-agtgaagcgggaaa-agctcaaatttaaaatctggcagt-t-ct-----gctgtccgagttgtaatttagagaagtgttacccg-tgctgga-ccgtgtacaagttccctggaatgggacgtcatagagggtgagaatcccgtctctgacacggac-taccagtgc-at-tgtggtgcgctctcaaagagtcgagttgtttgggaatgcagctcaaaatgggaggtaaattccttctaaagctaaatattggggagagaccgatagcgaacaagtaccgtgagggaaagatgaaaagaactttggaaagagagttaaacagtacgtgaaattgctgaaagggaaacgcttgaagt-cagtcgcgttg-t-gcgggattcagcctggc---t-t--tt--gcttggtgtacttcctgtac-gacgggtcaacatcagttttgac-cggtggataaggatgtagggaatgtggcatccttc-g-gatgtgttatagccctatgtc-gcatacatcgg-ttgggactgaggaactcagcgcgcc-gcaa--ggccgggt----t-ttt-----aaccacgt-tcgcgcttaggatgttggcataatggctttaatcgacccgtcttgaaacac-ggaccaaggagtctaacatgcctgcgagtgttt-gggtgt-caaacccg-agcg--cgc-aatgaaagtgaaa-gttgaga--tccctgtcgtggggagcatcgacgcccggagc-agacc-ttttgtgacgcatccgc-ggtagagcatgtatgttgggacccgaaagatggtgaactatgcctgaatagggtg-aagccagaggaaactctggt-ggaggctcgtagcgattctgacgtgcaaatcgatcgtcg-aattt-gggtata-gggg-cgaaagactaatcgaa
>Mycenella_bryophila_MK278407
-----------actgtg-agggtag-agggaa-agctcaaatttaaaatctggcagt-cata--t-ggctgtccgagttgtaatttagagaagtgctatccg-cgctgga-ccgtgtacaagtctcctggaatggagcgtcatagagggtgagaatcccgtctttgacatggac-taccagggc-tt-tgtgatgcgctctcgaagagtcgagttgtttgggaatgcagctcaaaatgggtggtaaattccatctaaagctaaatattggcgagagaccgatagcgaacaagtaccgtgagggaaagatgaaaagaactttggaaagagagttaaacagtacgtgaaattgttgaaagggaaacgcttgaagt-cagtcgcgttg-g-cttgaaatcaaccttgct-ct-t--ct--gcttggcgtactttcttgtc-gacgggtcaacatcagttttgac-tgctggataaaggtcaggggaatgtggcat-cttc-g-gatgtgttatagcccttgttc-gtatacagtag-ttgggactgaggaactcagcacgcc-gaaa--ggccgggt----c-ttct----gaccacgttacgtgcttaggatgttggcataatggctttaatcgacccgtcttgaaacac-ggaccaaggagtctaacatgcctgcgagtgttt-gggtgt-aaaaccca-tgcg--cgt-aatgaaagtgaaa-gttgaga--cctctgtcgtggagggcatcgacgcccggacc-agacc-ttttgtgacggatccgc-ggtagagcatgtatgttgggacccgaaagatggtgaactatgcctgaatagggtg-aagccagaggaaactctggt-ggaggctcgtagcgattctgacgtgcaaatcgatcgtcg-aattt-gggtata-gggg-cgaaagactaatcgaa
>Mycenella_salicina_DQ071720
----------------------aagagggaaa-agctcaaatttaaaatctggcagt-cata--t-ggctgtccgagttgtaatttagagaagtgctatccg-cgctgga-ccgtgtacaagtctcctggaatggagcgtcatagagggtgagaatcccgtctttgacatggac-taccagggc-tt-tgtgatgcgctctcgaagagtcgagttgtttgggaatgcagctcaaaatgggtggtaaattccatctaaagctaaatattggcgagagaccgatagcgaacaagtaccgtgagggaaagatgaaaagaactttggaaagagagttaaacagtacgtgaaattgttgaaagggaaacgcttgaagt-cagtcgcgttg-g-cttgaaatcaaccttgct-ct-t--ct--gcttggcgtactttcttgtc-gacgggtcaacatcagttttgac-tgctggataaaggtcaggggaatgtggcat-cttc-g-gatgtgttatagcccttgttc-gtatacagtag-ttgggactgaggaactcagcacgcc-gaaa--ggccgggt----c-ttct----gaccacgttacgtgcttaggatgttggcataatggctttaatcgacccgtcttgaaacac-ggaccaaggagtctaacatgcctgcgagtgttt-gggtgt-aaaaccca-tgcg--cgt-aatgaaagtgaaa-gttgaga--cctctgtcgtggagggcatcgacgcccggacc-agacc-ttttgtgacggatccgc-ggtagagcatgtatgttgggacccgaaagatggtgaactatgcctgaatagggtg-aagccagaggaaactctggt-ggaggctcgtagcgattctgacgtgcaaatcgatcgtcg-aattt-gggtata-gggg-cgaaagactaatcgaa
>Mycetinis_alliaceus_KY696752
ttcccctagtaactgcg-agtgaagagggaaa-agctcaaatttaaaatctggcagt-c-tc--c-gattgtccgagttgtaatttagagaagtgttacccg-cgttgga-ccgtgtacaagtctcctggaatggagcgtcatagagggtgagaatcccgtctttgacacggac-taccaaggc-tt-tgtggtgcgctctcgaagagtcgtgttgtttgggaatgcagcactaaatgggtggtaaattccatctaaagctaaatattggggagagaccgatagcgaacaagtaccgtgagggaaagatgaaaagaactttggaaagagagttaaacagtacgtgaaattgctgaaagggaaacgcttgaagt-cagtcgcgttg-a-ccggggatcagccttcc---t-t--tt--ggttggtgtacttcctggtt-gacgggtcagcatcagttttgac-cggtggataagagcttgaggaatgtggcat-cttc-g-ggtgtgttatagcctcttgtt-gtatacatcgg-ttgggactgaggaactcagcacgcc-gcag--ggccgggt----t-ttt-----aaccacgt-tcgtgcttaggatgctggcataatggctttaatcgacccgtcttgaaacac-ggaccaaggagtctaacatgcctgcgagtgttt-gggtgg-aaaacccg-agcg--cgt-aatgaaagtgaaa-gttagga--tctctgtcgcggagagcactgacgcccggtcc-agacc-ttttgtgacggtaccgc-ggttgagcatgtatgttgggacccgaaagatggtgaactatgcctgaatagggtg-aagccagaggaaactctggt-ggaggctcgtagcgattctgacgtgcaaatcgatcgtcg-aattt-gggtata-gggg-cgaaagac--------
>Mycetinis_rufodiscus_PP639543
ttcccctagtaactgcg-agtgaagagggaaa-agctcaaatttaaaatctggcagt-c-tc--c-ggttgtccgagttgtaatttagagaagtgttacccg-cgttgga-ccgtgtacaagtttcctggaatggaacgtcatagagggtgagaatcccgtctttgacacggac-taccaaggc-tt-tgtggtgcgctctcgaagagtcgtgttgtttgggaatgcagcactaaatgggtggtaaattccatctaaagctaaatattggggagagaccgatagcgaacaagtaccgtgagggaaagatgaaaagaactttggaaagagagttaaacagtacgtgaaattgctgaaagggaaacgcttgaagt-cagtcgcgttg-g-ccggggatcagccttcc---t-t--tt--ggttggtgtacttcctggtc-gatgggtcagcatcagttttgac-cggtggataagrgcttgaggaatgtggcat-cttc-g-ggtgtgttatagcctcttgtt-gtatacatcgg-ttgggactgaggaactcagcacgcc-gcaa--ggccgggt----t-ttt-----aaccacgt-tcgtgcttaggatgctggcataatggctttaatcgacccgtcttgaaacac-ggaccaaggagtctaacatgcctgcgagtgttt-gggtgg-aaaacccg-agcg--cgt-aatgaaagtgaaa-gttagga--tctctgtcgtggagagcactgacgcccggtcc-agagc-ttctgtgacggtaccgc-ggttgagcatgtatgttgggacccgaaagatggtgaactatgcctgaatagggtg-aagccagaggaaactctggt-ggaggctcgtagcgattctgacgtgcaaatcgatcgtcg-aattt-gggtata-gggg-cgaaagactaatcg--
>Mycopan_scabripes_OL839176
----------------------------------------------------------------------------------------------------------------------------------------------------------------------------------------------------------gaagagtcgagttgtttgggaatgcagctcaaaatgggtggtaaattccatctaaagctaaatattggcgagagaccgatagcgaacaagtaccgtgagggaaagatgaaaagaactttggaaagagagttaaacagtacgtgaaattgttgaaagggaaacgcttgaagt-cagtcgcgttg-g-ctggggatcaaccttgct-tt-t--tt--gcatggcgtacttcctagtt-gatgggtcagcatcagttttgat-tgttggataaaggtcagggaaatgtgacat-cttc-g-gatgtgttatagcccttggtc-gtatacagcag-ttgggactgaggaactcagcacgcc-gcaa--ggccgggt----a-cttgt---taccacgt-acgtgcttaggatgctggcataatggctttaatcgacccgtcttgaaacac-ggaccaaggagtctaacatgcctgcgagtgttt-gggtgg-aaaacccg-agcg--cgt-aatgaaagtgaaa-gttgaga--tctctgtcatggagagcatcgacgcccagacc-tgaac-ttctgtgacggccctgc-ggtagagcatgtatgttgggacccgaaagatggtgaactatgcctgaatagggtg-aagccagaggaaactctggt-ggaggctcgtagcgattctgacgtgcaaatcgatcgtcg-aattt-gggtata-gggg-cgaaagactaatcgaa
>Neocampanella_blastanos_FJ663209
ttcccctagtaactgcg-agtgaagagggaaa-agctcaaatttaaaatctggcagt-c-tt--t-ggctgtccgagttgtaatttagagaagtgttacccg-cgttgga-ccgtgtataagtctcctggaatggagcgtcatagagggtgagaatcccgtctttgacacggac-taccagtgc-tt-tgtggtgcgctctcgaagagtcgtgttgtttgggaatgcagcactaaatgggtggtaaattccatctaaagctaaatattggcgagagaccgatagcgaacaagtaccgtgagggaaagatgaaaagaactttggaaagagagttaaacagtacgtgaaattgctgaaagggaaacgcttgaagt-cagtcgcgttg-g-ctagggatcaaccttgc---t-t--tt--gtggggtgtacttcctagct-gacgggtcaacatcagttttgac-tactggaaaaaggctagaggaatgtggcaa-ctcc-g-gttgtgttatagcctctagtc-atatacagtgg-ttgggactgaggaactcaggacgcc-gcaa--ggccggg-----t-ttc-----gaccacgt-tcgtccttaggatgttggcataatggctttaagcgacccgtcttgaaacac-ggaccaaggagtctaacatgcctgcgagtattt-gggtgg-aaaacccg-agtg--cgt-aatgaaagtgaaa-gttgaga--tccctgtcgtggggagcatcgacgcccatacc-tgaag-ttttctgacggatatgc-ggttgagcatgtatgttgggacccgaaagatggtgaactatgcctgaatagggtg-aagccagaggaaactctggt-ggaggctcgtagcgattctgacgtgcaaatcgatcgtcg-aattt-gggtata--ggg-cgaaagactaatcgaa
>Omphalotus_guepiniiformis_KJ395105
ttcccctagtaactgcg-agtgaagagggaga-agctcaaatttgaaatctggcagt-c-tc--t-ggctgtccgagttgtaatttagagaagtgttacccg-cgttgga-ccgtgtacaagtctcctggaatggagcgtcatagagggtgagaatcccgtctttgacacggac-taccagtgc-tt-tgtggtgcgctctcgaagagtcgagttgtttgggaatgcagctctaaatgggtggtaaattccatctaaagctaaatattggcgagagaccgatagcgaacaagtaccgtgagggaaagatgaaaagaactttggaaagagagttaaacagtacgtgaaattgctgaaagggaaacgcttgaagt-cagtcgcgttg-g-ccagggatcagccttcc---t-t--tt--ggttggtgtacttcctggtt-aacgggtcagcatcagttttgac-cgttggataaagtctaggggaatgtggcat-cttc-g-ggtgtgttatagcctttagtc-gtatacaacgg-ttgggactgaggaactcagcacgcc-gcaa--ggccgggt----c-ttt-----gaccacgt-tcgtgcttaggatgctggcataatggctttaatcgacccgtcttgaaacac-ggaccaaggagtctaacatgcctgcgagtgttt-gggtgg-aaaacccg-agcg--cgt-aatgaaagtgaaa-gttgaga--tctctgtcgtggagagcatcgacgcccggccc-agacc-ttctgtgacggtgccgc-ggttgagcatgtatgttgggacccgaaagatggtgaactatgcctgaatagggtg-aagccagaggaaactctggt-ggaggctcgtagcgattctgacgtgcaaatcgatcgtcg-aattt-gggtata-gggg-cgaaaga---------
>Omphalotus_olearius_DQ470816
ttcccctagtaactgcg-agtgaagagggaga-agctcaaatttgaaatctggcagt-t-tc--t-ggctgtccgagttgtaatttagagaagtgttacccg-cgttgga-ccgtgtacaagtctcctggaatggagcgtcatagagggtgagaatcccgtctttgacacggac-tgccagtgc-tt-tgtggtgcgctctcgaagagtcgagttgtttgggaatgcagctctaaatgggtggtaaattccatctaaagctaaatattggcgagagaccgatagcgaacaagtaccgtgagggaaagatgaaaagaactttggaaagagagttaaacagtacgtgaaattgctgaaagggaaacgcttgaagt-cagtcgcgttg-g-ccagggatcagccttcc---t-t--tc--ggttggtgtacttcctggtt-racgggtcagcatcagttttgac-cgttggataaagtctaggggaatgtggcat-cttc-g-ggtgtgttatagcctttagtc-gtatacaacgg-ttgggactgaggaactcagcacgcc-gcaa--ggccgggt----c-ttt-----gaccacgt-tcgtgcttaggatgctggcataatggctttaatcgacccgtcttgaaacac-ggaccaaggagtctaacatgcctgcgagtgttt-gggtgg-aaaacccg-agcg--cgt-aatgaaagtgaaa-gttgaga--tctctgtcgtggagagcatcgacgcccggccc-agacc-ttctgtgacggtgccgc-ggttgagcatgtatgttgggacccgaaagatggtgaactatgcctgaatagggtg-aagccagaggaaactctggt-ggaggctcgtagcgattctgacgtgcaaatcgatcgtcg-aattt-gggtata-gggg-cgaaagactaatcgaa
>Panellus_stipticus_DQ071708
----------------------------------------------------------------------------------------------------------------------------------------------------------------------------------------------------------------------------------------------------------------------------------------------------------------------------------------------------------aattgttgaa--gggaacgcttgaagt-cagtcgcgccg-c-tcagaactcaacctggc-----t--ct--gcttggtgtactttctgttc-ggtgggtcagcatcaattttggt-cggtggataaaggctcagagaatgtggcat-cttc-g-ggtgtgttatagctctgggtc-gcatgcatcgg-ctgggattgaggaactcagcacgcc-gcaa--ggccgggt----a-cttg----taccacgt-acgtgcttaggatgctggcataatggctttaatcgacccgtcttgaaacac-ggaccaaggagtctaacatgcctgcgagtgttt-gggtgg-aaaacccg-agcg--cgt-aatgaaagtgaaa-gttgaga--tccctgtcgtggggagcatcgacgcccggagc-agacc-ttttgtgacgcatccgc-ggtagagcatgtatgttgggacccgaaagatggtgaactatgcctgaatagggcg-aagccagaggaaactctggt-ggaggctcgtagcgattctgacgtgcaaatcgatcgtcg-aattt-gggtata-gggg-cgaaagactaatcgaa
>Paragymnopus_brunneodiscus_PP151567
ttcccctagtaactgcg-agtgaagagggaaa-agctcaaatttaaaatctggcagt-c-tt--t-gattgtccgagttgtaatttagagaagtgctacccg-tgttgga-ccgtgtacaagtctcctggaatggagcgtcatagagggtgagaatcccgtctttgacatggat-c-ccaatgc-at-tgtggtgtgctctcaaagagtcgagttgtttgggaatgcagctctaaatgggtggtaaattccatctaaagctaaatattggggagagaccgatagcgaacaagtaccgtgagggaaagatgaaaagaactttggaaagagagttaaaaagtacgtgaaattgctgaaagggaaacgcttgaagt-cagtcgcgttg-g-ccagggatcagctytcc---t-t--tt--ggttggtgtattttctggtt-aatgggtcagcatcagttttgac-cggtggataatagcattaggaatgtggcat-cttc-g-ggtgtgttatagccttttgtt-gtatacatcgg-ttgggactgaggaactcagcacgcc-gcaa--ggccgggt----t-ttt-----aaccacgt-acgtgcttaggatgctggcataatggctttaatcgacccgtcttgaaacac-ggaccaaggagtctaacatgcctgcgagtgttt-gggtgg-aaaacccg-agcg--cgt-aatgaaagtgaaa-gttggga--tctctgtcgtggagtgcaccgacgcccggtcc-agacc-ttttgtgacggtaccgc-ggttgagcatgtatgttgggacccgaaagatggtgaactatgcctgaatagggtg-aagccagaggaaactctggt-ggaggctcgtagcgattctgacgtgcaaatcgatcgtcg-aattt-gggtata-gggg-cgaaagactaatcgaa
>Paragymnopus_perforans_KY026623
ttcccctagtaactgcg-agtgaagagggaaa-agctcaaatttaaaatctggcagt-c-tt--t-gattgtccgagttgtaatttagagaagtgttacccg-tgttgga-ccgtgtacaagtctcctggaatggagcgtcatagagggtgagaatcccgtctttgacacggat-c-ccaatgc-at-tgtggtgcgctctcaaagagtcgagttgtttgggaatgcagctctaaatgggtggtaaattccatctaaagctaaatattggggagagaccgatagcgaacaagtaccgtgagggaaagatgaaaagaactttggaaagagagttaaacagtacgtgaaattgctgaaagggaaacgcttgaagt-cagtcgcgttg-g-ccagggatcagccttcc---t-t--tt--ggttggtgtactttctggtt-aatgggtcagcatcagttttgac-cggtggataaaagcattaggaatgtggcat-cttc-g-ggtgtgttatagccttttgtt-gtatacatcgg-ttgggactgaggaactcagcacgcc-gcaa--ggccgggt----t-ttt-----aaccacgt-acgtgcttaggatgctggcataatggctttaatcgacccgtcttgaaacac-ggaccaaggagtctaacatgcctgcgagtgttt-gggtgg-aaaacccg-agcg--cgt-aatgaaagtgaaa-gttggga--tctctgtcgtggagtgcaccgacgcccggtcc-agatc-ttctgtgacggtaccgc-gcttgagcatgtatgttgggacccgaaagatggtgaactatgcctgaatagggtg-aagccagaggaaactctggt-ggaggctcgtagcgattctgacgtgcaaatcgatcgtcg-aattt-gggtata-gggg-cgaaagactaatcgaa
>Paramarasmius_mesosporus_OM522619
------------ctgcg-agtgaagagggaaa-agctcaaatttaaaatctggcagt-c-tt--t-ggctgtccgagttgtaatttagagaagtgttacccg-tgctgga-ccgtgtataagtctcctggaatggagcgtcatagagggtgagaatcccgtctttgacacggac-tcccagtgc-at-tgtggtgcgctctcgaagagtcgagttgtttgggaatgcagctctaaatgggtggtaaattccatctaaagctaaatattggcgagagaccgatagcgaacaagtaccgtgagggaaagatgaaaagaactttggaaagagagttaaacagtacgtgaaattgctgaaagggaaacgcttgaagt-cagtcgcgttg-g-ctagggatcaaccttgc---t-t--ta--gtgaggcgtacttcctagtt-gacgggtcagcatcagttttgat-cactggagaaaggcttggggaatgtggcat-ctyc-g-gatgtgttatagccccttgtc-rtatacagtgg-ttgggactgaggaactcagcacgcc-gcaa--ggccggg-----t-ttc-----gaccacgt-tcgtgcttaggatgctggcataatggctttaagcgacccgtct-------------------------------------------------------------------------------------------------------------------------------------------------------------------------------------------------------------------------------------------------------------------------------------------------------------
>Paramycetinis_austrobrevipes_KY026622
ttcccctagtaactgcg-agtgaagagggaaa-agctcaaatttaaaatctggcagt-c-tc--t-gattgtccgagttgtaatttagagaagtgttacccg-tgttgga-ccgtgtacaagtctcttggaatagagcgtcatagagggtgagaatcccgtctttgacacggac-taccaatgc-at-tgtggtgcgctctcgaagagtcgtgttgtttgggaatgcagcactaaatgggtggtaaattccatctaaagctaaatattggggagagaccgatagcgaacaagtaccgtgagggaaagatgaaaagaactttggaaagagagttaaacagtacgtgaaattgctaaaagggaaacgcttgaagt-cagtcgcgttg-t-ccggggatcagccttcc---t-t--tt--ggttggtgtacttcctggtt-gacgggtcagcatcagttttgac-cggtggataagagcttgaggaatgtggcat-cttc-g-ggtgtgttatagcctcttgtt-gtatacatcgg-ttgggactgaggaactcagcacgcc-gcaa--ggccgggt----t-ttt-----aaccacgt-tcgtgcttaggatgctggcataatggctttaatcgacccgtcttgaaacac-ggaccaaggagtctaacatgcctgcgagtgttt-gggtgg-aaaacccg-agcg--cgt-aatgaaagtgaaa-gttagga--tctctgtcgcggagagcactgacgcccggtcc-agacc-ttctgtgacggtcccgc-gcttgagcatgtatgttgggacccgaaagatggtgaactatgcctgaatagggtg-aagccagaggaaactctggt-ggaggctcgtagcgattctgacgtgcaaatcgatcgtcg-aattt-gggtata-gggg-cgaaagactaatcgaa
>Paramycetinis_caulocystidiatus_KY026642
ttcccctagtaactgcg-agtgaagagggaaa-agctcaaatttaaaatctggtagt-c-tc--c-gattgcccgagttgtaatttagagaagtgttacccg-tgttgga-ccgtgtacaagtctcttggaatagagcgtcatagagggtgagaatcccgtctttgacacggac-taccaatgc-at-tgtggtgcgctctcgaagagtcgtgttgtttgggaatgcagcactaaatgggtggtaaattccatctaaagctaaatattggggagagaccgatagcgaacaagtaccgtgagggaaagatgaaaagaactttggaaagagagttaaacagtacgtgaaattgctaaaagggaaacgcttgaagt-cagtcgcgttg-t-ccggggatcagccttcc---t-t--tt--ggttggtgtacttcctggtt-gacgggtcagcatcagttttgac-cggtggataagagcttgaggaatgtggcat-cttc-g-ggtgtgttatagcctcttgtt-gtatacatcgg-ttgggactgaggaactcagcacgcc-gcaa--ggccgggt----t-ttt-----aaccacgt-tcgtgcttaggatgctggcataatggctttaatcgacccgtcttgaaacac-ggaccaaggagtctaacatgcctgcgagtgttt-gggtgg-aaaacccg-agcg--cgt-aatgaaagtgaaa-gttagga--tctctgtcgcggagagcactgacgcccggtcc-agacc-ttctgtgacggtaccgc-ggttgagcatgtatgttgggacccgaaagatggtgaactatgcctgaatagggtg-aagccagaggaaactctggt-ggaggctcgtagcgattctgacgtgcaaatcgatcgtcg-aattt-gggtata-gggg-cgaaagactaatcgaa
>Peckorumyces_umbonatus_DQ457670
ttcccctagtaactgcg-agtgaagagggaaa-agctcaaatttaaaatctggcggt-c-tt--t-ggctgtccgagttgtaatttagagaagtgttacccg-cgttgga-ccgtgtacaagtctcctggaatggagcgtcatagagggtgagaatcccgtctttgacacggac-tcccaaggc-tt-tgtggtgcgctctcgaagagtcgagttgtttgggaatgcagctctaaatgggtggtaaattccatctaaagctaaatattggcgagagaccgatagcgaacaagtaccgtgagggaaagatgaaaagaactttggaaagagagttaaacagtacgtgaaattgctgaaagggaaacgcttgaagt-cagtcgcgttg-g-ccgggaatcagccttgc---t-t--tt--gcttggtgtactttctggtt-gacgggtcagcatcagttttgac-cgctggataaaggctaggggaatgtggcat-cttc-g-gatgtgttatagcccttggtc-gtatacagcga-ttgggactgaggaactcagcacgcc-gcaa--ggccgggt----c-ttt-----gaccacgt-tcgtgcttaggatgctggcataatggctttaatcgacccgtcttgaaacac-ggaccaaggagtctaacatgcctgcgagtgttt-gggtgg-aaaacccg-agcg--cgt-aatgaaagtgaaa-gttgaga--tctttgtcgcgaagagcatcgacgcccggacc-agacc-ttttgtgacggttccgc-ggttgagcatgtatgttgggacccgaaagatggtgaactatgcctgaatagggtg-aagccagaggaaactctggt-ggaggctcgtagcgattctgacgtgcaaatcgatcgtcg-aattt-gggtata-gggg-cgaaagactaatcgaa
>Phloeomana_clavata_LT671447
ttcccctagtaactgcg-agtgaagcgggaaa-agctcaaatttaaaatctggtggt-t-cttgc-agccatccgagttgtaatttagagaagtgttatccg-cgctgga-ccgtgtacaagtctcctggaatggagcgtcatagagggtgagaatcccgtctttgacacggac-taccagggc-ta-tgtgatgcgctctcgaagagtcgagttgtttgggaatgcagctcaaaatgggtggtaaattccatctaaagctaaatattggcgagagaccgatagcgaacaagtaccgtgagggaaagatgaaaagaactttggaaagagagttaaacagtacgtgaaattgttgaaagggaaacgcttgaagt-cagtcgcgttg-g-ctggggatcaaccttgct-ct-t--tt--gcttggtgtacttcctagtc-gatgggtcaacatcagttttgat-tgttggataaagattagaggaatgtggcat-cttc-g-gatgtgttatagcctttagtt-gtatacaacag-ctgggactgaggaactcagcacgcc-gcaa--ggccgggt------ttt-----aaccacgt-acgtgct-------------------------------------------------------------------------------------------------------------------------------------------------------------------------------------------------------------------------------------------------------------------------------------------------------------------------------------------------
>Phloeomana_speirea_LT671446
ttcccctagtaactgcg-agtgaagcgggaaa-agctcaaatttaaaatctggcggt-t-cttgc-agccgtccgagttgtaatatagagaagtgttatccg-cgctgga-ccgtgtacaagtctcctggaatggagcgtcatagagggtgagaatcccgtctttgacacggac-taccagggc-tt-tgtgatgcgctctcgaagagtcgagttgtttgggaatgcagctcaaaatgggtggtaaattccatctaaagctaaatattggcgagagaccgatagcgaacaagtaccgtgagggaaagatgaaaagaactttggaaagagagttaaacagtacgtgaaattgttgaaagggaaacgcttgaagt-cagtcgcgttg-g-ctggg--------------------------------------------------------------------------------------------------------------------------------------------------------------------------------------------------------------------------------------------------------------------------------------------------------------------------------------------------------------------------------------------------------------------------------------------------------------------------------------------------------------------------------------------------------------------
>Pleurella_microspora_OL839186
ttcccctagtaactgcg-agtgaagagggaaa-agctcaaatttaaaatctggcagt-c-atc-t-ggctgtccgagttgtaatttagagaagtgttatccg-cgctgga-ccgtgtacaagtctcctggaagggagcatcatagagggtgagaatcccgtctttgacacggac-taccagggc-ta-tgtgatgcgctctcgaagagtcgagttgtttgggaatgcagctctaaatgggtggtaaattccatctaaagctaaatattggcgagagaccgatagcgaacaagtaccgtgagggaaagatgaaaagaactttggaaagagagttaaacagtacgtgaaattgttgaaagggaaacgcttgaagt-cagtcgcgttg-g-ccagggatcaaccttact-ct-t--tt--gtagggcgtactttctggtt-gacgggtcagcatcagttttgat-tgttggataaaggccaggggaatgtggcat-cctc-g-gatgtgttatagcccttggtc-gtatacaacag-ttgggactgaggaactcagcacgcc-gcaa--ggccgggt----c-tttt----gaccacgtaacgtgctcaggatgctggcataatggctttaatcgacccgtcttgaaacac-ggaccaaggagtctaacatgcctgcgagtgttt-gggtgg-aaaacccg-agcg--cgt-aatgaaagtgaaa-gttgaga--tctctgtcatggagagcatcgacgcccggacc-agagc-ttttgtgacggatctgc-ggtagagcatgtatgttgggacccgaaagatggtgaactatgcctgaatagggtg-aagccagaggaaactctggt-ggaggctcgtagcgattctgacgtgcaaatcgatcgtcg-aattt-gggtata-gggg-cgaaaga---------
>Pleurotopsis_longinqua_AF042604
ttcccctagtaactgcg-agtgaagagggaaa-agctcaaatttaaaatctggcggt-t-cttgc-agccgtccgagttgtaatttagagaagtgttatccg-cgctgga-ccgtgtacaagtctcctggaatggagcgtcatagagggtgagaatcccgtctttgacacggac-taccagggc-tt-tgtgatgcgctctcgaagagtcgagttgtttgggaatgcagctcaaaatgggtggtaaattccatctaaagctaaatattggcgagagaccgatagcgaacaagtaccgtgagggaaagatgaaaagaactttggaaagagagttaaacagtacgtgaaattgttgaaagggaaacgcttgaagt-cagtcgcgttg-g-ctggggatcaaccttgct-tt-t--tt--gcttggcgtacttctcagtt-gatgggtcagcatcagttttgac-cgctggataaagattgagggaatgtggcat-cctc-g-gatgtgttatagcccttggtt-gtatacagcgg-ttgggactgaggaactcagcacgcc-gcaa--ggccgggt----c-ttt-----gaccacgt-acgtgcttaggatgctggcataatggctttaatcgacccgtcttgaaacac-ggaccaaggagtctaacatgcctgcgagtgttt-gggtgg-aaaacccg-agcg--cgt-aatgaaagtgaaa-gttgaga--tctctgtcgtggagagcattgacgcccagacc-agacc-ttttgtgacggacctgc-ggtagagcatgtatgttgggacccgaaagatggtgaactatgcctgaatagggtg-aagccagaggaaactctggt-ggaggctcgtagcgattctgacgtgcaaatcgatcgtcg-aattt-gggtata-gggg-cgaaagactaatcgaa
>Porotheleum_fimbriatum_KX161656
ttcccctagtaactgcg-agtgaagcgggaaa-agctcaaatttaaaatctggtggc-t-tc-----gccgcccgagttgtaatctggagaagtgctttccg-tgctgga-ccgtgtacaagtctcttggaacagagcgtcatagagggtgagaatcccgtctttgacacggac-taccagtgc-tt-tgtgatgcgctctcaaagagtcgagttgtttgggaatgcagctcaaaatgggtggtaaattccatctaaagctaaatattggcgagagaccgatagcgaacaagtaccgtgagggaaagatgaaaagaactttggaaagagagttaaacagtacgtgaaattgctgaaagggaaacacttgaagt-cagtcgcgtcg-g-ccaggactcaaccttgc---t-c--tg--gcatggtgtattttctggtt-gacgggtcagcatcagttttgat-tgtcggacaatggtcaagggaatgtggcat-cctc-g-gatgtgttatagcctttggtc-gcatgcgatgg-tcgggactgaggatcttggcac----------------------c------------------ttgtgcttgggatgctggcataatggctttaaatgacccgtcttgaaacac-ggaccaaggagtctaacgtgcatgcgagtgttt-gggtgg-taaacccg-agcg--cgt-aatgaaagtgaaa-gttgaga--cccctgtcgtggggggcatcgacgcccggacc-agacc-ttctgtgacggccctgc-ggtagagcatgtatgttgggacccgaaagatggtgaactatgcctgaatagggtg-aagccagaggaaactctggt-ggaggctcgtagcgattctgacgtgcaaatcgatcgtca-aattt-gggtata-gggg-cgaaagactaatcgaa
>Porotheleum_parvulum_OM423657
ttcccctagtaactgcg-agtgaagcgggaaa-agctcaaatttgaaatctggcggt-c-tt--t-ggccgtccgagttgtaatttagagaagtgttacccg-tgctgga-ccgtatacaagtcctctggaatggggcgtcatagagggtgagaatcccgtctttgatacggac-taccagtgc-tt-tgcggtgcgctctcaaagagtcgagttgtttgggaatgcagctcaaaatgggtggtaaattccatctaaagctaaatacaggcgagagaccgatagcgaacaagtaccgtgagggaaagatgaaaagaactttggaaagagagttaaacagtacgtgaaattgctgaaagggaaacgcttgaagt-cagtcgcgttg-g-cttggaatcaaccttgc--------tt--gcttggtgtacttccttgtc-gatgggtcagcatcagttttgat-cgctggataaaggtcattggaatgtggcac-ctcc-g-ggtgtgttatagcctttgatc-gtatacagcgg-ttgggactgaggaactcagcacgcc-gaaa--ggccggg-------ttt-----aaccacgtaacgtgcttaggatgctggcataatggctttaatcgacccgtcttgaaacac-ggaccaaggagtctaacatgcctgcgagtgttt-gggtgg-aaaacccg-agcg--cgt-aatgaaagtgaaa-gttgaga--tctctgtcatggagagcatcgacgcccatacc-tgatg-tttactgacggatatgc-ggtagagcatgtatgttgggacccgaaagatggtgaactatgcctgaatagggtg-aagccagaggaaactctggt-ggaggctcgtagcgattctgacgtgcaaatcgatcgtcg-aattt-gggtata-gggg-cgaaagact-------
>Pseudohydropus_floccipes_OM423636
---ccctagtaactgcg-agtgaagcgggaaa-agctcaaatttgaaatctggcagt-c-cctgt-ggctgtccgagttgtaatttagagaagtgttacccg-cgctaga-ccgtatacaagtccttttgaatgaggcgtcatagagggtgacaatcccgtctttgatacggac-tgctagtgc-tt-tgtggtgcgctctcgaagagtcgagttgtttgggaatgcagctcaaaatgggtggtaaattccatctaaagctaaatacaggcgagagaccgatagcgaacaagtaccgtgagggaaagatgaaaagaactttggaaagagagttaaacagtacgtgaaattgctaaaagggaaacgcttgaagt-cagtcgcgttg-g-cttgggatcaaccttgg---c-t--tg--ccttggtgtactctcttgtc-aatgggtcaacatcagtttcgat-cgttggataaaggtcattggaatgtagcat-cctc-g-gatgtgttatagactgtgatc-gtatacagcga-ttgggactgaggcattcagtgcacc-gcaa--ggccgagt------ttc-----gactacgtattgcacttaggatgttggcataatggctttaatcgacccgtcttgaaacac-ggaccaaggagtctaacatgcatgcgagtgttt-gggtgg-aaaactcg-gacg--cgt-aatgaaagtgata-gttgaga--tctctgtcatggagagcatcgacgcccatacc-agatg-tttactgacggatatgc-ggtagagcatgtatgttgggacccgaaagatggtgaactatgcctgaatagggtg-aagccagaggaaactctggt-ggaggctcgtagcgattctgacgtgcaaatcgatcgtcg-aattt-gggtata-gggg-cgaaagactaatcgaa
>Pseudohydropus_globosporus_MH385340
ttcccctagtaactgcg-agtgaagcgggaaa-agctcaaatttgaaatctggcagt-t-cttgt-agctgtccgagttgtaatttagagaagtgttacccg-tgctgga-ccgtatacaagttcttttgaatgaggcatcatagagggtgacaatcccgtctttgatacggac-taccagtgc-at-tgtggtgcgctctcgaagagtcgagttgtttgggaatgcagctcaaaatgggtggtaaattccatctaaagctaaatacaggcgagagaccgatagcgaacaagtaccgtgagggaaagatgaaaagaactttggaaagagagttaaacagtacgtgaaattgctgaaagggaaacgcttgaagt-cagtcgcgttg-g-cttgagatcagccttgg---c-t--tg--ccctggtgtactctcttgtc-aatgggtcagcatcagtttcgat-cgttggataaaggtcatcggaatgtggcac-cttt-acggtgtgttatagcctttgatt-gtatacagcga-ttgggactgaggaactcagcgcacc-gaaa--ggacaggt------ttc-----gaccatgtattgcgcttaggatgctggcataatggctttaatcgacccgtcttgaaacac-ggaccaaggagtctaacatgcctg----------------------------------------------------------------------------------------------------------------------------------------------------------------------------------------------------------------------------------------------------------------------------
>Pseudomarasmius_glabrocystidiatus_KF251093
ttcccctagtaactgcg-agtgaagagggaaa-agctcaaatttaaaatctggcagt-c-tt--t-gattgtccgagttgtaatttagagaagtgttacccg-tgttggc-ccgtgtacaagtctcctggaatggagcgtcatagagggtgagaatcccgtctttgacacggac-taccaatgc-tt-tgtggtgcgctctcgaagagtcgagttgtttgggaatgcagctctaaatgggtggtaaattccatctaaagctaaatattggggagagaccgatagcgaacaagtaccgtgagggaaagatgaaaagaactttggaaagagagttaaacagtacgtgaaattgctgaaagggaaacgcttgaagt-cagtcgcgtta-g-tcggggatcagccttcc---t-t--ct--ggttggtgtacttcctgatt-gacgggtcagcatcagttttgac-cggtggataagagcttgaggaatgtggcat-cttc-g-ggtgtgttatagcctcttgtt-gtatacatcgg-ttgggactgaggaactcagtacgcc-gcaa--ggccgggt----t-ttt-----aaccacgt-tcgtacttaggatgctggcataatggctttaatcgacccgtcttgaaacac-ggaccaaggagtctaacatgcctgcgagtgttt-gggtgg-aaaacccg-agcg--cgt-aatgaaagtgaaa-gttagga--tctctgtcgtggagagcactgacgcccggctc-agacc-ttctgtgacgatgccgc-ggttgagcatgtatgttgggacccgaaagatggtgaactatgcctgaatagggtg-aagccagaggaaactctggt-ggaggctcgtagcgattctgacgtgcaaatcgatcgtcg-aattt-gggtata-gggg-cgaaagactaatcgaa
>Pseudomarasmius_pallidocephalus_KY026635
ttcccctagtaactgcg-agtgaagagggaaa-agctcaaatttaaaatctggcagt-c-tt--t-gattgtccgagttgtaatttagagaagtgttacccg-tgttggc-ccgtgtacaagtctcctggaatggagcgtcatagagggtgagaatcccgtctttgacacggac-taccaatgc-tt-tgtggtgcgctctcgaagagtcgagttgtttgggaatgcagctctaaatgggtggtaaattccatctaaagctaaatattggggagagaccgatagcgaacaagtaccgtgagggaaagatgaaaagaactttggaaagagagttaaacagtacgtgaaattgctgaaagggaaacgcttgaagt-cagtcgcgtta-g-tcggggatcagccttcc---t-t--ct--ggttggtgtacttcctgatt-gacgggtcagcatcagttttgac-cggtggataagagcttgaggaatgtggcat-cttc-g-ggtgtgttatagcctcttgtt-gtatacatcgg-ttgggactgaggaactcagtacgcc-gcaa--ggccgggt----t-ttt-----aaccacgt-tcgtacttaggatgctggcataatggctttaatcgacccgtcttgaaacac-ggaccaaggagtctaacatgcctgcgagtgttt-gggtgg-aaaacccg-agcg--cgt-aatgaaagtgaaa-gttagga--tctctgtcgtggagagcactgacgcccggctc-agacc-ttctgtgacgatgccgc-ggttgagcatgtatgttgggacccgaaagatggtgaactatgcctgaatagggtg-aagccagaggaaactctggt-ggaggctcgtagcgattctgacgtgcaaatcgatcgtcg-aattt-gggtata-gggg-cgaaagactaatcgaa
>Pulverulina_flavoalba_OR238903
ttcccctagtaactgcg-agtgaagcgggaaa-agctcaaatttgaaatctggcggt-c-cctgt-ggccgtccgagttgtaatttagagaagtgttacccg-cgctgga-ccgtatacaagtcctctggaatggggcgtcatagagggtgagaatcccgtctttgatacggac-taccagtgc-tt-tgtggtgcgctctcgaagagtcgagttgtttgggaatgcagctcaaaatgggtggtaaattccatctaaagctaaatataggcgagagaccgatagcgaacaagtaccgtgagggaaagatgaaaagaactttggaaagagagttaaacagtacgtgaaattgctgaaagggaaacgcttgaagt-cagtcgcgtcg-g-cttggaatcaaccttgc---t-c--tt--gcttggtgtacttccttgtc-gatgggtcagcatcagtttcgat-cgttggataaaggtcatcggaatgtggcac-cctc-g-ggtgtgttatagcctttgatt-gtatacagcga-ttgggactgaggtactcagcacgcc-gcaa--ggccgggt------ttc-----gaccacgtaacgtgcttaggatgctggcataatggctttaatcgacccgtcttgaaacac-ggaccaaggagtctaacatgcctgcgagtgttt-gggtgg-aaaacccg-agcg--cgt-aatgaaagtgaaa-gttgaga--tctctgtcatggagagcatcgacgcccatacc-tgaag-tttactgacggatatgc-ggtagagcatgtatgttgggacccgaaagatggtgaactatgcctgaatagggtg-aagccagaggaaactctggt-ggaggctcgtagcgattctgacgtgcaaatcgatcgtcg-aattt-gggtataggggg-cgaaagactaatcgaa
>Pulverulina_ulmicola_HQ179668
ttcccctagtaactgcg-agtgaagcgggaaa-agctcaaatttgaaatctggcagt-c-cctgt-ggctgtccgagttgtaatttagagaagtgctacccg-cgctgga-ccgtatacaagtcctctggaatggggcgtcatagagggtgagaatcccgtctttgatacggac-taccagtgc-tt-tgtggtgtgctctcgaagagtcgagttgtttgggaatgcagctcaaaatgggtggtaaattccatctaaagctaaatacaggcgagagaccgatagcgaacaagtaccgtgagggaaagatgaaaagaactttggaaagagagttaaacagtacgtgaaattgctgaaagggaaacgcttgaagt-cagtcgcgtcg-t-cttggaatcaacctcgc---t-a--tt--gcttggtgtacttccttgtc-gatgggtcagcatcagtttcgat-cgttggataaaggtcatcggaatgtggcac-cctc-g-ggtgtgttatagcctttgatt-gtatacagcgg-ttgggactgaggtactcagcacgcc-gcaa--ggccgggt------ttc-----gaccacgtaacgtgcttaggatgctggcataatggctttaatcgacccgtcttgaaacac-ggaccaaggagtctaacatgcctgcgagt-----------------------------------------------------------------------------------------------------------------------------------------------------------------------------------------------------------------------------------------------------------------------
>Pusillomyces_asetosus_KF251086
ttcccctagtaactgcg-agtgaagagggaaa-agctcaaatttaaaatctggctgt-tgta--t-ggcagtccgagttgtaatttagagaagcgttaccca-cgttagc-ccgtgtacaagtctcctggaatggagcgtcatagagggtgagaatcccgtctttgacacggat-cactagtgt-tt-tgtggtatgctctcgaagagtcgagttgtttgggaatgcagctctaaatgggtggtaaattccatctaaagctaaatattggggagagaccgatagcgaacaagtaccgtgagggaaagatgaaaagaactttggaaagagagttaaacagtacgtgaaattgctgaaagggaaacgcttgaagt-cagtcgcgttg-t-tcagggatcagccttcc---t-t--tt--ggttggtgtactttctgttc-aatgggtcagcatcagttttgac-cagtggataatagcttgaggaatgtggcat-cttc-g-ggtgtgttatagcctcttgtt-gtatacattgg-ttgggactgaggaactcagcacgcc-gcaa--ggccgggt----t-ttt-----aaccacgt-tcgtgcttaggatgctggcataatggctttaatcgacccgtcttgaaacac-ggaccaaggagtctaacatgcatgcgagtgttt-gggtggtaaaactcg-agcg--cgt-aatgaaagtgaaa-gttagga--tctctgtcgtggagagcactgacgcccggctc-agacc-ttttgtgacgatgctgc-ggttgagcatgtatgttgggacccgaaagatggtgaactatgcctgaatagggtg-aagccagaggaaactctggt-ggaggctcgtagcgattctgacgtgcaaatcgatcgtcg-aattt-gggtata-gggg-cgaaagactaatcgaa
>Pusillomyces_manuripioides_MK434211
ttcccctagtaactgcg-agtgaagagggaaa-agctcaaatttaaaatctggctgt-tgta--t-agcagtccgagttgtaatttagagaagcgttacccg-cgttagc-ccgtgtacaagtctcctggaatggagcgtcatagagggtgagaatcccgtctttgacacggat-cactagtgt-tt-tgtggtatgctctcgaagagtcgagttgtttgggaatgcagctctaaatgggtggtaaattccatctaaagctaaatattggggagagaccgatagcgaacaagtaccgtgagggaaagatgaaaagaactttggaaagagagttaaacagtacgtgaaattgctgaaagggaaacgcttgaagt-cagtcgcgttg-c-tcagggatcagccttcc---t-t--tt--ggttggtgtacttcctgttc-aatgggtcagcatcagttttgac-cagtggataatagcttgaggaatgtggcat-cttc-g-ggtgtgttatagcctcttgtt-gtatacattgg-ttgggactgaggaactcagcaygcc-gcaa--ggccgggt----t-ttt-----aaccacgt-tcgtgcttaggatgctggcataatggctttaatygacccgtcttgaaacac-ggaccaaggagtctaacatgcatgcgagtgttt-gggtggtaaaactcg-agcg--cgt-aatgaaagtgaaa-gttagga--tctctgtcgtggagagcactgacgcccggctc-agagc-ttttgtgacgatgctgc-ggttgagcatgtatgttgggacccgaaagatggtgaactatgcctgaatagggtg-aagccagaggaaactctggt-ggaggctcgtagcgattctgacgtgcaaatcgatcgtcg-aattt-gggtata-gggg-cgaaagactaatcg--
>Rectipilus_idahoensis_AY571020
ttcccctagtaactgcg-agtgaagcgggaaa-agctcaaattt-aaatctgatagt-c-tt--t-ggctgtccgagttgtaatttagagaagtgttacccg-tgctgga-ccatggataagtttcctggaatggggcatcatagagggtgagaatcccgtctttgacatggac-tgccagtac-at-tgtggtatgctctcaacgagtcgagttgtttgggaatgcagctcaaaatgggtggtaaattccatctaaagctaaatatagacgagagaccgatagcgaacaagtaccgtgagggaaagatgaaaagaactttggaaagagagttaaacagtacgtgaaattgctgaaagggaaacgcttgaagt-tagtcacatta-g-cttgagatcaacctggc---t-t--tt--gcttggtgtattctctagtt-gatgggtcaacatcagttttgat-cattggataagagttgagggaatgtggctc-cttt-a-ggagtgttatagcctttagct-gtatacattgg-ttgggactgaggatctcagcacgcc-gcaa--ggccgagt------ttn-----gactacgt-tcgtgcttaggatgttggcataatagctttaagcgacccgtcttgaaacac-ggaccaaggagtctaacatgcatgcgagtgttt-gggtgg-aaaacccg-agcg--cgt-aatgaaagtgaaa-attaaga--tctctgtcatggagagcattgatgcccagacc-agaac-ttttgggacggatctgc-ggttgagcatgtacgttgggacccgaaagatggtgaactatgcctgaatagggtg-aagccagaggaaactctggt-ggaggctcgtagcgattctgacgtgcaaatcgatcgtcg-aattt-gggtata-ggggccgaaagactaatcgaa
>Resinomycena_rhododendri_EU532599
ttcccctagtaactgcg-agtgaagcgggaaa-agctcaaatttaaaatctggcggt-t-ct-----gccgtccgagttgtaatttagagaagcgttatccg-cgctgga-ccgtgtacaagtctcctggaatggagcgtcatagagggtgagaatcccgtctttgacacggac-tgccagggc-at-tgtgatgcgctctcaaagagtcgagttgtttgggaatgcagctcaaaatgggtggtaaattccatctaaagctaaatattggggagagaccgatagcgaacaagtaccgtgagggaaagatgaaaagaactttggaaagagagttaaacagtacgtgaaattgttgaaagggaaacgcttgaagt-cagtcgcgtcg-t-tcaggactcagccttgc-----t--ct--gcttggtgtacttcctgttc-gatgggtcagcatcaattttggt-cggtggataaaggcttagagaatgtggcac-cttc-g-ggtgtgttatagctctgggtc-gcatacatcgg-ctgggattgaggaactcagcacgcc-gaaa--ggccgggt----a-cttg----taccacgt-acgtgcttaggatgctggcataatggctttaatcgacccgtcttgaaacac-ggaccaaggagtctaacatgcctgcgagtgttt-gggtgg-aaaacccg-agcg--cgt-aatgaaagtgaaa-gttgaga--tccctgtcgtggggagcatcgacgcccggagc-agacc-ttttgtgacgcatccgc-ggtagagcatgtatgttgggacccgaaagatggtgaactatgcctgaatagggcg-aagccagaggaaactctggt-ggaggctcgtagcgattctgacgtgcaaatcgatcgtcg-aattt-gggtata-gggg-cgaaagactaatcgaa
>Rhodocollybia_asema_KY026754
ttcccctagtaactgcg-agtgaagagggaaa-agctcaaatttaaaatctggcagt-c-tt--t-gattgtccgagttgtaatttagagaagtgttacccg-tgttggc-ccgtgtacaagtttcctggaatggaacgtcatagagggtgagaatcccgtctttgacacggac-taccaatgc-at-tgtggtatgctctcaaagagtcgagttgtttgggaatgcagctctaaatgggtggtaaattccatctaaagctaaatattggggagagaccgatagcgaacaagtaccgtgagggaaagatgaaaagaactttggaaagagagttaaacagtacgtgaaattgctgaaagggaaacgcttgaagt-cagtcgcgtta-g-tcggggatcagccttcc---t-t--tt--ggttggtgtacttcctgatt-gacgggtcagcatcagttttgac-cggtggataagagcttgaggaatgtggcat-cttc-g-ggtgtgttatagcctcttgtt-gtatacatcgg-ttgggactgaggaactcagcacgcc-gcam--ggccgggt----t-ttt-----aaccacgt-acgtgcttaggatgctggcataatggctttaatcgacccgtcttgaaacac-ggaccaaggagtctaacatgcctgcgagtgttt-gggtgg-aaaacccg-agcg--cgt-aatgtaagtgaaa-gttagga--tccctgtcgtggggagcactgacgccyggccc-agacc-ttttgtgacggtgccgc-ggttgagcatgtatgttgggacccgaaagatggtgaactatgcctgaatagggtg-aagccagaggaaactctggt-ggaggctcgtagcgattctgacgtgcaaatcgatcgtcg-aattt-gggtata-gggg-cgaaagactaatcgaa
>Rhodocollybia_maculata_KY026688
ttcccctagtaactgcg-agtgaagagggaaa-agctcaaatttgaaatctggcagt-c-tt--t-gattgtccgagttgtaatttagagaagtgttacccg-tgttggc-ccgtgtataagtttcctggaacggaacgtcatagagggtgagaatcccgtctttgacacggac-taccaatgcact-tgtggtatgctctcaaagagtcgagttgtttgggaatgcagctctaaatgggtggtaaattccatctaaagctaaatattggggagagaccgatagcgaacaagtaccgtgagggaaagatgaaaagaactttggaaagagagttaaacagtacgtgaaattgctgaaagggaaacgcttgaagt-cagtcgcgtta-g-ttggggatcagccttcc---t-t--tt--ggttggtgtacttcctaatt-gacgggtcagcatcagttttgac-caatggataaaagcttgargaatgtggcat-ctcc-g-gatgtgttatagcctcttgct-gtatacattgg-ttgggactgaggaactcagcacgcc-gcaa--ggccgggt----t-ttt-----aaccacgt-acgtgcttaggatgctggcataatggctttaatcgacccgtcttgaaacac-ggaccaaggagtctaacatgcctgcgagtgttt-gggtgg-aaaacccg-agcg--cgt-aatgaaagtgaaa-gttagga--tctctgtcgtggagagcactgacgcccggccc-agacc-ttttgtgacggtgccgc-ggttgagcatgtatgttgggacccgaaagatggtgaactatgcctgaatagggtg-aagccagaggaaactctggt-ggaggctcgtagcgattctgacgtgcaaatcgatcgtcg-aattt-gggtata-gggg-cgaaagactaatcgaa
>Roridomyces_roridus_AY207298
ttcccctagtaactgcg-agtgaaccgggaaa-agctcaaatttaaaatctggcggt-c-cctgt-ggccgtccgagttgtaatttagagaagcgttatcca-cgctggc-ccgtgtacaagtcttctggaaggaagcatcatagagggtgagaatcccgtctttgacacggac-aaccagggt-tt-tgtgatacgctctcaacgagtcgagttgtttgggaatgcagctcaaagtgggtggtaaattccatctaaagctaaatattggggagagaccgatagcgcacaagtaccgtgagggaaagatgaaaagaactttggaaagagagttaaacagtacgtgaaattgctgaaagggaaacgcttgaagt-cagtcgtcctg-g-gcggaaatcagccttgc-----t--tt--gcttggtctactttctgttc-ggggggtcaacgtcatttttggc-tggcggacaaaggcttggagaatgtggcac-cttc-g-ggtgtgttatagctccgggtcggtatacgttgg-ctgggagtgaggaccgcggcgcgcctttat--ggccgggc----a-cttg----tgccacgttacgcgctaaggatgttggcataatggctttaatcgacccgtcttgaaacac-ggaccaaggagtctaacatgcatgcgagtgttt-gggtgg-aaaactcg-aacg--cga-aatgaaagtgaaa-gttaaga--tccctgtcgtggggagcattgacgcccggagc-agacc-ttttgtgacgcttctgc-ggtagagcatgtatgttgggacccgaaagatggtgaactatgcctgaatagggtg-aagccaggggaaaccctggt-ggaagctcgtagcgattctgacgtgcaaatcgatcgtcg-aattt-gggtata-gggg-cgaaagactaatcgaa
>Sarcomyxa_serotina_OQ286064
------------ctgcg-agtgaagcgggaaa-agctcaaatttaaaatctggcggt-c-cttgc-ggccgtccgagttgtaatctagagaagtgttatccg-cgctgga-ccgtgtacaagtctcctggaatggagcgtcatagagggtgagaatcccgtctttgacacggac-tgccagggc-tt-tgtgatgcgctctcgaagagtcgagttgtttgggaatgcagctcaaaatgggtggtaaattccatctaaagctaaatattggcgagagaccgatagcgaacaagtaccgtgagggaaagatgaaaagaactttggaaagagagttaaacagtacgtgaaattgttgaaagggaaacgcttgaagt-cagtcgcgtcg-t-tcagggatcaaccttgca-tt-t--tt--gttgggcgtacttcctgttc-gacgggtcagcatcaattttgac-cgtcggataaaggcttggggaatgtggcat-cttc-g-gatgtgttatagccctgggtc-gcatacgacgg-ttgggattgaggaactcagcacgcc-gcaa--ggccgggt----g-ttcg----caccacgt-acgtgcttaggatgctggcataatggctttaatcgacccgtcttgaaacac-ggaccaaggagtctaacatgcccgcgagtgttt-gggtgg-taaacccg-agcg--cgt-aatgaaagtgaaa-gttgaga--tctctgtcgtggagagcatcgacgcccggacc-agaac-ttttgtgacggatctgc-ggtagagcgtgtatgttgggacccgaaagatggtgaactatgcctgaatagggtg-aagccagaggaaactctggt-ggaggctcgtagcgattctgacgtgcaaatcgatcgtcg-aattt-gggtata----------------------
>Scytinotus_ringens_KY007610
ttcccctagtaactgcg-agtgaagagggaaa-agctcaaatttaaaatctggcggt-t-cttgc-agccgtccgagttgtaatttagagaagtgttatccg-cgctgga-ccgtgtacaagtctcctggaatggagcgtcatagagggtgagaatcccgtctttgacacggac-tgccagggc-tt-tgtgatgcgctctcgaagagtcgagttgtttgggaatgcagctcaaaatgggtggtaaattccatctaaagctaaatattggcgagagaccgatagcgaacaagtaccgtgagggaaagatgaaaagaactttggaaagagagttaaacagtacgtgaaattgttgaaagggaaacgcttgaagt-cagtcgcgttg-g-ctggggatcaaccttgct-ct-t--tt--gcttggcgtacttcccagtt-gatgggtcagcatcagttttgac-cgctggataaaggttgagggaatgtggcat-cttc-g-gatgtgttatagccctcagct-gtatacagcgg-ttgggactgaggaactcagcacgcc-gcaa--ggccgggt----c-ttt-----gaccacgt-acgtgcttaggatgctggcataatggctttaatcgacccgtcttgaaacac-ggaccaaggagtctaacatgcctgcgagtgttt-gggtgg-aaaacccg-agcg--cgc-aatgaaagtgaaa-gttgaga--tctctgtcgtggagagcattgacgcccagacc-agatc-ttttgtgacggacctgc-ggtagagcatgtatgttgggacccgaaagatggtgaactatgcctgaatagggtg-aagccagaggaaactctggt-ggaggctcgtagcgattctgacgtgcaaatcgatcgtcg-aattt-gggtata-gggg-cgaaagactaatcgaa
>Tectella_patellaris_OR863548
ttcccctagtaactgcg-agtgaagcgggaaa-agctcaaatttaaaatctggtggt-c-cttgt-ggctatccgagttgtaatctagagaagtgctatccg-cgctgga-ccgtgtacaagtctcttggaatagagcgtcatagagggtgagaatcccgtctttgacacggac-tgccagggc-ttatgtgatgcgctctcgaagagtcgagttgtttgggaatgcagctcaaaatgggtggtaaattccatctaaagctaaatattggcgagagaccgatagcgaacaagtaccgtgagggaaagatgaaaagaactttggaaagagagttaaacagtacgtgaaattgttgaaagggaaacgcttgaagt-cagtcgcgttg-g-ccggggatcaaccttgcattt-c--tt--gctgggcgtacttcctggtt-gacgggtcagcatcaattttgat-tgttggataaaggcctggggaatgtggcat-cttc-g-gatgtgttatagccctgggtc-gcatacaacgg-ttgggattgaggaactcagcacgcc-gcaa--ggccgggt----a-cttg----taccacgt-acgtgcttaggatgctggcataatggctttaatygacccgtcttgaaacac-ggaccaaggagtctaacatgcccgcgagtgttt-gggtgg-aaaacccg-agcg--cgt-aatgaaagtgaaa-gttgaga--cctctgtcgtggagggcatcgacgcccggacc-agacc-ttttgtgacggatccgc-ggtagagcgtgtatgttgggacccgaaagatggtgaactatgcctgaatagggtg-aagccagaggaaactctggt-ggaggctcgtagcgattctgacgtgcaaatcgatcgtcg-aattt-gggtata-gggg-cgaa------------
>Tetrapyrgos_atrocyanea_MF075139
-tcccctagtaactgcg-agtgaagagggaaa-agctcaaatttaaaatctggcagt-c-tt--t-ggctgtccgagttgtaatttagagaagtgttacccg-cgttgga-ccgtgtataagtctcctggaatggagcgtcatagagggtgagaatcccgtctttgacacggac-taccaaggc-tt-tgtggtgcgctctcaaagagtcgtgttgtttgggaatgcagcactaaatgggtggtaaattccatctaaagctaaatattggcgagagaccgatagcgaacaagtaccgtgagggaaagatgaaaagaactttggaaagagagttaaacagtacgtgaaattgctgaaagggaaacgcttgaagt-cagtcgcgttg-g-ctagggatcaaccttgc---t-t--tt--gtggggtgtacttcctagtc-aacgggtcaacatcagttttgac-cattggaaaaaggctagttgaatgtggcat-ctcc-g-gatgtgttatagcttctagtc-atatacagtgg-ttgggactgaggaactcagcacgcc-gcaa--ggccggg-----t-ttt-----aaccacgt-acgtgcttaggatgttggcataatggctttaagcgacccgtcttgaaacac-ggaccaaggagtctaacatgcctgcgagtgttt-gggtgg-caaacccg-agcg--cgt-aatgaaagtgaaa-gttgaga--tccctgtcgtggggagcatcgacgcccatacc-agagc-ttttgtgacggatatgc-ggttgagcatgtatgttgggacccgaaagatggtgaactatgcctgaatagggtg-aagccagaggaaactctggt-ggaggctcgtagcgattctgacgtgcaaatcgatcgtcg-aattt-gggtata-gggg-cgaaagactaatcgaa
>Tetrapyrgos_nigripes_MG717355
-------------------------------------------------------------------------------------------------------------------------------------------------------------ccgtctttgacacggac-taccaaggc-tt-tgtggtgcgctctcaaagagtcgtgttgtttgggaatgcagcactaaatgggtggtaaattccatctaaagctaaatattggcgagagaccgatagcgaacaagtaccgtgagggaaagatgaaaagaactttggaaagagagttaaacagtacgtgaaattgctgaaagggaaacgcttgaagt-cagtcgcgttg-g-ctagggatcaaccttgc---t-t--tt--gtggggtgtacttcctaatc-aacgggtcaacatcagttttgat-cattggaaaaaggctagttgaatgtggcat-ctcc-g-gatgtgttatagcttctagtc-atatacagtgg-ttgggactgaggaactcagcacgcc-gcaa--ggccggg-----t-ttt-----aaccacgt-acgtgcttaggatgttggcataatggctttaagcgacccgtcttgaaacac-ggaccaaggagtctaacatgcctgcgagtgttt-gggtgg-taaacccg-agcg--cgt-aatgaaagtgaaa-gttgaga--tccctgtcgtggggagcatcgacgcccatacc-agagc-ttttgtgacggatatgc-ggttgagcatgtatgttgggacccgaaagatggtgaactatgcctgaatagggtg-aagccagaggaaactctggt-ggaggctcgtagcgattctgacgtgcaaatcgatcgtcg-aattt-gggtata-gggg-cgaaagactaatcgaa
>Trogia_infundibuliformis_JQ031780
ttcccctagtaactgcg-agtgaagcgggaaa-agctcaaattttaaatctggcagt-c-tc--t-ggcwgtccgagttgtaatttagagaagtgttgcccg-cgctgga-ccgtatacaagtcctctggaatggggcgtcatagagggtgagaatcccgtctttgatacggac-taccagtgc-tt-tgtggtgcgctctcgaagagtcgagttgtttgggaatgcagctcaaaatgggtggtaaattccatctaaagctaaatacaggcgagagaccgatagcgaacaagtaccgtgagggaaagatgaaaagaactttggaaagagagttaaacagtacgtgaaattgctgaaagggaaacgcttgaagt-cagtcgtgtcg-t-tcaagaatcaaccttgc---t-t--tt--gcttggtgtactttttgttc-gatgggtcagcatcagttttgac-cattggataagggtcagggaaatgtggcat-cctc-g-gatgtgttatagtctctgatc-gtatacagtgg-ctgggactgaggaactcagcacgcc-gcaa--ggacgggt----ctttt-----gactacgttacgtgcttaggatgctggcataatggctttaatcgacccgtcttgaaacac-ggaccaaggagtctaacatgcctgcgagtgttt-gggtgg-aaaacccg-agcg--cgt-aatgaaagtgaaa-gttgaga--tctctgtcatggagagcatcgacgcccatacc-tgatg-tttactgacggatatgc-ggtagagcatgtatgttgggacccgaaagatggtgaactatgcctgaatagggtg-aagccagaggaaactctggt-ggaggctcgtagcgattctgacgtgcaaatcgatcgtcg-aattt-gggtata-gggg-cgaaagactaatcgaa
>Trogia_venenata_JQ031778
ttcccctagtaactgcg-agtgaagcgggaag-agctcaaatttaaaatctggcagt-c-tc--t-ggctgtccgagttgtaatttagagaagtgttgcccg-cgctgga-ccgtatacaagtcctctggaatggggcgtcatagagggtgagaatcccgtctttgatacggac-taccagtgc-tt-tgtggtgcgctctcgaagagtcgagttgtttgggaatgcagctcaaaatgggtggtaaattccatctaaagctaaatacaggcgagagaccgatagcgaacaagtaccgtgagggaaagatgaaaagaactttggaaagagagttaaacagtacgtgaaattgctgaaagggaaacgcttgaagt-cagtcgcgttg-t-tcaagaatcaaccttgc---t-t--tt--gcttggtgtactttttgttc-gacgggtcagcatcagttttgac-cattggataagggtcagggaaatgtggcat-cttc-g-gatgtgttatagtctctgatc-gtatacagtgg-ttgggactgaggaactcagcacgcc-gcaa--ggacgggt----c-ttt-----gactacgttacgtgcttaggatgctggcataatggctttaatcgacccgtcttgaaacac-ggaccaaggagtctaacatgcctgcgagtgttt-gggtgg-aaaacccg-agcg--cgt-aatgaaagtgaaa-gttgaga--tctctgtcatggagagcatcgacgcccatacc-tgatg-tttactgacggatatgc-ggtagagcatgtatgttgggacccgaaagatggtgaactatgcctgaatagggtg-aagccagaggaaactctggt-ggaggctcgtagcgattctgacgtgcaaatcgatcgtcg-aattt-gggtata-gggg-cgaaagactaatcgaa
>Vizzinia_domingensis_OM423646
------tagtaactgcg-agtgaagcgggaaa-agctcaaatttgaaatctggcggy-c-ct--t-ggccgtccgagttgtaatttagagaagtgttacccg-tgctgga-ccgtatacaagtcctctggaatggggcgtcatagagggtgagaatcccgtctttgatacggac-taccagtgc-at-tgtggtgcgctctcaaagagtcgagttgtttgggaatgcagctcaaaatgggtggtaaattccatctaaagctaaatacaggcgagagaccgatagcgaacaagtaccgtgagggaaagatgaaaagaactttggaaagagagttaaacagtacgtgaaattgctgaaagggaaacgcttgaagt-cagtcgcgttg-g-cttggaatcaaccttgc--------tt--gcttggtgtacttccttgtc-gacgggtcagcatcagtttcgac-cgctggataaaggtcatcggaatgtggcac-cttc-g-ggtgtgttatagcctttgatc-atatacagcgg-ttgggactgaggaactcagcacgcc-gcaa--ggccgggt----t-ttt-----aaccacgt-acgtgcttangatgctggcataatggctttaatcgacccgtcttgaaacac-ggaccanggagtctaacatgcctgcgagtgt---------------------------------------------------------------------------------------------------------------------------------------------------------------------------------------------------------------------------------------------------------------------
>Vizzinia_nigripes_OM423648
---------------cg-agtgaagcgggaaa-agctcaaatttgaaatctggcagt-c-ytttt-ggctgtccgagttgtaatttagagaagtgctacccg-cgctgga-ccgtatacaagtcctctggaatggggcgtcatggagggtgagaatcccgtctttgatacggac-taccagtgc-tt-tgtggtgcgctctcaaagagtcgagttgtttgggaatgcagctcaaaatgggtggtaaattccatctaaagctaaatacaggcgagagaccgatagcgaacaagtaccgtgagggaaagatgaaaagaactttggaaagagagttaaacagtacgtgaaattgctgaaagggaaacgcttgaagt-cagtcgcgttg-g-cacagaatcagccttgc---t-t--tt--gcttggtgtacttctatgtc-gatgggtcagcatcagtttcgac-cattggataagggtcattggaatgtggcac-ctcc-g-ggtgtgttatagcctttgatc-gtatacagtgg-ttgggactgaggaactcagcacgcc-gcaa--ggccgggt----t-ttt-----aaccacgtaacgtgcttaggatgctggcataatggctttaatcgacccgtcttgaaacac-ggaccaaggagtctaacatgcctgcgagtgttt-gggtgg-aaaacccg-agcg--cgs-watgaaagtgaaa-gttgaga--tctctgtcatggagagcatcgacgcccatacc-tgaag-tttactgacggatatgc-ggtagagcatgtatgttgggacc---------------------------------------------------------------------------------------------------------------------------------
>Xeromphalina_campanella_KM011910
ttcccctagtaactgcg-agtgaagcgggaaa-agctcaaatttaaaatctggcggt-c-ttt---ggccgtccgagttgtaatttagagaagtgttatccg-cgctgga-ccgtgtacaagtctcctggaacggagcgtcatagagggtgagaatcccgtctttgacacggac-caccagtgc-tt-tgtgatgcgctctcgaagagtcgagttgtttgggaatgcagctcaaaatgggtggtaaattccatctaaagctaaatattggcgagagaccgatagcgaacaagtaccgtgagggaaagatgaaaagaactttggaaagagagttaaacagtacgtgaaattgttgaaagggaaacgcttgaagt-cagtcgcgttg-t-ccggggatcaaccttgca-tt-c--gt--gcttggygtacttcccggtc-gacgggtcagcatcaattttgac-cgctggataaaggtcaggggaatgtggcat-cctc-g-gatgtgttataacctctggtc-gcatacagcgg-ttgggattgaggaactcagcacgcc-gcaa--ggccgggt----t-ttt-----aaccacgt-acgtgcttaggatgctggcataatggctttaatcgacccgtcttgaaacac-ggaccaaggagtctaacatgcccgcgagtgttt-gggtgg-aaaacccg-agcg--cgt-aatgaaagtgaaa-gttgaga--tctctgtcgtggagagcatcgacgcccggacc-agacc-ttytgtgacggatccgc-ggtagagcgtgtatgttgggacccgaaagatggtgaactatgcctgaatagggtg-aagccagaggaaactctcgt-ggaggctcgtagcgattctgacgtgcaaatcgatcgtcg-aattt-gggtata-gggg-cgaaagactaatcgaa
>_Campanella_sp_AY916668
----------------------------------------------------------------------------------------------------------------------caagtctcctggaatggagcgtcatagagggtgagaatcccgtctttggcacggac-taccaaggc-tt-tgtggtgcgctctcaaagagtcgtgttgtttgggaatgcagcactaaatgggtggtaaattccatctaaagctaaatattggcgagagaccgatagcgaacaagtaccgtgagggaaagatgaaaagaactttggaaagagagttaaacagtacgtgaaattgctgaaagggaaacgcttgaagt-cagtcgcgttg-g-ctagggatcaaccttgc---t-t--tt--gtggggtgtacttcytagtt-aacgggtcaacatcagttttgac-tgctggaaaaaggctagggaaatgtgacaa-ctcc-g-gttgtgttatagtctctagtc-atatacagtgg-ttgggactgaggaactcagcacgcc-gcaa--ggccgggt----t-ttt-----aaccacgt-tcgtgcttaggatgttggcataatggctttaagcgacccgtcttgaaacac-ggaccaaggagtctaacatgcctgcgagtattt-gggtgg-aaaacccg-agtg--cgt-aatgaaagtgaaa-gttgaga--tccctgtcgtggggagcatcgacgcccatacc-agaac-ttctgtgacggatatgc-ggttgagcatgtatgttgggacccgaaagatggtgaactatgcctgaatagggtg-aagccagaggaaactctggt-ggaggctcgtagcgattctgacgtgcaaatcgatcgtcg-aattt-gggtata-gggg-cgaaagactaatcgaa
>_Campanella_sp_MG717352
--------------------------------------------------------------------------------------------------------tctgga-ccgtgtacaagtctcctggaatggagcgtcatagagggtgagaatcccgtctttggcacggac-taccaaggc-tt-tgtggtgcgctctcaaagagtcgtgttgtttgggaatgcagcactaaatgggtggtaaattccatctaaagctaaatattggcgagagaccgatagcgaacaagtaccgtgagggaaagatgaaaagaactttggaaagagagttaaacagtacgtgaaattgctgaaagggaaacgcttgaagt-cagtcgcgttg-t-ctagggatcaaccttgc---t-t--tt--gtggggtgtacttcctagtt-aacgggtcaacatcagttttgac-tgctggaaaaaggctagggaaatgtgacaa-ctcc-g-gttgtgttatagtctctagtc-atatacagtgg-ttgggactgaggaactcagcacgcc-gcaa--ggccgggt----t-ttt-----aaccacgt-tcgtgcttaggatgttggcataatggcttyaagcgacccgtcttgaaacac-ggaccaaggagtctaacatgcctgcgagtattt-gggtgg-aaaacccg-agtg--cgc-aatgaaagtgaaa-gttgaga--tccctgtcgtggggagcatcgacgcccatacc-tgaac-ttctgtgacggatatgc-ggttgagcatgtatgttgggacccgaaagatggtgaactatgcctgaatagggtg-aagccagaggaaactctggt-ggaggctcgtagcgattctgacgtgcaaatcgatcgtcg-aattt-gggtata-gggg-cgaaagactaatcgaa
>_Campanella_sp_MG717353
----------------------------------------------------------------------------------------------------------------------------------------------------------atcccgtctttgacacggac-taccaaggc-tt-tgtggtgcgctctcgaagagtcgtgttgtttgggaatgcagcactaaatgggtggtaaattccatctaaagctaaatattggcgagagaccgatagcgaacaagtaccgtgagggaaagatgaaaagaactttggaaagagagttaaacagtacgtgaaattgctgaaagggaaacgcttgaagt-cagtcgcgttg-g-ctagggatcaaccttgc---t-t--tt--gtggggtgtactttctagtt-aacgggtcaacatcagttttgac-tgctggagaaaggctaggagaatgtgacaa-ctcc-g-gttgtgttatagcttctagtc-atatacagtgg-ttgggactgaggaactcagcacgcc-gaaa--ggccgggt----t-ttt-----aaccacgt-tcgtgcttaggatgttggcataatggctttaagcgacccgtcttgaaacac-ggaccaaggagtctaacatgcctgcgagtattt-gggtgg-aaaacccg-agtg--cgc-aatgaaagtgaaa-gttgaga--tccctgtcgtggggagcatcgacgcccatacc-tgagc-ttctgtgacggatatgc-ggttgagcatgtatgttgggacccgaaagatggtgaactatgcctgaatagggtg-aagccagaggaaactctggt-ggaggctcgtagcgattctgacgtgcaaatcgatcgtcg-aattt-gggtata-gggg-cgaaagactaatcgaa
>_Marasmiellus_alnicola_KY302682
-tcccctagtaactgcg-agtgaagagggata-agctcaaatttaaaatctggcagt-c-tt--t-gattgtccgagttgtaatttagagaagtgttacccg-tgttggg-ccgtgtataagtctcctggaatggagcgtcatagagggtgagaatcccgtctttgacacggac-ttccaatac-at-tgtggtatgctctcgaagagtcgagttgtttgggaatgcagctctaaatgggtggtaaattccatctaaagctaaatattggggagagaccgatagcgaacaagtaccgtgagggaaagatgaaaagaactttggaaagagagttaaacagtacgtgaaattgctgaaagggaaacgcttgaagt-cagtcgcgttg-g-tttgggatcagccttcc---t-t--tt--ggttggtgtatttccttact-gatgggtcagcatcagttttgat-cagtggataagaacttgaggaatgtggcac-tttc-g-ggtgtgttatagcctcttgtt-gtatacattgg-ttgggactgaggaactcagcacgcc-gaaa--ggccgggt----c-ttt-----gaccacgt-tcgtgcttaggatgctggcataatggctttaatcgacccgtcttgaaacac-ggaccaaggagtctaacatgcctgcgagtgttt-gggtgg-aaaactcg-aacg--cgc-aatgaaagtgaaa-gttagga--tctctgtcgtggagagcactgacgcccggccc-agagc-ttctgtgacggtgctgc-ggttgagcatgtatgttgggacccgaaagatggtgaactatgcctgaatagggtg-aagccagaggaaactctggt-ggaggctcgtagcgattctgacgtgcaaatcgatcgtcg-aattt-gggtata-gggg-cgaaagactaatcgaa
>_Marasmiellus_bicoloripes_KY817233
----------------------aagagggaaa-agctcaaatttaaaatctggcggt-c-tt--t-ggctgtccgagttgtaatttagagaagtgttacccg-cgttgga-ccgtgtataagtctcctggaatggagcgtcatagagggtgagaatcccgtctttgacacggac-taccaaggc-tt-tgtggtgcgctctcgaagagtcgtgttgtttgggaatgcagcactaaatgggtggtaaattccatctaaagctaaatattggcgagagaccgatagcgaacaagtaccgtgagggaaagatgaaaagaactttggaaagagagttaaacagtacgtgaaattgctgaaagggaaacgcttgaagt-cagtcgcgttt-g-ctagggatcaaccttgc---t-t--tt--gtggggtgtacttcctagtt-aacgggtcaacatcagttttgac-tgctggaaaaaggctagaggaatgtggcat-ctcc-g-gatgtgttatagcctctagtc-atatacagtgg-ttgggactgaggaactcagcacgcc-gcaa--ggccgggt----t-ttt-----aaccacgt-acgtgcttaggatgttggcataatggctttaagcgacccgtcttgaaacac-ggaccaaggagtctaacatgcctgcgagtgttt-gggtgg-aaaacccg-agcg--cgc-aatgaaagtgaaa-gttgaga--tccctgtcgtggggagcatcgacgcccatgcc-tgagc-ttttgtgacggacatgcgggttgagcatgtatgttgggacccgaaagatggtgaactatgcctg----------------------------------------------------------------------------------------------------------
>_Marasmiellus_gregarius_MK278330
--------------gtg-aatgtagtgggaaa-agctc-gatttaaaatctggcagt-c-tt--t-ggctgtccgagttgtaatttagagaagtgttacccg-cgttgga-ccgtgtataagtctcctggaatggagcgtcatagagggtgagaatcccgtctttgacacggac-taccaaggc-tt-tgtggtgcgctctcgaagagtcgtgttgtttgggaatgcagcactaaatgggtggtaaattccatctaaagctaaatattggcgagagaccgatagcgaacaagtaccgtgagggaaagatgaaaagaactttggaaagagagttaaacagtacgtgaaattgctgaaagggaaacgcttgaagt-cagtcgcgttg-g-ctggggatcaaccttgc---t-t--tt--gtggggtgtacttcctactc-aacgggtcaacatcagttttgac-cactggaaaaaggctagttgaatgtggcat-ctccgg-gatgtgttatagcttctagtc-atatacagtgg-ttgggactgaggaactcagcacgcc-gcaa--ggccgggt----t-ttt-----aaccacgt-acgtgcttaggatgttggcataatggctttaagcgacccgtcttgaaacac-ggaccaaggagtctaacatgcctgcgagtgttt-gggtgg-aaaacccg-agcg--cgt-aatgaaagtgaaa-gttgaga--tccctgtcgtggggagcatcgacgcccatacc-tgatc-ttctgtgacggatatgc-ggttgagcatgtatgttgggacccgaaagatggtgaactatgcctgaatagggtg-aagccagaggaaactctggt-ggaggctcgtagcgattctgacgtgcaaatcgatcgtcg-aattt-gggtata-gggg-cgaaagactaatcgaa
>_Marasmiellus_griseobrunneus_MK660195
-------------------------------------------------------------------------------------------------------------------------------------------------------------------------------------------------------------------------------------------------------------------------------------------------------------------------------------------------------------------------------------------------------------------------------------------------------------------------------------------------------------------------------------------------------------------------------------------------------------------------------------------------------gacccgtcttgaaacacgggaccaaggagtctaacatgcctgcgagtgttt-gggtgg-aaaacccg-agcg--cgtaaatgaaagtgaaa-gttagga--tccctgtcgtggggagcactgacgcccatgcctgaact-ttttgtgacggacatgc-ggttgagcatgtatgttgggacccgaaagatggtgaactatgcctgaatagggtg-aagccagaggaaactctggt-ggaggctcgtagcgattctgacgtgcaaatcgatcgtcg-aattt-gggtata-gggg-cgaaagactaatcgaa
>_Marasmiellus_medogensis_PQ637013
ttcccctagtaactgcg-agtgaagagggaag-agctcaaatttaaaatctggcagt-c-tc--t-gattgtccgagttgtaatttagagaagtgttacccg-cgttgga-ccgtgtacaagtctcctggaatggagcgtcatagagggtgagaatcccgtctttgacacggac-taccaaggc-tt-tgtggtgcgctctcgaagagtcgtgttgtttgggaatgcagcactaaatgggtggtaaattccatctaaagctaaatattggcgagagaccgatagcgaacaagtaccgtgagggaaagatgaaaagaactttggaaagagagttaaacagtacgtgaaattgctgaaagggaaacgcttgaagt-cagtcgcgttg-g-ctagggatcaaccttgc---t-t--tt--gtggggtgtacttcctagtt-aacgggtcaacatcagttttgac-tgctggaaaaaggttagaggaatgtggcat-cttt-g-gatgtgttatagcctctggtc-atatacagtgg-ttgggactgaggaactcagcacgcc-gaaa--ggccgggt----t-ttt-----aaccacgt-tcgtgcttaggatgttggcataatggctttaagcgacccgtcttgaaacac-ggaccaaggagtctaacatgcctgcgagtgttt-gggtgg-aaaacccg-agcg--cgt-aatgaaagtgaaa-gttgaga--tccctgtcgtggggagcatcgacgcccatacc-tgaac-tcttgtgacggatatgc-ggttgagcatgtatgttgggacccgaaagatggtgaactatgcctgaatagggtg-aagccagaggaaactctggt-ggaggctcgtagcgattctgacgtgcaaatcgatcgtcg-aattt-gggtata-gggg-cgaaagactaatcgaa
>_Marasmiellus_minutisporus_PP890011
ttcccctagtaactgcg-agtgaagagggaaa-agctcaaatttaaaatctggcagt-c-tt--t-ggctgtccgagttgtaatctagagaagtgttacccg-tgttgga-ccgtgtataagtctcctggaatggagcgtcatagagggtgagaatcccgtctttgacacggac-taccagcgc-tt-tgtggtgcgctctcgaagagtcgtgttgtttgggaatgcagcactaaatgggtggtaaattccatctaaagctaaatattggcgagagaccgatagcgaacaagtaccgtgagggaaagatgaaaagaactttggaaagagagttaaacagtacgtgaaattgctgaaagggaaacgcttgaagt-cagtcgcgttg-g-ctagggatcaaccttgc---t-a--tt--gtggggtgtacttcctagtc-aacgggtcaacatcagttttgac-tactggaaaaaggctagaggaatgtggcat-ctcc-g-gatgtgttatagcctctagtc-atatacagtgg-ttgggactgaggaactcagcacgcc-gcaa--ggccgggt----t-ttt-----aaccacgt-tcgtgcttaggatgttggcataatggctttaagcgacccgtcttgaaacac-ggaccaaggagtctaacatgcctgcgagtgttt-gggtgg-aaaacccg-agcg--cgt-aatgaaagtgaaa-gttagga--tccctgtcgtggggagcactgacgcccatgcc-tgaac-ttctgtgacggacatgc-ggttgagcatgtatgttgggacccgaaagatggtgaactatgcctgaatagggtg-aagccagaggaaactctggt-ggaggctcgtagcgattctgacgtgcaaatcgatcgtcg-aattt-gggtata-gggg-cgaaagactaatcgaa
>_Marasmiellus_subgregarius_PQ637011
ttcccctagtaactgcg-agtgaagagggaaa-agctcaaatttaaaatctggcagt-c-tt--c-gattgtccgagttgtaatttagagaagtgttacccg-cgttgga-ccgtgtataagtctcctggaatggagcgtcatagagggtgagaatcccgtctttgacacggac-taccaaggc-tt-tgtggtgcgctctcgaagagtcgtgttgtttgggaatgcagcactaaatgggtggtaaattccatctaaagctaaatattggcgagagaccgatagcgaacaagtaccgtgagggaaagatgaaaagaactttggaaagagagttaaacagtacgtgaaattgctgaaagggaaacgcttgaagt-cagtcgcgttg-t-ctagggatcaaccttgc---t-t--tt--gtggggtgtacttcctagtc-aacgggtcaacatcagttttgat-cactggaaaaaggctagttgaatgtggcat-ctca-t-gatgtgttatagcttctagtc-atatacagtgg-ttgggactgaggaactcagcacgcc-gcaa--ggccgggt----t-ttt-----aaccacgt-tcgtgcttaggatgttggcataatggctttaagcgacccgtcttgaaacac-ggaccaaggagtctaacatgcctgcgagtgttt-gggtgg-aaaacccg-agcg--cgt-aatgaaagtgaaa-gttgaga--tccctgtcgtggggagcatcgacgcccatacc-agacc-ttttgtgacggatatgc-ggttgagcatgtatgttgggacccgaaagatggtgaactatgcctgaatagggtg-aagccagaggaaactctggt-ggaggctcgtagcgattctgacgtgcaaatcgatcgtcg-aattt-gggtata-gggg-cgaaagactaatcgaa
>_Marasmiellus_thailandicus_PP890009
ttcccctagtaactgcg-agtgaagagggaaa-agctcaaatttaaaatctggcagt-c-tt--t-ggctgtccgagttgtaatttagagaagtgttacccg-cgttgga-ccgtgtataagtctcctggaatggagcgtcatagagggtgagaatcccgtctttgacacggac-taccaaggc-tt-tgtggtgcgctctcgaagagtcgtgttgtttgggaatgcagcactaaatgggtggtaaattccatctaaagctaaatattggcgagagaccgatagcgaacaagtaccgtgagggaaagatgaaaagaactttggaaagagagttaaacagtacgtgaaattgctgaaagggaaacgcttgaagt-cagtcgcgttg-g-ctagggatcaaccttgc---t-t--tt--gtggggtgtacttcctagtt-aacgggtcaacatcagttttgac-tgctggaaaaaggctggaggaatgtggcat-cctt-g-gatgtgttatagcctctagtc-atatacagtgg-ttgggactgaggaactcagcacgcc-gcaa--ggccgggt----t-ttt-----aaccacgt-acgtgcttaggatgttggcataatggctttaagcgacccgtcttgaaacac-ggaccaaggagtctaacatgcctgcgagtgttt-gggtgg-aaaacccg-agcg--cgt-aatgaaagtgaaa-gttgaga--tccctgtcgtggggagcatcgacgcccatgcc-tgaac-ttttgtgacggacatgc-ggttgagcatgtatgttgggacccgaaagatggtgaactatgcctgaatagggtg-aagccagaggaaactctggt-ggaggctcgtagcgattctgacgtgcaaatcgatcgtcg-aattt-gggtata-gg-------------------
