# Supplementary material for: Human Activity Impacts on Macrofungal Diversity: A Case Study of Grazing in Subtropical Forests
Source: J Fungi (Basel). 2025 Oct 20;11(10):749. doi: 10.3390/jof11100749 (PMC12565215; doi:10.3390/jof11100749)
Supplement: Supplementary file 1 [file jof-11-00749-s001.zip › Alignments S4.fas]

>DQ486687.1 Cheimonophyllum candidissimum voucher PBM 2411 (WTU) Washington internal transcribed spacer 1, 5.8S ribosomal RNA gene, and internal transcribed spacer 2, complete sequence
t----a-attcaaa-ga-g-tt-gtagctggcac-tt------tg-----g-tgc-a-tgtgcacacttttt-------gtta--cta-ctt-ttccac-c-tgtgaacctt----tgtaga-cta----tg-----------------gac-----------------aa-------acctc-----------atctgaa---------------------------aat--------------gatgg---------------------attgaaggcct--------tg------------ct---------------------------------tttta----actaa-------agc--tt-cctttgcagt--------------------t-tat--------agtctatg-tttt-t-----------acacaccctt-----a-caag---tt-aatgaatg-----t--catt-t------actggtctt-------------ttg---accttt---aaaaaac-tatacaactttcagcaacggatctcttggctctcgcatcgatgaagaacgcagcgaaatgcgataagtaatgtgaattgcagaattcagtgaatcatcgaatctttgaa---cgcaccttgcgctccttgg-tattccgaggagcatgc-ctgtttgagtgtc-att-aaatt-c-tcaacctta---c--cact---tt----attgt----------gaataaggcttgga-tgtggggg------t---tt-gtcggtctttc------------att-a-gatcggctcctctcaaatacattagt-gata-a------ctt--gta----g---ttg--t---------cc-----tatgg-tgtgataa-t-tatctacgcct------------tgtgcatga--------------c-tactt-tt---aatgg--ttg-ttgcttat-aactg------tctg-tta---caagac------aac-tt-------ctt-----------gact-------------
>DQ490644.1 Mycena amabilissima isolate AFTOL-ID 1686 internal transcribed spacer 1, 5.8S ribosomal RNA gene, and internal transcribed spacer 2, complete sequence
-------att---g-ga-g-tt-gtagctgactg-ct------tcgg---c-agt-a-tgtgctcgcttcatt------------ctt-ctt-ttccac-c-tgtgcaccttt---tgtagg-cta----tg-----------------------------------ttaa----------ct------------ctcgctcgt---gggcttt------------ctagtccattc--------ggcggat-------------------ttcaagaggct--------tg------------gt---------------------------------tgtcc----gttag-------ggc--ttccatccgcttgttct----------------t-cata-------gttctatg-tctt-------------atacactctt-----t-aata---ac-ctagaatg-----t--cttt-------tgtgggtctt-gt----------------acctat-----aaact-tatacaacttttaacaacggatctcttggctctcgcatcgatgaagaacgcagcgaaatgcgataagtaatgtgaattgcagaattcagtgaatcatcgaatctttgaa---cgcaccttgcgccctttgg-tattccgaagggcatgc-ctgtttgagtgtc-att-aaatt-c-tcaaacctc---t--tgcta--gt----ttact----ctagt-ctcgaggctttgga-tatgggag---tc-t---tt-gctggaaccta---ttcatt---tag-g-gttcagctctccttaaatgcattagc-ggtt-a------act--tgat---c---cct--t---------tc-----attgg-tgtgataa-t-tatctacgcct------------ttc--------gaaatggatc-gc-agaat------gttaa------tagcttct-aatcag-----tctc-tag---tcggac------aac-ct-----tatat-----------gaccat-----------
>DQ494677.1 Mycena plumbea isolate AFTOL-ID 1631 internal transcribed spacer 1, 5.8S ribosomal RNA gene, and internal transcribed spacer 2, complete sequence
tacg---att---g-gt-a-ct-gatgctggctc-tt------tact---g-ggc-a-tgtgctcg--t-cc----at--cta--ttt-atc-t-tctc-t-tgtgcacatct---tgtagt-ctt----------------g------ga-tga--------------aa--------c-ct------------ctcgca------gtca-----------------aa---------------tgcgg---------------------tttg-ggagat--------tg---gg------------------------------------------cgcg---a-gcc-----------c--tt-ttcctgcttc--------------------t-tc-a-------aggctatg-tttt-c-----------atatacac-t-at----aaag---tt-tcagaatg-----t--cttt-t------aaaga-ttg--t-gc-ttgtc-gca---gtcatt-----aaacc-tatacaactttcagcaacggatctcttggctctcctatcgatgaagaacgcagcgaaatgcgataagtaatgtgaattgcagaattcagtgaatcatcgaatctttgaa---cgcaccttgcgccctttgg-tattccgaagggcatgc-ctgtttgagtgtc-att-aaatt-a-tcaaccttg---c--tcgc---tt----ttaccgg----ctt-gagtgaggcttgga-tgtgaggg------c---tt-gctggcttcc----ttcagt---gga-t-ggtctgctccctttaaatgcattagt-ggga-t------cct--ttgtgg-a---ccg--t---------ca-----cttgg-tgtgataa-t-tatctatgcca------------tat--------gactttgaag--c--aaac-tt---atggg--aac-ccgctcat-aaccg------tctt-c-------ggac------aat-ct--------t------------gacatt-----------
>EU517509.1 Resinomycena rhododendri voucher TENN50793 clone 2 18S ribosomal RNA gene, partial sequence; internal transcribed spacer 1, 5.8S ribosomal RNA gene, and internal transcribed spacer 2, complete sequence; and large subunit ribosomal RNA gene, pa
tacg---ctt-g-a-gt-g-tt-gatgctggcct-tc-------------g-ggc-a-tgtgctcgcat-tc-a--aa-ccta--ttt-atc-t-tctc-t-tgtgcaccttt---tgtagt-ctt----tg-----------------aagtcaa-------------------------tc------------tccgct------gc------------------aaa---------------tgcgg-------------------gttttg-ggggct--------tg---agcgc----------------------------------------------aggcc----------cc--tt-----------------------ggggct--t-caaa-------gaactatg-tctt-------------atatactc-t-a--tt-gaag---tt-acagaatg-----t--catc-tt-----aaagg-cag--c-gc-tagtc-gca---gtcatt----aaacct-aatacaactttcaacaacggatctcttggctctcccatcgatgaagaacgcagcgaaatgcgataagtaatgtgaattgcagaattcagtgaatcatcgaatctttgaa---cgcaccttgcgccctttgg-tattccgaagggcatgc-ctgtttgagtgtc-att-aaatt-a-tcaaccttg---a--agg----ct----ttgtt------gct-cttcttggcttgga-tgtgaggg----c-t---tt-gctggcttcc----ttcagt---ggatt-ggtctgctccctttaaatgcattagt-ggga-t------ctc--ttgtgg-a---ccg--t---------ca-----ctggg-tgtgataa-t-tatctactcct------------ctt--------gactttgaag--c--aaac-tt---atggg--aac-ctgcttat-aaccg------tcct-tcag--ctggac------aat-tc------aaat-----------cttaatttgacctcaaa
>EU517518.1 Cruentomycena viscidocruenta voucher K(M)117458 clone C5 18S ribosomal RNA gene, partial sequence; internal transcribed spacer 1, 5.8S ribosomal RNA gene, and internal transcribed spacer 2, complete sequence; and large subunit ribosomal RNA ge
tacgc--ttt-g-a-gt-g-tt-gatgctggccc-tt------tcgg---g-ggc-a-tgtgctcgcat-tc----aa-acta--ttt-atc-t-tctc-t-tgtgcaccttt---tgtagt-ctt----tg-----------------aatgtc--------------ac--------c-tt------------tccgct------gc------------------aaa---------------cgcgg-------------------gttttg-gagaggcttc---gtg----------------------------------------------------------------------c--tt-----------------tttctctgggct--t-ca-a-------agactatg-tctt-c-----------atatacgt-t-a-----aaca---gt-ttagaatg-----t--cttt-tt-----aacgg-cct--a----------aca---gccatt----aaacct-aatacaactttcaacaacggatctcttggctctcccatcgatgaagaacgcagcgaaatgcgataagtaatgtgaattgcagaattcagtgaatcatcgaatctttgaa---cgcaccttgcgccctttgg-tattccgaagggcatgc-ctgtttgagtgtc-att-aaatt-a-tcaaccttg---a--aagc---tt----ttgtg------gct-cttcttggcttgga-tgtgaggg----c-t---tt-gctggcttcc----ttcagt---ggatt-ggtctgctccctttaaatgcattagt-ggga-t------ctc--ttgtgg-a---ccg--t---------ca-----cttgg-tgtgataa-t-tatctacgccg------------ctt--------gactttgtag--c-aaatc-tt---atggg--aac-ctgcttattaaccg------tccc-tcgc--ttggac------aac-tt--------tc-----------tttaatttgacctcaaa
>EU623664.1 Megacollybia clitocyboidea voucher TENN62231 18S ribosomal RNA gene, partial sequence; internal transcribed spacer 1, 5.8S ribosomal RNA gene, and internal transcribed spacer 2, complete sequence; and large subunit ribosomal RNA gene, partial
gaaat--gcggtag-ttag-tt--gagctgactc-cct----ttaag---g-agt-a-tgtgctcgctatatcg-----ctttt-tctaact-cctyca-c-tgtgcaccccat--tgtagg-ctt---at--------------------------------------ga--------------------------------------------------------------------------taagg--------------t------tttaagaaggc----------------------------------------------------------------------------------att-catctgcttgcttt--------caactt--t-tgt--------agcctatg-tcttac-----------acaaactctt----ttgatag---tcttatgaatg-----t--gtgtatcc--aaattggtctt--t------------g---atcaatacaagtcata-tatacaactttcagcaacggatctcttggctctcgcatcgatgaagaacgcagcgaaatgcgataagtaatgtgaattgcagaattcagtgaatcatcgaatctttgaa---cgcaccttgcactccttgggtattccgaggagtatgc-ctgtttgagtgtc-att-atatt-c-tcaaaaacc---t--aact---gt----tttctga---atgg-ctaggctttttgga-tgtgaggg--a-------tt-gctggctttcg----------------a-gtccggctcccttcaaatgcattagt-ggtt-g------ctt--cattca--------------------ct-----tagag-tgtgatag-tatatctacgcct------------gttacag----tgaactgata--c-aaatc-------------atc-cgctttcc-aactg------tctt-gatt--tgaaacataacagacatt--------tt-----------gactatttgacctcaaa
>EU846251.1 Mycena tenax voucher OSC 113746 18S ribosomal RNA gene, partial sequence; internal transcribed spacer 1, 5.8S ribosomal RNA gene, and internal transcribed spacer 2, complete sequence; and 28S ribosomal RNA gene, partial sequence
tacg---ttg---g-tc-t-ct-gatgctggctc-tt------cact---g-agc-a-tgtgctcgt-g-cc----at-acta--ttt-atc-t-tctc-t-tgtgcacctct---tgtagt-cct----tg------aaa--------aaagtg--------------aa--------c-ct------------ctcgca------gc-------------------aa---------------tgcgg---------------------tttg-ggggaa--------tg---gg------------------------------------------cgcg---a-gcc-----------c--tt-cccctgcttgc------------tttct--t-tc-a-------aggctatg-tttt-c-----------atatacac-c-at----aaag---tt-acagaatg-----t--cttt-t------aaaga-ttg--t-gc-tagtc-gca---gtcatt-----aaacc-tatacaactttcagcaacggatctcttggctctcccatcgatgaagaacgcagcgaaatgcgataagtaatgtgaattgcagaattcagtgaatcatcgaatctttgaa---cgcaccttgcgccctttgg-tattccgaagggcatgc-ctgtttgagtgtc-att-aaatt-a-tcaacccaa---a--aggc---tt----ttattag----tct-ctttgtggcttgga-cgtggggg------t---tt-gctggcttcc----ttcagt---gga-t-ggtctgctccccttaaatgcattagc-ggga-t------ctc--ttgtgg-a---ccg--t---------ca-----cttgg-tgtgataa-t-tatctataccac-----------gtt--------ggccttgaag--c-aaaac-tt---atggg--aat-ccgctcat-aaccg------tctt-c-------ggac------aac-tc--------tt-----------gacattttgacctcaaa
>FN394552.1 Mycena lammiensis ITS1, 5.8S rRNA gene and ITS2, specimen voucher 165927
-------act-t-g-gt-g-tt--gagctggccc-ta-----gtc-----g-ggc-a-tgtgcttgca--tc----at-atta--ttt-acc-tatctc-t-tgtgcaccttt---tgtagt-ctt----tg-------------------------------------aa--------g-tg------------ttcgca------gtca-----------------aa---------------tgcgg---------------------tttt-ggggat--------tg---ggctt---------------------------------------tgtt---g-cgc-----------t--tt-cccctg----------------tttgct--t-ca-a-------aggctatg-tttt-t-----------atacacac-t-a--tt-aaag---tc-acagaatg-----t--ctct-t------attga-ctt--t----------tga---gtcagt-----aaatc-tatacaactttcagcaacggatctcttggctctcccatcgatgaagaacgcagcgaaatgcgataagtaatgtgaattgcagaattcagtgaatcatcgaatctttgaa---cgcaccttgcgccctttgg-tattccgaagggcatgc-ctgtttgagtgtc-att-maatt-c-tcaaccttg---c--aag----------tttt--------gc-ttgcgaggcttgga-tgtgaggg---tt-t---tt-gctggcttcc---attcagtt--gga-t-ggtctgctccctttaaattcattagt-ggga-t------cct--ttgtgg-a---tgg--t---------ca-----cttgg-tgtgataa-t-tatctacgccg------------cct--------gactctgaaa--c-aagac-tt---gtggg--aac-ctgcttat-aaccg------tctc-tttt--ggagac------agc-ctac-----att-----------gacaatttgacctcaaa
>FN394553.1 Mycena rosea ITS1, 5.8S rRNA gene and ITS2, specimen voucher CBH383
-------act-t-g-gt-g-tt--gagctggccc-ta-----tt------g-ggc-a-tgtgctcgca--tc----at-attat-ttt-atc-tatctc-t-tgtgcaccttt---tgtagt-ctt----tg-------------------------------------aa--------g-tg------------ttcgca------gtc------------------aa---------------tgcgg---------------------tttt-gggtct--------tg---ggctt---------------------------------------tgct---g-ccc-----------t--tt-tccctg----------------tttgct--t-ca-a-------aggctatg-tttt-t-----------atatacac-t-a--tt-aaag---tc-acagaatg-----t--ctct-t------attga-ctt--c----------cga---gtcggt-----aaatc-tatacaactttcagcaacggatctcttggctctcccatcgatgaagaacgcagcgaaatgcgataagtaatgtgaattgcagaattcagtgaatcatcgaatctttgaa---cgcaccttgcgccctttgg-tattccgaagggcatgc-ctgtttgagtgtc-att-aaatt-c-tcaaccttg---c--aagc---------tttt--------gc-ttgtgaggcttgga-tgtgaggg---tt-t---tt-gctggcttcc----ttcattt--gga-t-ggtctgctccctttaaatttattagt-ggga-t------cct--ttgtgg-a---tgg--t---------ca-----cttgg-tgtgataa-t-tatctacgccg------------cct--------gactctgata--c-aagac-tt---gtggg--aac-ccgcttat-aaccg------tctc-ttca-gagagac------aac-ttat-----att-----------gacaatttgacctcaaa
>FN394560.1 Mycena dura ITS1, 5.8S rRNA gene and ITS2, specimen voucher 10315
-------act-t-g-gt-g-tt--gagctggccc-ta-----tt------g-ggc-a-tgtgcttgca--tc----at-atta--ttt-atc-tatctc-t-tgtgcaccttt---tgtagt-ctt----tg-------------------------------------aa--------g-cg-----------tttcgca------gtc------------------aa---------------tgcgg---------------------tttt-gggacc--------tg---ggctt---------------------------------------tgct---g-tcc-----------t--tt-tccctg----------------tttgct--t-ca-a-------aggctatg-tttt-t-----------atacacac-t-a--tt-aaag---tc-acagaatg-----t--ctct-t------attga-ctt--t----------cga---gtcagt-----aaatc-tatacaactttcagcaacggatctcttggctctcccatcgatgaagaacgcagcgaaatgcgataagtaatgtgaattgcagaattcagtgaatcatcgaatctttgaa---cgcaccttgcgccctttgg-tattccgaagggcatgc-ctgtttgagtgtc-att-aaatt-c-tcaaccttg---c--aagc-----------tt--------gc-ttgcgaggcttgga-tgtgaggg---ta-t---tt-gctggcttcc----ttcattt--gga-t-ggtctgctccctttaaatttattagt-ggaa-t------cct--ttgtgg-a---tgg--t---------ca-----cttgg-tgtgataa-t-tatctacgccg------------cct--------gactatgaaa--c-aagac-tt---gtggg--aac-ccgcttat-aaccg------tctc-tcga--------------gac-ttat-----ctt-----------gacaatttgacctcaaa
>FN394561.1 Mycena pura f. violacea ITS1, 5.8S rRNA gene and ITS2, specimen voucher BAP132
-------act-t-g-gt-g-tt--gagctggccc-ta-----tt------g-ggc-a-tgtgctcgca--tc----at-atta--ttt-atc-tatctc-t-tgtgcaccttt---tgtagt-ctt----tg-------------------------------------ga--------g-tg------------ttcgca------gtc------------------aa---------------tgcgg---------------------tttt-ggggct--------tg---ggc------------------------------------------ttt---g-ccc-----------t--tt-tccctg----------------tttgct--t-ca-a-------aggctatg-tttt-t-----------atacacac-t-a--tt-gaag---tt-acagaatg-----t--ctct-t------attga-ctt--t----------cga---gtcagt-----aaatc-tatacaactttcagcaacggatctcttggctctcccatcgatgaagaacgcagcgaaatgcgataagtaatgtgaattgcagaattcagtgaatcatcgaatctttgaa---cgcaccttgcgccctttgg-tattccgaagggcatgc-ctgtttgagtgtc-att-aaatt-c-tcaaccttg---c--aagc-----------tt--------gc-ttgcgaggcttgga-tgtgaggg---tt-t---tt-gctggcttcc---tttcagtt--gga-t-ggtctgctccctttaaattcattagt-ggga-t------cct--ttgtgg-a---tgg--t---------ca-----cttgg-tgtgataa-t-tatctacgccg------------cct--------gactctgaaa--c-aagac-tt---gtggg--aac-ctgcttat-aaccg------tctc-tttc-aagagaca-----agc-ttat-----ctt-----------gacaatttgacctcaaa
>FN394563.1 Mycena pura f. violacea ITS1, 5.8S rRNA gene and ITS2, specimen voucher BAP165A
-------act-t-g-gt-g-tt--gagctggccc-ta-----ttg-----g-ggc-a-tgtgctcgca--tc----at-atta--ttt-tac-tatctc-t-tgtgcaccttt---tgtagt-ctt----tg-------------------------------------aa--------g-tg------------ttcgca------gtc------------------aa---------------tgcgg---------------------tttt-ggggct--------tg---ggctt---------------------------------------tgct---g-tcc-----------t--tt-tccctg----------------tttgct--t-ca-a-------aggctatg-tttt-t-----------atacacac-t-a--tt-gaag---tt-acagaatg-----t--ctct-t------attga-ctt-tt----------tga---gtcagt-----aaatc-tatacaactttcagcaacggatctcttggctctcccatcgatgaagaacgcagcgaaatgcgataagtaatgtgaattgcagaattcagtgaatcatcgaatctttgaa---cgcaccttgcgccctttgg-tattccgaagggcatgc-ctgtttgagtgtc-att-aaatt-c-tcaaccttg---t--aagc---tt----tttt--------gc-ttgcgaggcttgga-tgtgaggg--ctt-t---tt-gctggcttccttccttcagtt--gga-t-ggtctgctccctttaaattcattagt-ggga-t------cct--ttgtgg-a---cgg--t---------ca-----cttgg-tgtgataa-t-tatctacgccg------------cct--------gactttgaaa--c-aagac-tt---gtggg--aac-ctgcttat-aaccg------tctc-ttt---ggagac------aat-ct--------tt-----------gactatttgacctcaaa
>FN394564.1 Mycena pura ITS1, 5.8S rRNA gene and ITS2, specimen voucher CBH187
-------act-t-g-gt-g-tt--gagctggccc-ta-----tt------g-ggc-a-tgtgctcgca--tc----at-atta--ttt-atc-tatctc-t-tgtgcaccttt---tgtagt-ctt----tg-------------------------------------aa--------g-cg------------ttcgca------gtc------------------aa---------------tgcgg----------------------ttt-ggggtt--------tg---ggctt---------------------------------------ttgc---a-gtc-----------c--tt-tccctg----------------tttgct--t-ca-a-------aggctatg--ttt-t-----------atacacac-t-at-tt-gaag---tt-acagaatg-----t--ctct-t------attga-cct-------------tga---gtcagt-----aaatc-aatacaactttcagcaacggatctcttggctctcccatcgatgaagaacgcagcgaaatgcgataagtaatgtgaattgcagaattcagtgaatcatcgaatctttgaa---cgcaccttgcgccctttgg-tattccgaagggcatgc-ctgtttgagtgtc-att-aaatt-c-tcaaccttg---c--aagc---tt----tttt--------gc-tagtgaggcttgga-tgtgaggg------c---tt-gctggcttcc----ttcagtt--gga-t-ggtctgctccctttaaattcattagt-ggat-t------cct--ttgtgg-a---tgg--t---------ca-----cttgg-tgtgataa-t-tatctacgccg------------cct--------gactctgata--c-aagac-tt---gtggg--gac-ctgctcat-aaccg------tctc-ttc----gagac------aat-ctat-----att-----------gacaatttgacctcaaa
>FN394565.1 Mycena pura ITS1, 5.8S rRNA gene and ITS2, specimen voucher CBH386
-------act-t-g-gt-g-tt--gagctggccc-ta-----tt------g-ggc-a-tgtgctcgca--tc----at-atta--ttt-atc-tatctc-t-tgtgcaccttt---tgtagt-ctt----tg-------------------------------------aa--------g-cg------------ttcgca------gtc------------------aa---------------tgcgg----------------------ttt-ggggct--------tg---ggctt---------------------------------------ttgc---a-gtc-----------c--tt-tccctg----------------tttgct--t-ca-a-------aggctatg--ttt-t-----------atacacac-t-at-tt-gaag---tt-acagaatg-----t--ctct-t------attga-cct-------------tga---gtcagt-----aaatc-aatacaactttcagcaacggatctcttggctctcccatcgatgaagaacgcagcgaaatgcgataagtaatgtgaattgcagaattcagtgaatcatcgaatctttgaa---cgcaccttgcgccctttgg-tattccgaagggcatgc-ctgtttgagtgtc-att-aaatt-c-tcaaccttg---c--aagc---tt----tttt--------gc-tagtgaggcttgga-tgtgaggg------c---tt-gctggcttcc----ttcagtt--gga-t-ggtctgctccctttaaattcattagt-ggat-t------cct--ttgtgg-a---tgg--t---------ca-----cttgg-tgtgataa-t-tatctacgccg------------cct--------gactctgata--c-aagac-tt---gtggg--gac-ctgctcat-aaccg------tctc-ttc----gagac------aat-ctat-----att-----------gacaatttgacctcaaa
>FN394574.1 Mycena pura ITS1, 5.8S rRNA gene and ITS2, specimen voucher CBH022
-------act-t-g-gt-g-tt--gagctggccc-ta-----gc------g-ggc-a-tgtgctcgca--tc----at-atta--ttt-atc-tatctc-t-tgtgcaccttt---tgtagt-ctt----tg-------------------------------------aa--------g-tt------------ttcgca------gtc------------------aa---------------tgcgg----------------------ttt-ggggct--------tg---ggctt---------------------------------------ttgc---a-gtc-----------c--tt-tccctg----------------tttgct--t-ca-a-------aggctatg--ttt-t-----------atacacac-t-a--tt-gaag---tt-acagaatg-----t--ctct-t------attga-cct--t----------tga---gtcagt-----aaatc-aatacaactttcagcaacggatctcttggctctcccatcgatgaagaacgcagcgaaatgcgataagtaatgtgaattgcagaattcagtgaatcatcgaatctttgaa---cgcaccttgcgccctttgg-tattccgaagggcatgc-ctgtttgagtgtc-att-aaatt-c-tcaaccttg---c--aagc---tt----tttt--------gc-tagtgaggcttgga-tgtgaggg---tt-t---tt-gctggcttcc----ttcagtt--gga-t-ggtctgctccctttaaattcattagt-ggat-t------cct--ttgtgg-a---tgg--t---------ca-----cttgg-tgtgataa-t-tatctacgccg------------cct--------gactctgata--c-aagac-tt---gtggg--gac-ctgcttat-aaccg------tctc-ttca--agagac------aat-ctat---acatt-----------gacaatttgacctcaaa
>FN394581.1 Mycena pura ITS1, 5.8S rRNA gene and ITS2, specimen voucher CBH105
-------act-t-g-gt-g-tt--gagctggccc-ta-----tt------g-ggc-a-tgtgctcgca--tc----at-atta--ttt-atc-tatctc-t-tgtgcaccttt---tgtagt-ctt----tg-------------------------------------aa--------g-tg------------ttcgca------gtc------------------aa---------------tgcgg----------------------ttt-ggggtt--------tg---ggctt---------------------------------------ttgc---a-gtc-----------c--tt-tccctg----------------tttgct--t-ca-a-------aggctatg--ttt-t-----------atacacac-t-at-tt-gaag---tt-acagaatg-----t--ctct-t------attga-cct--t----------tga---gtcagt-----aaatc-aatacaactttcagcaacggatctcttggctctcccatcgatgaagaacgcagcgaaatgcgataagtaatgtgaattgcagaattcagtgaatcatcgaatctttgaa---cgcaccttgcgccctttgg-tattccgaagggcatgc-ctgtttgagtgtc-att-aaatt-c-tcaaccttg---c--aagc---tt----tttt--------gc-tagtgaggcttgga-tgtgaggg---ct-t---tt-gctggcttcc----ttca-tt--gga-t-ggtctgctccctttaaattcattagt-ggat-t------cct--ttgtgg-a---tgg--t---------ca-----cttgg-tgtgataa-t-tatctacgccg------------cct--------gactctgacg--c-aagac-tt---gtggg--gac-ctgcttat-aaccg------tctctttca--agagac------aat-ctac-----att-----------gactatttgacctcaaa
>FN394583.1 Mycena pura f. multicolor ITS1, 5.8S rRNA gene and ITS2, specimen voucher TL4571
-------act-t-g-gt-g-tt--gagctggccc-ta-----tt------g-ggc-a-tgtgctcgca--cc----at-atta--ttt-atc-tatctc-t-tgtgcaccttt---tgtagt-ctt----tg-------------------------------------aa--------g-tg------------ttcgca------gtc------------------aa---------------tgcgg----------------------ttt-ggggtt--------tg---ggctt---------------------------------------ttga---a-gtc-----------c--tt-tccctg----------------tttgct--t-ca-a-------aggctatg--ttt-t-----------atacacac-t-at-tt-gaag---tt-acagaatg-----t--ctct-t------attga-cct--t----------aga---gtcagt-----aaatc-aatacaactttcagcaacggatctcttggctctcccatcgatgaagaacgcagcgaaatgcgataagtaatgtgaattgcagaattcagtgaatcatcgaatctttgaa---cgcaccttgcgccctttgg-tattccgaagggcatgc-ctgtttgagtgtc-att-aaatt-c-tcaaccttg---c--aagc---tt----tttt--------gc-tagtgaggcttgga-tgtgaggg---ct-t---tt-gctggcttcc---attcagtt--gga-t-ggtctgctccctttaaattcattagt-ggat-t------cct--ttgtgg-a---tgg--t---------ca-----cttgg-tgtgataa-t-tatctacgccg------------cct--------gactctgata--c-aagac-tt---gtggg--gac-ctgctcat-aaccg------tctc-ttca--agagac------aat-cttt-----att-----------gacaatttgacctcaaa
>FN394588.1 Mycena pura ITS1, 5.8S rRNA gene and ITS2, specimen voucher CBH039
-------act-t-g-gt-g-tt--gagctggccc-ta-----tt------g-ggc-a-tgtgctcgca--cc----at-atta--ttt-atc-tatctc-t-tgtgcaccttt---tgtagt-ctt----tg-------------------------------------aa--------g-tg------------ttcgca------gtc------------------aa---------------tgcgg----------------------ttt-ggggct--------tg---ggctt---------------------------------------ttga---a-gtc-----------c--tt-tccctg----------------tttgct--t-ca-a-------aggctatg--ttt-t-----------atacacac-t-at-tt-gaag---tt-acagaatg-----t--ctct-t------attga-cct--t----------aga---gtcagt-----aaatc-aatacaactttcagcaacggatctcttggctctcccatcgatgaagaacgcagcgaaatgcgataagtaatgtgaattgcagaattcagtgaatcatcgaatctttgaa---cgcaccttgcgccctttgg-tattccgaagggcatgc-ctgtttgagtgtc-att-aaatt-c-tcaaccttg---c--aagc---tt----tttt--------gc-tagtgaggcttgga-tgtgaggg---ct-t---tt-gctggcttcc---attcagtt--gga-t-ggtctgctccctttaaattcattagt-ggat-t------cct--ttgtgg-a---tgg--t---------ca-----cttgg-tgtgataa-t-tatctacgccg------------cct--------gactctgata--c-aagac-tt---gtggg--gac-ctgcttat-aaccg------tctctttca--agagac------aat-ctct-----att-----------gacaatttgacctcaaa
>FN394598.1 Mycena pura ITS1, 5.8S rRNA gene and ITS2, specimen voucher CBH216
-------act-t-g-gt-g-tt--gagctggctc-ta-----tt------g-ggc-a-tgtgctcgcg--tc----at-atta--ttt-atc-tatctc-t-tgtgcaccttt---tgtagt-ctt----tg-------------------------------------aa--------g-tg------------ttcgca------gtc------------------aa---------------tgcgg----------------------ttt-ggggct--------tg---ggc-t---------------------------------------ttgc---g-gtc-----------c--tt-tccctg----------------tttgct--t-ca-a-------aggctatg--ttt-t-----------atacacac-t-a--tt-gaag---tt-acagaatg-----t--ctct-t------attga-cct--t----------tga---gtcagt-----aaatc-aatacaactttcagcaacggatctcttggctctcccatcgatgaagaacgcagcgaaatgcgataagtaatgtgaattgcagaattcagtgaatcatcgaatctttgaa---cgcaccttgcgccctttgg-tattccgaagggcatgc-ctgtttgagtgtc-att-aaatt-c-tcaaccttg---c--aagc---tt----tttt--------gc-tagcgaggcttgga-tgtgaggg---ct-t---tt-gctggcttcc----ttta-tt--gga-t-ggtctgctccctttaaattcattagt-ggga-t------cct--ttgtgg-a---tgg--t---------ca-----cttgg-tgtgataa-t-tatctacgccg------------cct--------gactctgaaa--c-aagac-tt---gtggg--gac-ctgctcat-aaccg------tctc-ttca--agggac------aat-ctat-----att-----------gacaatttgacctcaaa
>FN394602.1 Mycena pura ITS1, 5.8S rRNA gene and ITS2, specimen voucher TL5614
-------act-t-g-gt-g-tt--gagctggccc-ta-----tt------g-ggc-a-tgtgctcgca--tc----at-atta--ttt-atc-tatctc-t-tgtgcaccttt---tgtagt-ctt----tg-------------------------------------aa--------g-tg------------ttcgca------gtc------------------aa---------------tgcgg----------------------ttt-ggggct--------tg---ggc-t---------------------------------------ttgc---g-gtc-----------c--tt-tccctg----------------tttgct--t-ca-a-------aggctatg--ttt-t-----------atacacac-t-a--tt-gaag---tt-acagaatg-----t--ctct-t------attga-cct--t----------tga---gtcagt-----aaatc-aatacaactttcagcaacggatctcttggctctcccatcgatgaagaacgcagcgaaatgcgataagtaatgtgaattgcagaattcagtgaatcatcgaatctttgaa---cgcaccttgcgccctttgg-tattccgaagggcatgc-ctgtttgagtgtc-att-aaatt-c-tcaaccttg---c--aagc---tt----tttt--------gc-tagtgaggcttgga-tgtgaggg---ct-t---tt-gctggcttcc----ttcattt--gga-t-ggtctgctccctttaaattcattagt-ggat-t------cct--ttgtgg-a---tgg--t---------ca-----cttgg-tgtgataa-t-tatctacgccg------------cct--------gactctgaaa--c-aagac-tt---gtggg--gac-ctgctcat-aaccg------tctc-ttca--agagac------aat-ctat-----att-----------gacaatttgacctcaaa
>FN394604.1 Mycena pura ITS1, 5.8S rRNA gene and ITS2, specimen voucher CBH226
-------act-t-g-gt-g-tt--gagctggccc-ta-----tt------g-ggc-a-tgtgctcgca--tc----at-atta--ttt-atc-tatctc-t-tgtgcaccttt---tgtagt-ctt----tg-------------------------------------aa--------g-tgt----------tttcgca------gtca-----------------aa---------------tgcgg----------------------ttt-ggggct--------tg---ggctt---------------------------------------ttgc---g-gtc-----------c--tt-tccctg----------------tttgct--t-ca-a-------aggctatg--ttt-t-----------atacacac-t-a--tt-gaag---tt-acagaatg-----t--ctct-t------attga-cct--t----------tga---gtcagt-----aaatc-aatacaactttcagcaacggatctcttggctctcccatcgatgaagaacgcagcgaaatgcgataagtaatgtgaattgcagaattcagtgaatcatcgaatctttgaa---cgcaccttgcgccctttgg-tattccgaagggcatgc-ctgtttgagtgtc-att-aaatt-c-tcaaccttg---c--aagc---tt----tttt--------gc-tagcgaggcttgga-tgtgaggg---ct-t---tt-gctggcttcc----ttcattt--gga-t-ggtctgctccctttaaattcattagt-ggat-t------cct--ttgtgg-a---tgg--t---------ca-----cttgg-tgtgataa-t-tatctacgccg------------cct--------gactctgaaa--c-aagac-tt---gtggg--gac-ctgctcat-aaccg------tctc-ttca--agagac------aat-cttt-----att-----------gacaatttgacctcaaa
>FN394607.1 Mycena pura ITS1, 5.8S rRNA gene and ITS2, specimen voucher CBH166
-------act-t-g-gt-g-tt--gagctggccc-ta-----ttg-----g-ggc-a-tgtgctcgca--tc----at-atta--ttt-atc-tatctc-t-tgtgcaccttt---tgtagt-ctt----tg-------------------------------------aa--------g-tg------------ctcgca------gtc------------------aa---------------tgcgg---------------------tttt-gggact--------tg---ggctt----------------------------------------ttt---g-ccc-----------t--tg-tccctg----------------ttcgct--t-ca-a-------aggctatg-tttt-t-----------atacacac-t-at-tt-gaag---tc-acagaatg-----t--ctct-t------attga-cct--t----------tga---gtcagt-----aaatc-aatacaactttcagcaacggatctcttggctctcccatcgatgaagaacgcagcgaaatgcgataagtaatgtgaattgcagaattcagtgaatcatcgaatctttgaa---cgcaccttgcgccctttgg-tattccgaagggcatgc-ctgtttgagtgtc-att-aaatt-c-tcaaccttg---c--aagc---tt---ttttt--------gc-tagtgaggcttgga-tgtgaggg---tt-t---tt-gctggcttcc----ttcagtt--gga-t-ggtctgctccctttaaattcattagt-ggat-t------cct--ttgtgg-a---tgg--t---------ca-----cttgg-tgtgataa-t-tatctacgccg------------cct--------gactctgata--c-aagac-tt---gtggg--gac-ctgcttat-aaccg------tctc-ttca--agagac------aat-ctat---atatt-----------gacaatttgacctcaaa
>FN394612.1 Mycena pearsoniana ITS1, 5.8S rRNA gene and ITS2, specimen voucher JV06890
-------act-t-g-gt-g-tt--gagctggccc-ta-----gtc-----g-ggc-a-tgtgcttgca--tc----at-atta--ttt-atc-tatctc-t-tgtgcaccttt---tgtagt-ctt----tg-------------------------------------aa--------g-ca------------ttcgca------gtc------------------aa---------------tgcgg---------------------tttt-gggtct--------tg---ggctt---------------------------------------cgct---g-ctc-----------t--tt-tccctgt---------------tttgct--t-ca-a-------aggctatg-tttt-c-----------atacacac-t-at-tt-gaag---tt-acagaatg-----t--ctct-t------attga-ctc--t----------cga---gtcagt-----aaatc-tatacaactttcagcaacggatctcttggctctcccatcgatgaagaacgcagcgaaatgcgataagtaatgtgaattgcagaattcagtgaatcatcgaatctttgaa---cgcaccttgcgccctttgg-tattccgaagggcatgc-ctgtttgagtgtc-att-aaatt-c-tcaaccttg---c--aaat----------ttt--------gt-ttgtgaggcttgga-tgtgaggg----t-t---tt-gctggcttcc----tttgtt---gga-t-ggtctgctccctttaaattcattagt-ggga-t------cct--ttgtgg-a---tgg--t---------cg-----cttgg-tgtgataa-t-tatctacgccg------------ctt--------gactctgacg--c-aagac-tt---gtggg--aac-ctgcttat-aaccg------tctc-ttc---agagac------tat-ct-------ttt-----------gacaatttgacctcaaa
>FN394617.1 Mycena diosma ITS1, 5.8S rRNA gene and ITS2, specimen voucher CBH400
-------act-t-g-gt-g-tt--gagctggccc-ta-----ttg-----g-gga-a-tgtgctcgca--tc----at-atta--ttt-acc-tatctc-t-tgtgcaccttt---tgtagt-ctt----tg-------------------------------------aa--------g-tg-----------cttcgca------gtca-----------------aa---------------tgcgg---------------------tttt-tgggtc--------tg---ggt-----------------------------------------ggcc---t-gcc-----------c--tt-tccctg----------------tttgct--t-ca-a-------aggctatg-tttt-------------atacacac-t-at-tt-gaag---tt-acagaatg-----t--ctct-t------attga-ctt--t----------tgg---gtcagt-----aaatc-tatacaactttcagcaacggatctcttggctctcccatcgatgaagaacgcagcgaaatgcgataagtaatgtgaattgcagaattcagtgaatcatcgaatctttgaa---cgcaccttgcgccctttgg-tattccgaagggcatgc-ctgtttgagtgtc-att-aaatt-cttcaaccttg---c--gagc---tt----tttttg-----gct-ttgtgaggcttgga-tgtgaggg---tt-t---tt-gctggcttcc----ttcagtt--gga-t-ggtctgctccctttaaattcattagt-ggga-t------cct--ttgtgg-a---tgg--t---------ca-----cttgg-tgtgataa-t-tatctacgccg------------cct--------gactctgata--c-aagac-tt---gtggg--aac-ctgcttat-aaccg------tctc-ttc---agagac------aat---------aatt-----------gactatttgacctcaaa
>HTBM0921
taac---ttg---g-tt-g-tt-gatgctggctc-gc------aa-----g-ggc-a-tgtgctcgca--cc----at-atta--ttt-atc-aatctc-t-tgtgcacctat---tgtagt-ctt----ttgtg----------------------------------gg------------------------agcggg------gtca-----------------ga---------------ttgag---------------------gtta-----------------------------------------------------------------------acgcctt------ggtc--ta-gttctg----------------ctttct--a-cg-g-------gggctatg-tttt-------------atacaccttt-a--at-caag---ta-tcagaatg-----t--attc-tt-----attga-ctg--c----------aaa---gtcagt-----aaatc-tatacaactttcagcaacggatctcttggctctcccatcgatgaagaacgcagcgaaatgcgataagtaatgtgaattgcagaattcagtgaatcatcgaatctttgaa---cgcaccttgcgccctttgg-tattccgatgggcatgc-ctgtttgagtgtc-att-aaatt-c-tcaacctta------ccag---ct----ttgt-------ctg-ttgtaaggcttgga-tgtgaggg------c---tt-gccggcttcc----ttcagt---gga-t-ggtcagctcccttcaaatgcattagt-gggt-t------ccg--ttgtgg-a---cgg--t---------ca-----cttgg-tgtgataa-t-tatctacgccg------------ctc--------gactgtgaag--c--aaac-tt---atgga--tgc-ctgcttat-aactg------tccc-ttg----tggaca-----aat-gt-----acctt-----------gacaatttgacctcaaa
>HTBM2224
taac---ttg---g-tc-g-ct-gatgctggctc-gc------aa-----g-ggc-a-tgtgctcgcgt-cc----at-atta--ttt-atc-aatctc-t-tgtgcacctat---tgtagt-ctt----ttgtg----------------------------------ga------------------------ggtctg------gt------------------------------------caaag---------------------ctca-----------------------------------------------------------------------atgcttc------gatc--ta-actctg------------------------t-ag-a-------gggctatg-tttt-------------atacacctat-a--at-gaag---ta-ttagaatg-----t--cttc-tt-----attga-ctg--c----------aaa---gtcagt---agaaatc-tatacaactttcagcaacggatctcttggctctcccatcgatgaagaacgcagcgaaatgcgataagtaatgtgaattgcagaattcagtgaatcatcgaatctttgaa---cgcaccttgcgccccttgg-tattccgatgggcatgc-ctgtttgagtgtc-att-aaatt-c-tcaacctta---c---------tc----------------tt-ttgtgaggcttgga-tgtgaggg----c-t---tt-gccggcttcc----tttagt---gga-t-ggtcagctcccttcaaatgcattagt-gggt-t------ccg--ttgtggaa---cgg--t---------ca-----cttgg-tgtgataa-t-tatctacgccg------------ctc--------gactgtgaag--c-aagacttt---atgga--tgc-ctgctcat-aactg------tcct-ctc----tggac------aatgct------tctt-----------gacaatttgacctcaaa
>HTBM2623
taac---ttg---g-tc-g-ct-gatgctggctc-gc------aa-----g-ggc-a-tgtgctcgcgt-cc----at-atta--ttt-atc-aatctc-t-tgtgcacctat---tgtagt-ctt----ttgtg----------------------------------ga------------------------ggtctg------gt------------------------------------cgaag---------------------ctca-----------------------------------------------------------------------atgcttc------ggtc--ta-actct---------------------------------------------------------------------------------------------------------------------------------------------------------------aatc-tatacaactttcagcaacggatctcttggctctcccatcgatgaagaacgcagcgaaatgcgataagtaatgtgaattgcagaattcagtgaatcatcgaatctttgaa---cgcaccttgcgccccttgg-tattccgaagggcatgc-ctgtttgagtgtc-att-aaatt-c-tcaacctta--------------------------------------------------------------------------------------------------------------------------------------------------------------------------------------------------------------------------------------------------------------------------------------------------------------------------------------------------------------
>HTBM2740
taac---ttg---g-tt-g-tt-gatgctggctc-gc------aa-----g-ggc-a-tgtgctcgca--cc----at-atta--ttt-atc-aatctc-t-tgtgcacctat---tgtagt-ctt----ttgtg----------------------------------gg------------------------agcggg------gtca-----------------ga---------------ttgag---------------------gtta-----------------------------------------------------------------------acgcctt------ggtc--ta-gttccg----------------ctttct--a-cg-g-------gggctatg-tttt-------------atacaccttt-a--at-caag---ta-tcagaatg-----t--attc-tt-----attga-ctg--c----------aaa---gtcagt-----aaatc-tatacaactttcagcaacggatctcttggctctcccatcgatgaagaacgcagcgaaatgcgataagtaatgtgaattgcagaattcagtgaatcatcgaatctttgaa---cgcaccttgcgccctttgg-tattccgatgggcatgc-ctgtttgagtgtc-att-aaatt-c-tcaaccttt---a--ccag---ct----ttgt-------ctg-ttgtaaggcttgga-tgtgaggg------c---tt-gccggcttcc----ttcagt---gga-t-ggtcagctcccttcaaatgcattagt-gggt-t------ccg--ttgtgg-a---cgg--t---------ca-----cttgg-tgtgataa-t-tatctacgccg------------ctc--------gactgtgaag--c--aaac-tt---atgga--tgc-ctgcttat-aactg------tccc-ttg----tggaca-----aat-gt-----acctt-----------gacaatttgacctcaaa
>HTBM2886
--------------------------gctggctc-gc------aa-----g-ggc-a-tgtgctcgca--cc----at-atta--ttt-atc-aatctc-t-tgtgcacctat---tgtagt-ctt----ttgtg----------------------------------gg------------------------agcggg------gtca-----------------ga---------------ttgag---------------------gtta-----------------------------------------------------------------------acgcctt------ggtc--ta-gttctg----------------ctttct--a-cg-g-------gggctatg-tttt-------------atacaccttt-a--at-caag---ta-tcagaatg-----t--attc-tt-----attga-ctg--c----------aaa---gtcagt-----aaatc-tatacaactttcagcaacggatctcttggctctcccatcgatgaagaacgcagcgaaatgcgataagtaatgtgaattgcagaattcagtgaatcatcgaatctttgaa---cgcaccttgcgccctttgg-tattccgatgggcatgc-ctgtttgagtgtc-att-aaatt-c-tcaaccttt---a--ccag---ct----ttgt-------ctg-ttgtaaggcttgga-tgtgaggg------c---tt-gccggcttcc----ttcagt---gga-t-ggtcagctcccttcaaatgcattagt-gggt-t------ccg--ttgtgg-a---cgg--t---------ca-----cttgg-tgtgataa-t-tatctacgccg------------ctc--------gactgtgaag--c--aaac-tt---atgga--tgc-ctgcttat-aactg------tccc-ttg----tggaca-----aat-gt-----acctt-----------gacaatttgacctcaaa
>JF908371.1 Mycena angusta voucher 1007 18S ribosomal RNA gene, internal transcribed spacer 1, 5.8S ribosomal RNA gene, internal transcribed spacer 2, and 28S ribosomal RNA gene, region
ctaa---gtc-g-g-at---tc-gatgctggccc-tt------aacc--cg-ggc-a-tgtgctcgtccttc----at-tttt--cta-acc-ttcttt-a-tgtgcacattt---gtatgc-ccc----tg------agt--------aacgag--------------cg--------c-ct------------ctcgca------gc-------------------aa---------------tgcgg-----------------tttgcttg-ggactg-----------acggcct----------------------------------------------g-gtc----------gt--ct-ttcctgc---------------tgctct--c-tg-g-------gggctacg-tttt-t-----------atatacaa-------g-tcag---tt-atagaatg-----t--cttt-t------aatga-ctg--ttgc-ctagc-gca-t-ggtctt-----aaaca-attacaactttcagcaacggatctcttggctctcccatcgatgaagaacgcagcgaaatgcgataagtaatgtgaattgcagaattcagtgaatcatcgaatctttgaa---cgcaccttgcgccctttgg-tattccgaagggcatgc-ctgtttgagtgtc-att-aaatt-a-tcaaccttg---c--ttgc---tt----ttaccgg----cttgagctgaggcttgga-cgtggggg---tt-t---tt-gctggcttcc----ttcagt---gga-t-ggtctgctccccttaaattcattagt-ggga-t------ctc--ttgtgg-a---ccg--t---------ca-----cttgg-tgtgataa-t-tatctatgccg------------ttt--------gaccttgaag--c--aaat-tt---atggg--acc-cggcttat-aaccg------tctc-ttac--cgggac------aat-tt-------aat-----------aacatcttgacctcaaa
>JF908374.1 Mycena belliarum voucher 1020 18S ribosomal RNA gene, internal transcribed spacer 1, 5.8S ribosomal RNA gene, internal transcribed spacer 2, and 28S ribosomal RNA gene, region
tacg---att---ggat-t-ctcgatgctggctc-tt------cact---g-agc-a-tgtgctcgttt-cc----gt--cta--ttt-atc-tatctc-t-tgtgcaccttt---tgtagt-ctc----tcttg---aacga------aaagtgaat-----------ac--------c-cc------------ttcgca------gc-------------------aa---------------tgcgg---------------------tttg-gagggc--------tt---tggag---------------------------------------cgca---a-gctt----------caatt-cctctgctttgcttt--------cttct--t-tc-gaga---gggcctacg-tttt-c-----------atacacac-t-at--t-aaag---tt-acagaatg-----t--cttt-t------aaaga-ttg--c-gc-tagtc-gca---gtcatt-----aaacc-tatacaactttcagcaacggatctcttggctctcccatcgatgaagaacgcagcgaaatgcgataagtaatgtgaattgcagaattcagtgaatcatcgaatctttgaa---cgcaccttgcgccctttgg-tattccgaagggcatgc-ctgtttgagtgtc-att-aaatt-c-tcaacccaa---a--agtt---ct----ttattga----gct-ctttgtggcttgga-cgtggggg---tt-t---tt-gctggcttcc----ttcagt---gga-t-ggtctgctccccttaaatgcattagc-ggga-t------ctc--ttgtgg-a---ccg--t---------ca-----cttgg-tgtgataa-t-tatctatgcc-------------ttt--------gactttgaag--c-aaatc-tt---atggg--aat-ccgctcat-aaccg------tctc-tttg-ctgggac------aat-tt--------tt-----------gacattttgacctcaaa
>JF908386.1 Mycena pseudocorticola voucher 124a 18S ribosomal RNA gene, internal transcribed spacer 1, 5.8S ribosomal RNA gene, internal transcribed spacer 2, and 28S ribosomal RNA gene, region
tacga--att---g-gt-t-ct-gatgctggccc-tt------cacc---g-ggc-a-tgtgctcgt-t-ccaa--at--cta--ttt-atc-t-tctc-t-tgtgcaccttt---tgtagt-ctt----tg------aa--a------aaagtg--------------aa--------c-ct------------ctcgca------gc-------------------ga---------------tgcgg---------------------tctg-ggagga--------tg---gg------------------------------------------cgca---a-gct-----------c--tt-ctcctgcttg-------------ctttc--t-tc-a-------aggctatg-tttt-c-----------atatacac-t-at----aaag---tt-acagaatg-----t--cttt-t------ataga-tag--tcgcgcgagc-gca---gtcatt-----aaacc-tatacaactttcagcaacggatctcttggctctcccatcgatgaagaacgcagcgaaatgcgataagtaatgtgaattgcagaattcagtgaatcatcgaatctttgaa---cgcaccttgcgccctttgg-tattccgaagggcatgc-ctgtttgagtgtc-att-aaatt-c-tcaaccttg---c--tcgc---tt----ttactag----ctt-gagtgaggcttgga-tgtgaggg------c---tt-gctggcttcc----ttcagt---gga-t-ggtctgctccctttaaatgcattagt-ggga-t------ctc--ttgtgg-a---ccg--t---------ca-----cttgg-tgtgataa-t-tatctatgcctc-----------gtt--------gactttgaag--c--aaag-tt---atggg--aat-ctgcttat-aaccg------tctc-gcg---agggac------aac-tt-------tct-----------gacattttgacctcaaa
>JF908388.1 Mycena supina voucher 128a 18S ribosomal RNA gene, internal transcribed spacer 1, 5.8S ribosomal RNA gene, internal transcribed spacer 2, and 28S ribosomal RNA gene, region
tacga--att---g-gt-t-ctagatgctggccc-tt------cacc---g-ggc-a-tgtgctcgt-t-ccaa--at--cta--ttt-atc-t-tctc-t-tgtgcaccttt---tgtagt-ctt----tg------aa--a------aaagtg--------------aa--------c-cc------------ctcgca------gc-------------------ga---------------tgcgg---------------------tctg-ggagga--------tg---gg------------------------------------------cgcc---a-gct-----------c--tt-ctcctgcttg-------------ctttc--t-tc-a-------aggctatg-tttt-c-----------atatacac-t-at----aaag---tt-acagaatg-----t--cttt-t------aaaga-ttg--tcgcgcgagc-gca---gtcatt-----aaacc-tatacaactttcagcaacggatctcttggctctcccatcgatgaagaacgcagcgaaatgcgataagtaatgtgaattgcagaattcagtgaatcatcgaatctttgaa---cgcaccttgcgccctttgg-tattccgaagggcatgcgctgtttgagtgtc-att-aaatt-c-tcaaccttg---c--tcgc---tt----ttactag----ctt-gagtgaggcttgga-tgtgaggg------c---tt-gctggcttcc----ttcagt---gga-t-ggtctgctccctttaaatgcattagt-ggga-t------ctc--ttgtgg-a---ccg--t---------ca-----cttgg-tgtgataa-t-tatctatgcctc-----------gtt--------gactttgaag--c--aaaa-tt---atggg--aac-ctgcttat-aaccg------tctc-gcg---agggac------aac-tt-------tct-----------gacattttgacctcaaa
>JF908392.1 Mycena strobilinoidea voucher 151c 18S ribosomal RNA gene, internal transcribed spacer 1, 5.8S ribosomal RNA gene, internal transcribed spacer 2, and 28S ribosomal RNA gene, region
tacg---ttt---g-gt-t-ct-gatgctggcat-ccggtaaccacg---g-tgc-a-agtgctcgt---cc----at-ccta--ttt-atc-t-tctc-t-tgtgcacctct---tgtagt-ctt----tg------aaa-g------gaagtg--------------aa--------c-ct------------ctcgca------gt-------------------ga---------------tgcgg---------------------tcag-ggggaa--------tg---gg------------------------------------------cgcg---a-gtc-----------c--tt-ctcctgcttgct----------tttcgt--t-ca-a-------aggctatg-tttt-c-----------atatacac-t-at----aaag---tt-acagaatg-----t--cttt-t------aaaga-ttg--t-gc-tagtc-gca---gtcatt-----aaacc-tatacaactttcagcaacggatctcttggctctcccatcgatgaagaacgcagcgaaatgcgataagtaatgtgaattgcagaattcagtgaatcatcgaatctttgaa---cgcaccttgcgccctttgg-tattccgaagggcatgc-ctgtttgagtgtc-att-aaatt-a-tcaaccttg---c--tcgc---tt----ttaccgg----ttt-gagttaggcttgga-tgtggggg---tt-t---tt-gctggcttcc----ttcagt---gga-t-ggtctgctccccttaaatgcattagc-ggga-t------ctc--ttgtgg-a---ccg--t---------ca-----cttgg-tgtgataa-t-tatctatgccac-----------gtt--------gactttgaag--c-aaaac-tt---atggg--aat-ccgctcat-aaccg------tcca-ctc---gtggac------aac-tc--------tt-----------gacattttgacctcaaa
>JF908402.1 Mycena arcangeliana voucher 252f 18S ribosomal RNA gene, internal transcribed spacer 1, 5.8S ribosomal RNA gene, internal transcribed spacer 2, and 28S ribosomal RNA gene, region
tacga--atc---g-gt-t-ct-gatgctggccc-tt------cacc---g-ggc-a-tgtgctcgc-t-ccga--at--ctg--ttt-atc-t-tctc-t-tgtgcacctct---tgtagt-ctt----tg------aaaca------aaagtg--------------aa--------c-ct------------ctcgca------gc-------------------aa---------------tgcgg---------------------tctg-ggggac--------tt---gagcc--------------------------------------taaca---c-gct-----------c--tt-cccctgcttg-------------ctttcttt-tc-t-------tggctatg-tttt-c-----------atatacac-t-at----aaag---tt-acagaatg-----t--cttt-t------aagga-ttg--tcgctcgcgc-gca---gtcatt-----aaacc-tatacaactttcagcaacggatctcttggctctcccatcgatgaagaacgcagcgaaatgcgataagtaatgtgaattgcagaattcagtgaatcatcgaatctttgaa---cgcaccttgcgccctttgg-tattccgaagggcatgc-ctgtttgagtgtc-att-aaatt-c-tcaaccttg---c--tcgc---tt----ttaccgg----ctt-gagtgaggcttgga-cgtgaggg------c--ttt-gctggcttcc----ttaagt---gga-t-ggtctgctccctttaaatgcattagt-ggga-t------ctc--ttgtgg-a---ccg--t---------ca-----cttgg-tgtgataa-t-tatctacgcctc-----------gtc--------gactttgaag--c--aaac-tt---atggg--aac-ctgcttat-aaccg------tctc-gca---agggac------aac-tt-------tct-----------gacattttgacctcaaa
>JF908421.1 Mycena romagnesiana voucher 388a 18S ribosomal RNA gene, internal transcribed spacer 1, 5.8S ribosomal RNA gene, internal transcribed spacer 2, and 28S ribosomal RNA gene, region
------------------------atgctggctc-tt------caca---g-ggc-a-tgtgctcgt-c-cc----ag--cta--ttt-atc-t-tctc-t-tgtgcaccttt---tgtagt-ctt----tt---------------------cgg-------------aa--------t-ga------------atagca------gtt------------------at---------------cggag---------------------cgtg-agcgcg--------ca---ag------------------------------------------cgca-------------------c--tg-cacctgtctg-tttt--------ctttc--t-tc-a-ga---gggactacg-tttt-c-----------atatacac-t-at--a-aaag---tt-acagaatg-----t--cttt-t------aacga-ttg--t-gc-ttgtc-gca---gtcatt-----aaacc-tatacaactttcagcaacggatctcttggctctcccatcgatgaagaacgcagcgaaatgcgataagtaatgtgaattgcagaattcagtgaatcatcgaatctttgaa---cgcaccttgcgccctttgg-tattccgaagggcatgc-ctgtttgagtgtc-att-aaatt-a-tcaaccttg---c-tttgc---tt----ttactag----cat--tgctcggcttgga-tgtggggg------t---tt-gcgggcttcc----ttcagt---gga-t-ggtctgctcccctcaaatgcattagc-ggga-t------ctc--ttgtgg-a---ccg--t---------ca-----cttgg-tgtgataa-t-tatctatgcca------------tac--------gactttgaag--c-aaact-tt---atggg--aac-ctgcttat-aaccg------tcct--------aggac------aag-ct------tatt-----------gacattttgacctcaaa
>JF908423.1 Mycena meliigena voucher 39 18S ribosomal RNA gene, internal transcribed spacer 1, 5.8S ribosomal RNA gene, internal transcribed spacer 2, and 28S ribosomal RNA gene, region
tacga--att---g-gt-t-ct-gatgctggccc-tt------cacc---g-ggc-a-tgtgctcgt-t-ccga--at--cta--ttt-atc-t-tctc-t-tgtgcaccttt---tgtagt-ctt----tg------aa--a------aaagtg--------------aa--------c-cc------------ctcgca------gc-------------------ga---------------tgcgg---------------------tttg-ggagga--------tg---gg------------------------------------------cgca---a-gcc-----------c--tt-ctcctgcttg-------------ctttc--t-tc-a-------aggctatg-tttt-c-----------atatacac-t-at----aaag---tt-acagaatg-----t--cttt-t------aaaga-ttg--c-----tcgc-gca---gtcatt-----aaacc-tatacaactttcagcaacggatctcttggctctcccatcgatgaagaacgcagcgaaatgcgataagtaatgtgaattgcagaattcagtgaatcatcgaatctttgaa---cgcaccttgcgccctttgg-tattccgaagggcatgc-ctgtttgagtgtc-att-aaatt-c-tcaaccttg---c--tcgc---tt----ttactag----ctt-gagtgaggcttgga-tgtgaggg------c---tt-gctggcttcc----ttcagt---gga-t-ggtctgctccctttaaatgcattagt-ggga-t------ctc--ttgtgg-a---ccg--t---------ca-----cttgg-tgtgataa-t-tatctatgcctc-----------gtt--------gactttgaag--c-aaaaa-tt---atggg--aac-ctgcttat-aaccg------tctc-gca---agggac------aat-tt-------tct-----------gacattttgacctcaaa
>JF908427.1 Mycena calceata voucher 398 18S ribosomal RNA gene, internal transcribed spacer 1, 5.8S ribosomal RNA gene, internal transcribed spacer 2, and 28S ribosomal RNA gene, region
tacg---att-g-g-attc-tt-gatgctggctc-tt------aact---g-agc-a-tgcgctcgtct-cc----at--cta--ttt-atc-t-tctc-t-tgtgcaccttt---tgtagt-tct----tg------aaagc-----aaaagtg--------------aa--------c-ct------------ctcgca------gc-------------------ga---------------tgcgg---------------------tttg-ggggtc--------tttcgcatttagt------------------------------------tgtg---a------a-----------tg-cccctgctt---------gcttttcctt--t-ca-a-------gggctacg-tttc-------------atataacact-a---t-aaag---tt-aaagaatg-----t--cttt-t------aacga-ttg--t-gc-tagtc-gca---gtcatt-----aaacc-tatacaactttcagcaacggatctcttggctctcccatcgatgaagaacgcagcgaaatgcgataagtaatgtgaattgcagaattcagtgaatcatcgaatctttgaaacgcggccttgccgccctttgg-tattccgaagggcatgc-ctgtttgagtgtc-att-aaatt-a-tcaacccaa---t--aagc---tt----tt---------------t-------------------g----------tt---------------------------------------------------------------------------------a------------------------------------------------------------------------------------------------------------agc-tcgtt----------------------------------------------------------------------------------
>JF908435.1 Mycena vulgaris voucher 447h 18S ribosomal RNA gene, internal transcribed spacer 1, 5.8S ribosomal RNA gene, internal transcribed spacer 2, and 28S ribosomal RNA gene, region
tacg---ctg---gatt-t-ct-gatgctggctc-tt------cact---g-agc-a-tgtgctcgttt-cc----at--cta--ttt-atc-t-tctc-t-tgtgcaccttt---tgtagt-ctt----tg------aa---------aaagtg--------------aa--------c-ct------------ctcgca------gc-------------------ga---------------tgcgg---------------------tttg-ggggact-------tg---gg------------------------------------------cgcg---a-gcc-----------c--tt-cccctgcttg-------------ctttc--t-tc-a-------aggctatg-tttt-c-----------atatacac-t-at----aaag---tt-acagaatg-----t--ctat-t------aaaga-ttg--t-gc-tagtc-gca---gtcatt-----aaacc-tatacaactttcagcaacggatctcttggctctcccatcgatgaagaacgcagcgaaatgcgataagtaatgtgaattgcagaattcagtgaatcatcgaatctttgaa---cgcaccttgcgccctttgg-tattccgaagggcatgc-ctgtttgagtgtc-att-aaatc-a-tcaacccaa---a--agct---tt---gtcaccga----agc-gtttgcggcttgga-cgtggggg------t---tt-gctggcttcc----ttcagt---gga-t-ggtctgctccccttaaatgcattagc-ggga-t------ctc--ttgtgg-a---ccg--t---------ca-----cttgg-tgtgataa-t-tatctataccac-----------gtt--------ggccttgaag--c-aaaac-tt---atggg--aac-ccgctcat-aaccg------tctt-c-------ggac------aac-tc--------tt-----------gacattttgacctcaaa
>JF908469.1 Mycena seynesii voucher 71l 18S ribosomal RNA gene, internal transcribed spacer 1, 5.8S ribosomal RNA gene, internal transcribed spacer 2, and 28S ribosomal RNA gene, region
tacg---att---g-gt-a-ct-gatgctggctc-tt------cact---g-agc-a-tgtgctcg--t-cc----at--cta--ttt-atc-t-tctc-t-tgtgcacatct---tgtagt-ctt----------------g------aa-tga--------------aa--------c-ct------------ctcgca------gtc------------------aa---------------tgcgg---------------------tttg-ggagtt---------------------------------------------------------tgtt---a-acc-----------c--tt-ctcctgcttc--------------------t-tc-a-------aggctatg-tttt-c-----------atataccctt-at----aaag---tt-acagaatg-----t--cttt-t------aaaggcttg--c-gc-ttgtc-gca---gtcatt-----gaacc-tatacaactttcagcaacggatctcttggctctcctatcgatgaagaacgcagcgaaatgcgataagtaatgtgaattgcagaattcagtgaatcatcgaatctttgaa---cgcaccttgcgccctttgg-tattccgaagggcatgc-ctgtttgagtgtc-att-aaatt-a-tcaaccttg---c--tcgc---tt----ttaccgg----ctt-gagttaggcttgga-tgtgaggg------c---tt-gctggcttcc----ttcagt---gga-t-ggtctgctccctttaaatgcattagt-ggga-t------ctc--ttgtgg-a---ccg--t---------ca-----ctaggttgtgataa-t-tatctacgcct------------ttt--------gactttgaag--c--aaac-tt---atggg--aac-ctgcttat-aaccg------tcct-ttc---gaggac------aat-ct--------tt-----------gacattttgacctcaaa
>JF908482.1 Mycena alniphila voucher 904 18S ribosomal RNA gene, internal transcribed spacer 1, 5.8S ribosomal RNA gene, internal transcribed spacer 2, and 28S ribosomal RNA gene, region
-----------------------------------------------------------------------------------------------------------------------------------------------------------------------------------------------------------------------------------------------------------------------------------------------------------------------------------------------------------------------------------------------------------------c-t-------tggctatg-tttt-c-----------atatacac-t-at----aaag---tt-acagaatg-----t--cttt-t------aacga-ttg--tcgctcgcgc-gca---gtcatt-----aaacc-tatacaactttcagcaacggatctcttggctctcccatcgatgaagaacgcagcgaaatgcgataagtaatgtgaattgcagaattcagtgaatcatcgaatctttgaa---cgcaccttgcgccctttgg-tattccgaagggcatgc-ctgtttgagtgtc-att-aaatt-c-tcaaccttg---c--tcgc---ct----ttaccgg----ctt-gagtgaggcttgga-cgtgaggg------c--ttt-gctggcttcc----ttaagt---gga-t-ggtctgctccctttaaatgcattagt-ggga-t------ctc--ttgtgg-a---ccg--t---------ca-----cttgg-tgtgataa-t-tatctacgcctc-----------gtc--------gactttgaag--c--aaac-tt---a-------------------------------------------------------------------------------------------------
>JF908490.1 Mycena albidoaquosa voucher 960 18S ribosomal RNA gene, internal transcribed spacer 1, 5.8S ribosomal RNA gene, internal transcribed spacer 2, and 28S ribosomal RNA gene, region
tacg---att---g-gt-a-ct-gatgctggccc-tt------cact---g-ggc-a-tgtgctcgt---cc----at--cta--ttt-atc-t-tctc-t-tgtgcacatct---tgtagt-ctt----------------g------ga-tga--------------ac--------c-ct------------tgcgca------tt-------------------cg---------------tgcgg---------------------tctg-ggagtt--------gc---ga------------------------------------------atta---a-aac-------cttgc--tt-ctcctgcttg--------------------t-cc-a-------aggctatg-tttt-c-----------atatacac-t-at----aaag---tt-acagaatg-----t--caat-t------aacgacttg--t-gc-ttgtc-acg---gtcatt-----aaacc-tatacaactttcagcaacggatctcttggctctcctatcgatgaagaacgcagcgaaatgcgataagtaatgtgaattgcagaattcagtgaatcatcgaatctttgaa---cgcaccttgcgccctttgg-tattccgaagggcatgc-ctgtttgagtgtc-att-aaatt-a-tcaaccttg---c--tcgc---tt----ttaccgg----ctt-gagttaggcttgga-tgtgaggg---tc-t---tt-gctggcttcc----ttcagt---gga-t-ggtctgctccctttaaatgcattagt-ggga-t------ctc--ttgtgg-a---ccg--t---------ca-----cttgg-tgtgataa-t-tatctatgccat-----------ctt--------gactttgaag--c--aaac-ta---atggg--aac-ctg------------------------------------------------------------------------------------
>KF251066.1 Gymnopus sp. RR-2013a voucher BRNM715010 internal transcribed spacer 1, partial sequence; 5.8S ribosomal RNA gene, complete sequence; and internal transcribed spacer 2, partial sequence
-----------------------gctgctggctg---------taac---a-ggc-a-tgtgcacgctcttttct-ga-atcc--ctc-ttc-atccac-c-tgtgcacttttgtatggaagtctt----tt------atc----------------------------aa-------gtttt---------a----------------------------------------------------tgcggac-------------------tttgtagagccaaggc-tttg-----------------------------------------------------caagttaaaggt-caagc--ct-ctaaagttgag------------------------aaaa---gcttctata-tctttt---------atatatacctaa-----t-gtat---gt-ctagaatg-----t--aaac-tt----tattgggact--taa--------gtg---accctt---taaaatt-tatacaactttcagcaacggatctcttggctctcccatcgatgaagaacgcagcgaattgcgatatctaatgtgaattgcagaattcagtgaatcatcgagtctttgaa---cgcaccttgcgccctctgg-tattccggagggcatgc-ctgtttgagtgtc-att-aaatt-c-tcaacctta---t--aagg---ct----tgtct----------ttgtaaggcttgga-tgtggcgg------t---tt-gtcggtgtct----ttcaaag--acg-t-ttccggctcctctgaaattcattagt-tggt-tttgtccttt--ttctta-a---cca--g---------ac-----tttgg-tgtgataa-t-tatctacgcct------------tgg--------tgtttattggt-c-aagag-tt--agtgcattagt-ttgtctct-acctg------tttcttcaa--------------agt-ct---------------------atcgagtggcggctgca
>KF537247.1 Mycena sinar isolate ACL092 18S ribosomal RNA gene, partial sequence; internal transcribed spacer 1, 5.8S ribosomal RNA gene, and internal transcribed spacer 2, complete sequence; and 28S ribosomal RNA gene, partial sequence
t-----aact-t-g-gt-g-tt--gagctggccc-ta-----tt------g-ggc-a-tgtgctcgca--tc----at-atta--ttt-atc-tatctc-t-tgtgcaccttt---tgtagt-ctt----tg-------------------------------------aa--------g-tg------------ttcgca------gtc------------------aa---------------tgcgg---------------------tttt-ggggct--------tg---ggctc---------------------------------------tttt---g-ctc-----------t--ct-tccctg----------------tttgct--t-ca-a-------aggctatg-tttt-t-----------atacacac-t-a--tt-gaag---tt-acagaatg-----tc-ctct-t------attga-ctt--t----------cga---gtcagt-----aaatc-tatacaactttcagcaacggatctcttggctctcccatcgatgaagaacgcagcgaaatgcgataagtaatgtgaattgcagaattcagtgaatcatcgaatctttgaa---cgcaccttgcgccctttgg-tattccgaagggcatgc-ctgtttgagtgtc-att-aaatt-c-tcaaccttg---c--aagc-----------tt--------gc-ttgcgaggcttgga-tgtgaggg---tt-t---tt-gctggcttcc----ttcagtt--gga-t-ggtctgctcccttcaaatttattagt-ggga-t------cct--ttgtgg-a---tgg--t---------ca-----cttgg-tgtgataa-t-tatctacgccg------------cct--------gactctgaca--c-aagac-tt---gtggg--aac-ctgcttat-aaccg------tctc-ttcg--agagaca-----agc-ttac----cttt-----------gacaatttgacctcaaa
>KF537248.1 Mycena cahaya isolate ACL134 18S ribosomal RNA gene, partial sequence; internal transcribed spacer 1, 5.8S ribosomal RNA gene, and internal transcribed spacer 2, complete sequence; and 28S ribosomal RNA gene, partial sequence
ta-----act-t-g-gt-g-tt--gagctggcta------------------tgc-a-agtgcttgca--tc----at-atta--ttt-atc-tatctc-t-tgtgcaccttt---tgtagt-ctt----tg-----------a-------------------------aa--------g-tg------------ttcgca------gtca-----------------aa---------------tgcgg-------------------tttttt-gggcct--------tg---ggctt---------------------------------------tgct---g-tcc-----------t--tt-gccctg----------------tttgct--t-tg-a-------aggctatg-tttt-------------atacacac-t-gtttt-gaag---tc-gtagaatg-----t--ctgt-t------attga-ctt--t----------tga---gtcagt-----aaatc-tatacaactttcagcaacggatctcttggctctcccatcgatgaagaacgcagcgaaatgcgataagtaatgtgaattgcagaattcagtgaatcatcgaatctttgaa---cgcaccttgcgccctttgg-tattccgaagggcatgc-ctgtttgagtgtc-att-aaatt-c-tcaatcttg---c--agac---tt---------------tgt-ctgtgaggcttgga-tgtgaggg----c-t---tt-gctggctttc----tttaa----------agtctgctccctttaaattcattagt-gggatt------cct--ttgtgg-a---tgg--t---------ca-----cttgg-tgtgataa-t-tatctacgccg------------tct--------gactctgaaa--c-aagac-tt---gtggga-aat-ctgcttat-aacca------ccat-ctt-------------------tt-------ttt-----------gacaatttgacctcaaa
>KF537250.1 Mycena seminau isolate ACL136 18S ribosomal RNA gene, partial sequence; internal transcribed spacer 1, 5.8S ribosomal RNA gene, and internal transcribed spacer 2, complete sequence; and 28S ribosomal RNA gene, partial sequence
t-----aact-t-g-gt-g-tt--gagctggccc-ta-----tt------g-ggc-a-tgtgcttgca--tc----at-atta--ttt-atc-tatctc-t-tgtgcaccttt---tgtagt-ctt----tg-------------------------------------aa--------g-tg------------ttcgca------gtc------------------ga---------------tgcgg---------------------tttt-ggggct--------tg---ggc------------------------------------------tct---g-ccc-----------t--ct-tccctg----------------tttgct--t-ca-a-------aggctatgttttt-t-----------acacacac-t-a--tt-gaag---tt-acagaatg-----t--ctct-t------attga-ctt--t----------cga---gtcagt-----aaatc-tatacaactttcagcaacggatctcttggctctcccatcgatgaagaacgcagcgaaatgcgataagtaatgtgaattgcagaattcagtgaatcatcgaatctttgaa---cgcaccttgcgccctttgg-tattccgaagggcatgc-ctgtttgagtgtc-att-aaatt-c-tcaacctcg---c--aagc-----------tt--------gctttgcgaggcttgga-tgtgaggg---tt-t---tt-gctggcttcc----ttcagtt--gga-t-ggtctgctcccttgaaattcattagt-ggga-t------cct--ttgtgg-a---tgg--t---------ca-----cttgg-tgtgataa-t-tatctacgccg------------cct--------gactctgaaa--c-aagac-tt---gtggg--aac-ctgcctat-aaccg------tctc-tttc-aagagaca-----agc-ttat-----ctt-----------gacaatttgacctcaaa
>KJ093496.1 Mycena aff. murina D1.1c 18S ribosomal RNA gene, partial sequence; internal transcribed spacer 1, 5.8S ribosomal RNA gene, and internal transcribed spacer 2, complete sequence; and 28S ribosomal RNA gene, partial sequence
tatg---att---g-gt-a-ct-gatgctggctc-tt------aact---g-agc-a-tgtgctcg--t-cc----at--cta--ttt-atc-t-tctc-t-tgtgcacattt---tgtagt-ctt----------------g------aa-cg---------------ta--------c-ct------------ctcgca------gtca-----------------aa---------------tgcgg---------------------tttg-ggagct--------tg---gg------------------------------------------cgca---a-gcc-----------c--tt-ctcctgcttc--------------------t-tc-a-------aggctatg-tttt-c-----------atatacac-t-at----aaag---tt-acagaatg-----t--cttt-t------aacga-ttg--c-gc-ttgtc-gta---gtcatt-----aaacc-tatacaactttcagcaacggatctcttggctctcctatcgatgaagaacgcagcgaaatgcgataagtaatgtgaattgcagaattcagtgaatcatcgaatctttgaa---cgcaccttgcgccctttgg-tattccgaagggcatgc-ctgtttgagtgtc-att-aaatt-a-tcaaccttg---c--tcgc---tt----ttaccgg----ctt-gagttaggcttgga-cttgaggg------c---tt-gctggcttcc----ttcagt---gga-t-ggtctgctccctttaaatgcattagt-ggga-t------ctc--ttgtgg-a---ccg--t---------ca-----cttgg-tgtgataa-t-tatctatgcca------------ctt--------gaccttgaag--c-aaacc-tt---atggg--aac-ccgctcat-aaccg------tctt-c-------ggac------aac-tt--------tt-----------gacattttgacctcaaa
>KJ206965.1 Mycena chlorophos isolate ACL051 internal transcribed spacer 1, partial sequence; 5.8S ribosomal RNA gene, complete sequence; and internal transcribed spacer 2, partial sequence
t-----------------g-ct--gtgctggcct-tt------cg-----g-ggc-a-tgtgcacgcattgca------atta--tttcatt-atcttt-t-tgtgaacc-ag---tgtagg-ctt----tg-------------------------------------gg--------a-cc------------tttgttc-------------------------------------------ggtgg--------------------------aaacgc-------------------------------------------------------------------------------------------------------cgttcgtagga--a-cc-a-------agtctatg-attt-------------atataaac-c-at-tg-tatg---tt-tttgaatg-----t--cttc-tt----tattgg-ccg--c----------aag---gctagt----aaaatc-tatacaactttcagcaacggatctcttggctctcccatcgatgaagaacgcagcgaaatgcgataagtaatgtgaattgcagaattcagtgaatcatcgaatctttgaa---cgcaccttgcgccctctgg-tattccggagggcatgc-ttgtttgagtgcc-att-aaatt-c-tcaaagtaa---a--cctg---ct----ttgttgc--------gggcttgctttgga-tgtgaggg------c---tt-gctggctttc-----------------g-ggtctgctccctttaaatgcattagt-ggaa-t------cct--ttgtgg-a---cgg--t---------ca-----cttgg-tgtgataa-tctatctacgccg------------ctt--------gactctgaag--c-aaaat-ct---atggg--act-ctgctcat-aaccg------tcct-tcg-----ggac------aatacc--------------------------------------
>KJ206966.1 Mycena noctilucens isolate ACL054 small subunit ribosomal RNA gene, partial sequence; internal transcribed spacer 1, 5.8S ribosomal RNA gene, and internal transcribed spacer 2, complete sequence; and large subunit ribosomal RNA gene, partial s
taac---ttg---g-tc-g-ct-gacgctggctc-gc------aa-----g-ggc-a-tgtgctcgcgt-cc----at-atta--ttt-atc-aatctc-t-tgtgcacctat---tgtagt-ctt----ttgtg----------------------------------ga------------------------ggtctg------gt------------------------------------cgaag---------------------ctca-----------------------------------------------------------------------atgcttc------ggtc--ta-actcta------------------------t-gg-a-------gggctatg-tttc-------------atacacctat-a--at-gaag---ta-tcagaatg-----t--cttc-tt-----attga-ctg--c----------aaa---gtcagt---agaaatc-tatacaactttcagcaacggatctcttggctctcccatcgatgaagaacgcagcgaaatgcgataagtaatgtgaattgcagaattcagtgaatcatcgaatctttgaa---cgcaccttgcgccccttgg-tattccgatgggcatgc-ctgtttgagtgtc-att-aaatt-c-tcaacctta---c---------tc---------------ttt-ttgtgaggcttgga-tgtgaggg------a---tt-gccggcttcc----tttagt---gga-t-ggtcagctcccttcaaatgcattagt-gggt-t------ccg--ttgtggaa---cgg--t---------ca-----cttgg-tgtgataa-t-tatctacgccg------------ctc--------gactgtgaag--c-aagacttg---atgga--tgc-ctgctcat-aaccg------tcct-ctc----tggacc-----aat-gc------tctt-----------gacaatttgacctcaaa
>KT900140.1 Mycena adscendens voucher Aronsen120803 18S ribosomal RNA gene, partial sequence; internal transcribed spacer 1, 5.8S ribosomal RNA gene, and internal transcribed spacer 2, complete sequence; and 28S ribosomal RNA gene, partial sequence
tagc---tttgg-g-gc-g-ct--gtgctggcct-tt------cg-----g-ggc-a-tgtgcacgcgtttc-c--at--cta--ttt-act-tatctc-t-tgtgaacctag---tgtggg-ctt----tg-------------------------------------aa--------t---------------------------ga---g-------------tggg---------------ttcgagtggaactggtctttcattagattg-gggaag--------------------------------------------------------------------------------c--tt-----------------gggctagcttgt--t-tg-a-------agaccatt-ttt--------------ataaacctat-tt-ga-aatt---ta-tcagaatg--------tact-tc-----tttac-ttg--acgc-gagtc-------agta-----agaacct-tatacaactttcagcaacggatctcttggctctcccatcgatgaagaacgcagcgaaatgcgataagtaatgtgaattgcagaattcagtgaatcatcgaatctttgaa---cgcaccttgcgccctttgg-tattccgaagggcatgc-ttgtttgagtgtc-att-aactt-c-tcaaccttg---g--tgga---ct----ttgttgc----tca-cttcaaggcttgga-tgtgaggg---tc-t---tt-gctggcttcc----ttcagt---gg--c-ggtctgctccctttaaatgcattagt-ggaa-t------cct--ttgtgg-a---cgg--t---------ca-----cttgg-cttgataa-t-tatctatgctt------------tgtg-------tgctttgaag--c-aaacc-tt---atggg--acttctgcttat-aaccg------tctt-gtaa--taagac------aac-tt-------ttt-----------gaacctttgacctcaaa
>KU861556.1 Mycena pasvikensis voucher AAronsen86-12 18S ribosomal RNA gene, partial sequence; internal transcribed spacer 1, 5.8S ribosomal RNA gene, and internal transcribed spacer 2, complete sequence; and 28S ribosomal RNA gene, partial sequence
tacg----tt---g-gt-t-ct-gatgctggctc-tt------cact---g-agc-a-tgtgctcgt-t-cc----at-acta--ttt-atc-t-tctc-t-tgtgcaccttt---tgtagt-ctt----tg------aaaag-----caaagtg--------------aa--------ctct------------ctcgca------gc-------------------aa---------------tgcgg---------------------tttg-ggggac--------tg---gg------------------------------------------tgca---a-gcc-----------c--tt-ctcctgccttgcttt-------gctttt--t-ca-a-------aggctatg-tttt-c-----------atatacac-t-at----aaag---tt-acagaatg-----t--cttt-t------aaaga-ttg--t-gc-tagtc-gca---gtcatt-----aaacc-tatacaactttcagcaacggatctcttggctctcccatcgatgaagaacgcagcgaaatgcgataagtaatgtgaattgcagaattcagtgaatcatcgaatctttgaa---cgcaccttgcgccctttgg-tattccgaagggcatgc-ctgtttgagtgtc-att-aaatt-a-tcaacccaa---a--aagt---tt----ttattag----ctt--tttgtggcttgga-tgtggggg---tt-t---tt-gctggcttcc----ttcagt---gga-t-ggtctgctccccttaaatgcattagc-ggga-t------ctc--ttgtgg-a---ccg--t---------ca-----cttgg-tgtgataa-t-tatctataccac-----------gtt--------gactttgaag--c-aaaac-tt---atggg--aac-ccgctcat-aaccg------tctt-c-------ggac------aac-tc--------tt-----------gacattttgacctcaaa
>KX010907.1 Mycena deformis voucher DED 8743 (SP 446004) internal transcribed spacer 1, partial sequence; 5.8S ribosomal RNA gene, complete sequence; and internal transcribed spacer 2, partial sequence
tact---att-gta-gc-g-ct--gtgctggcct-tt------cg-----g-ggc-a-tgtgcacgcgt-tc-------tctaa-tat-tac-tatctc-t-tgtgaacctag---tgtggg-ctt----tg-------------------------------------ga-------------------------------------------------------tg-----------------aacag--------------ttgtgtgcttg-agtgcg------------------------------------------------------------------------------------------------------ccttctgggtgt--c-tg-a-------agaccatt-tt---------------ataaacatca-at-at-aagt---ta-acagaatg-----t--catc-gt-----tttta-ctt--c--------g-gta---gaaaca-----aaacc-tatacaactttcaacaacggatctcttggctctcccatcgatgaagaacgcagcgaaatgcgataagtaatgtgaattgcagaattcagtgaatcatcgaatctttgaa---cgcaccttgcgccctttgg-tattccgaagggcatgc-ctgtttgagtgtc-att-aaatt-c-tcaaccttg---a--aagg---ct----ttgt-------ctt-ttcaatggcttgga-tgtgaggg---tt-t---tt-gctggcttcc----ttcagt---gg--c-ggtctgctccctttaaatgcattagt-gaga-t------cct--ttgtgg-a---cgg--t---------ca-----cttgg-tgtgataa-t-tatctacgccg------------cttg-------tactgtgaag--c-aaaac-tt-----------------------------------------------------------------------------------------------------
>KX449424.1 Mycena rosea strain Champ-21 small subunit ribosomal RNA gene, partial sequence; internal transcribed spacer 1, 5.8S ribosomal RNA gene, and internal transcribed spacer 2, complete sequence; and large subunit ribosomal RNA gene, partial sequen
t-----aact-t-g-gt-g-tt--gagctggccc-ta-----tt------g-ggc-a-tgtgctcgca--tc----at-attat-ttt-atc-tatctc-t-tgtgcaccttt---tgtagt-ctt----tg-------------------------------------aa--------g-tg------------ttcgca------gtc------------------aa---------------tgcgg---------------------tttt-gggtct--------tg---ggctt---------------------------------------tgct---g-ccc-----------t--tt-tccctg----------------tttgct--t-ca-a-------aggctatg-tttt-t-----------atayacac-t-a--tt-aaag---tc-acagaatg-----t--ctct-t------attga-ctt--c----------cga---gtcrgt-----aaatc-tatacaactttcagcaacggatctcttggctctcccatcgatgaagaacgcagcgaaatgcgataagtaatgtgaattgcagaattcagtgaatcatcgaatctttgaa---cgcaccttgcgccctttgg-tattccgaagggcatgc-ctgtttgagtgtc-att-aaatt-c-tcaaccttg---c--aagc---------tttt--------gc-ttgtgaggcttgga-tgtgaggg---tt-t---tt-gctggcttcc----ttcattt--gga-t-ggtctgctccctttaaatttattagt-ggga-t------cct--ttgtgg-a---tgg--t---------ca-----cttgg-tgtgataa-t-tatctacgccg------------cct--------gactctgata--c-aagac-tt---gtggg--aac-ccgcttat-aaccg------tctc-ttca-gagagac------aac-ttat-----att-----------gacaatttgacctcaaa
>KY026648.1 Gymnopus sp. 15 KWH-2016 isolate TFB9031 voucher TENN:F-55679 18S ribosomal RNA gene, partial sequence; internal transcribed spacer 1, 5.8S ribosomal RNA gene, and internal transcribed spacer 2, complete sequence; and large subunit ribosomal R
tggag--att---a-gt-a-ct-gttgctggcct-tg------taat---gaggc-a-tgtgcacgtctatc-------tctaa-tctattc-atccac-c-tgtgcactttt---tgtagg-agt----tc-----------------ttta----------------aa--------ggtt------------------------ggcttg--------------------------------tgtag---------------------gctgaaaggct--------tg-----------------------------------------------tgca---atgtt---------gac--tt---------------------------------ta-aaag---gcttctatg-tctt-------------acaaacccat-----t-gaagtatgt-tcagaatg-----t--attt-t------attgggact--taat-------tga---cccttt-----aaact-tatacaacttttagcaacggatctcttggctctcccatcgatgaagaacgcagcgaaatgcgataagtaatgtgaattgcagaattcagtgaatcatcgaatctttgaa---cgcaccttgcgccctctgg-tattccggagggcatgc-ctgtttgagtgtc-att-aaatt-c-tcaacttca---a--aagt---tt----ttatc-----aact-ttttgaagcttgga-tgtggggg------t---tt-gctggcgtct----tt-------aga-t-gttcggctctccttaaagttattagt-gggaatg----tctt--ttgtta-g---gcg--a---------tc-----cttgg-tgtgataa-t-tatctacacta------------tgga-------tagtctaatg-at-taagt-tt--gataag--ttc-tgctttct-aaccg------tctg-tgttacatggac------aat-tt-------att-----------gactatttgacctcaaa
>LC777686.1 Mycena densilamellata SuR20190914-112 genes for ITS1, 5.8S rRNA, ITS2, partial and complete sequence
---------t-t-g-gt-g-tt--gagctggtcc-ta-----tg------g-ggc-a-tgtgctcgca--tc----at-atta--ttt-atc-tatctc-t-tgtgcaccttt---tgtagt-cct----tg-------------------------------------aa--------g-tgt----------tttcgca------gttg-----------------aa---------------tgcgg---------------------tttt-tgggtt--------tggatggctt---------------------------------------ttgt---t-gcc-----------c--tt-accctg----------------ttcgct--t-ca-a-------gggctatg--ttt-t-----------atacacac-t-a--tt-gaag---tt-acagaatg---------tct-t------gttga-ctt--t----------cga---gtcagt-----aaatc-tatacaactttcagcaacggatctcttggctctcccatcgatgaagaacgcagcgaaatgcgataagtaatgtgaattgcagaattcagtgaatcatcgaatctttgaa---cgcaccttgcgccctttgg-tattccgaagggcatgc-ctgtttgagtgtc-att-aaatt-c-tcaaccttg---c--aagc---tt----------------gc-ttgtgaggcttgga-tgtggggg----t-t---tt-gctggcttcc----ttcagtt--gga-t-ggtctgctccctttaaattcattagt-ggga-t------cct--ttgtgg-a---tgg--t---------ca-----cttgg-tgtgataa-t-tatctacgccg------------cct--------gactctgaaa--c-aagac-tt---gtggg--gac-ctgcttac-aactg------tctc-tgaa-aagggac------aat-ttat-----ctt-----------gacaatttgacctcaaa
>LC843750.1 Mycena epipterygia TUFC:101381 genes for 18S rRNA, ITS1, 5.8S rRNA, ITS2, 28S rRNA, partial and complete sequence
tacgtt-------g-gt-a-ct-gttgctggctc-tt------cacc---g-agc-a-tgtgcacgtcc-------at--cta--ttt-atc-t-tctc-t-tgtgcaccttt---tgtagt-ctt----tttctg-------------aaaaagagc-----------gagcggagggcatt----------tatccgccggt--tgcccctggag-----tttagtaacttgtta--cttggccaggg---------------------gttt-gggact--------tg---atcccagaaac------------------------------caccgga---gggca---------atc--tg-cttttgc-------------tctttttc--a-ga-g-------gggctacg-tttt-c-----------atatacac-t-a--tt-aaag---tt-acagaatg-----t--cttt-t------aaaga-ttg--t-gc-tagcc-gca---gtcatt-----aaacc-tatacaactttcagcaacggatctcttggctctcccatcgatgaagaacgcagcgaaatgcgataagtaatgtgaattgcagaattcagtgaatcatcgaatctttgaa---cgcaccttgcgccctttgg-tattccgaagggcatgc-ctgtttgagtgtc-att-aaatt-a-tcaaccttt---t--tgct---ttg--cttgcg------aag-cgtctaggcttgga-tgtggggg---tt-t---tt-gctggcttcc----ttcagt---gga-t-ggtctgctccccttaaatgcattagc-ggga-t------ctc--ttgtgg-a---ccg--t---------ca-----cttgg-tgtgataa-t-tatctatacca------------ctt--------ggccttgaag--c-aaatc-tt---atgag--gac-ccgctcat-aaccg------tccc-tc----tgggac------aac-tc--------tt-----------gacattttgacctcaaa
>LT716060.1 Armillaria cepistipes genomic DNA sequence contains 18S rRNA gene, ITS1, 5.8S rRNA gene, ITS2, 28S rRNA gene, specimen voucher ZRL20151654
-------gcatcga-ga-a-ct-gttgctgacct-gt------taaa---g-ggt-a-tgtgcacgttcgacgtgttg-cgtt--cta-ttc-atccac-c-tgtgcacctt----tgtaga-cttga--tt-------------------------------------aa----------ct------------ttcgctctc-----------------------------------------agcgg---------------------ttagaagggtt------------------------------------------------------------------gctttcg-----agc--tc-cctttgtctat-------------------c----a-------agtctatg-tcta-t-----------ataatctctt-------gtat---gt-ctagaatg-----t--cttg-tt----tatggg-acg-------------caa---gtcctt---taaatct-tatacaactttcaacaacggatctcttggctctcgcatcgatgaagaacgcagcgaaatgcgataactaatgtgaattgcagaattcagtgaatcatcgagtctttgaa---cgcaccttgcgccctttgg-tattccgaagggcatgc-ctgtttgagtgtc-att-aaatt-c-tcaacctcc---c--cttc---tt----tcatt----aggag-tgcggcggattgga-tatggggg------t---tt-gctggtttcta------------acg-a-gatcagctcctctgaaatgcattagc-agaa-a------ccgt-ttgact-----ttgg-----------ctg----ctaggctgtgataa---tatctacgcct------------tgt--------agttaggtcgggctgaaat-tcct-gaaag--att-cagcttct-aaccg------tcca-ttga-cttggac------aat-tt-------att-----------gaccatttgacctccaa
>MF075136.1 Campanella buettneri small subunit ribosomal RNA gene, partial sequence; internal transcribed spacer 1, 5.8S ribosomal RNA gene, and internal transcribed spacer 2, complete sequence; and large subunit ribosomal RNA gene, partial sequence
tgttt------gaa-gtag-tt--gagctggtct-tc-----------acg-gac-a-tgtgcttgctgcttct-----attc--atc--ct-atccac-c-tgtgcacttat---tgtaga-gct----tt-----------------gaag----------------aa--------tgtc----------------------------------------------------------------------------------------cttg--------------------------------------------------------------------------tt---------agc--tc-----------------aaggattagtat--t-ct-a-------gttctatg-tatt-t-----------acaaactcta-----t-gaat---gt-ctagaatg-----t--cttt-------tattgggact--tcat-------tga---cccttt----aaactt-tatacaactttcagcaacggatctcttggctctcgcatcgatgaagaacgcagcgaaatgcgataagtaatgtgaattgcagaattcagtgaatcatcgaatctttgaa---cgcaccttgcgccctttgg-tattccgaagggcatgc-ctgtttgagtgtc-att-aaatt-c-tcaacttca---a--aagc---tt----tgtct----------ttttgaagcttgga-tgtgaagg------t---ct-gctggcgtttc------------aaa-t-gttcagctcctttaaaatgtattagt-ggac-c------cat--ttgtgt-t---cag--c----------------cttag-tgtgataa-t-tatctacgcta------------tgg--------tcttcgaatg--cattaat-ttgc-ttaggcttgt-ctgcttct-aaccg------tctg-cgca-tgtggac------aat-----------ttg----------aaccatttgacctcaaa
>MF075137.1 Tetrapyrgos atrocyanea small subunit ribosomal RNA gene, partial sequence; internal transcribed spacer 1, 5.8S ribosomal RNA gene, and internal transcribed spacer 2, complete sequence; and large subunit ribosomal RNA gene, partial sequence
tgttt------gaa-gtag-tt--gagctggtct-gt------ta-----a-gac-a-agtgcttgctgcttct-----attc--atc-ctt-atccac-c-tgtgcactttt---tgtaga-gct----ct-----------------ggag----------------aa--------cgtc----------------------------------------------------------------------------------------ttag--------------------------------------------------------------------------tt---------gac--tc-----------------taagactagtaa--t-ca-g-------gttctatg-tatctt-----------ataaactcta-----t-gaat---gt-cttgaatg-----t--cttt-------tattgggact--taat-------tga---cccttt----aaactt-tatacaactttcagcaacggatctcttggctctcgcatcgatgaagaacgcagcgaaatgcgataagtaatgtgaattgcagaattcagtgaatcatcgaatctttgaa---cgcaccttgcgcctcttgg-tattccgagaggcatgc-ctgtttgagtgtc-att-aaatt-c-tcaacttca---a--aagc---tt----tgtct----------ttttgaagcttgga-tgtgaagg----------ct-gctggcgtctc------------aga-t-gttcagctcctttgaaatgcattagt-ggac-c------cgt--ttgtgt-t---cat--c----------------cttag-tgtgataa-t-tatctacgcta------------tgg--------tatt-ggatg--cattaat-ttgc-gtgggtttgt-ctgcttca-aaccg------tctg-caga-cgtagac------aat----------tttg----------aaccatttgacctcaaa
>MG324368.1 Mycena sp. voucher CT20160127_Mycena_venus small subunit ribosomal RNA gene, partial sequence; internal transcribed spacer 1, 5.8S ribosomal RNA gene, and internal transcribed spacer 2, complete sequence; and large subunit ribosomal RNA gene,
tacg---att---g-gt-a-ct-gatgctggctc-tt------cact---g-agc-a-tgtgctcg--t-cc----at--cta--ttt-atc-t-tctc-t-tgtgcacattt---tgtagt-ctt----------------g------aa-cga--------------aa--------c-ct------------atcgca------gtc------------------aa---------------tgcgg---------------------tctg-ggagcc--------tg---gg------------------------------------------cgcg---a-gcc-----------c--tt-ctcctgcttc--------------------t-tc-a-------aggctatg-tttt-c-----------atatacac-t-at----aaag---tt-acagaatg-----t--cttt-t------aacga-ttg--c-gc-ttgtc-gta---gtcatt-----aaacc-tatacaactttcagcaacggatctcttggctctcctatcgatgaagaacgcagcgaaatgcgataagtaatgtgaattgcagaattcagtgaatcatcgaatctttgaa---cgcaccttgcgccctttgg-tattccgaagggcatgc-ctgtttgagtgtc-att-aaatt-a-tcaaccttg---c--tcgc---tt----ttaccgg----ctt-gagttaggcttgga-tgtgaggg------t---tt-gctggcttcc----tttagt---gga-t-ggtctgctccctttaaatgcattagt-ggga-t------ctc--ttgtgg-a---ccg--t---------ca-----cttgg-tgtgataa-t-tatctatgccat-----------ctt--------gactttgaag--c-aaaat-ct---atggg--aac-ccgctcat-aaccg------tctt-c-------ggac------aat-ct--------tt-----------gacattttgacctcaaa
>MG654738.1 Mycena entolomoides voucher NX0119 small subunit ribosomal RNA gene, partial sequence; internal transcribed spacer 1, 5.8S ribosomal RNA gene, and internal transcribed spacer 2, complete sequence; and large subunit ribosomal RNA gene, partial
tacg---ttg---g-ta-t-ct-gatgctggctc-tt------cact---g-agc-a-tgtgctcga-t-cc----tt--cta--ttt-atc-t-tctc-t-tgtgcaccttt---tgtagt-tct----tt------gac--------aaagtg--------------aa--------c-ct------------ctcgca------ga-------------------aa---------------tgcgg---------------------tttg-gaggat--------tg---gg------------------------------------------cgcg---a-gcc-----------c--tc-cctctgcttgc------------ttttg--t-cc-g-------aggctatg-tttt-c-----------atataccc-t-at-ta-aaag---tt-acagaatg-----t--cttt-t------aaaga-ttg--t-gc-tagtc-gca---gtcatt-----aaacc-tatacaactttcagcaacggatctcttggctctcccatcgatgaagaacgcagcgaaatgcgataagtaatgtgaattgcagaattcagtgaatcatcgaatctttgaa---cgcaccttgcgccctttgg-tattccgaagggcatgc-ctgtttgagtgtc-att-atatt-c-tcaacccaa---a--aagc---ttt--gttatgaa----gtc-ttttgcggcttgga-tgtggggg----------tt-gctggcttcc----ttcagt---gga-c-ggtctgctcctcttaaatgcattagt-ggga-t------ctc--ttgtgg-a---ccg--t---------ca-----cttgg-tgtgataa-t-tatctatgccat-----------ctt--------gactttgaag--c-aaa---tt---atggg--aac-ccgctcat-aaccg------tctg-cttg--tcggac------aat-tt--------tt-----------atactcttgacctcaaa
>MG654740.1 Mycena purpureofusca voucher NX0617 small subunit ribosomal RNA gene, partial sequence; internal transcribed spacer 1, 5.8S ribosomal RNA gene, and internal transcribed spacer 2, complete sequence; and large subunit ribosomal RNA gene, partial
tacg---att---g-gt-a-ct-gatgctggctc-tt------cacg---g-agc-a-tgtgctcg--t-cc----at--cta--ttt-atc-t-tctc-t-tgtgcacatct---tgtagt-ctt----------------g------aa-tga--------------aa--------c-ct------------ctcgca------gtc------------------aa---------------tgcgg---------------------tttg-ggagtt---------------------------------------------------------tgtt---a-acc-----------c--tt-ctcctgcttc--------------------t-tc-a-------aggctatg-tttt-c-----------atatacac-t-at----aaag---tt-acagaatg-----t--cttt-t------aaaggcttg--c-gc-ttgtc-gca---gtcatt-----aaacc-tatacaactttcagcaacggatctcttggctctcctatcgatgaagaacgcagcgaaatgcgataagtaatgtgaattgcagaattcagtgaatcatcgaatctttgaa---cgcaccttgcgccctttgg-tattccgaagggcatgc-ctgtttgagtgtc-att-aaatt-a-tcaaccttg---c--tcgc---tt----ttaccgg----ctt-gagttaggcttgga-tgtgaggg------c---tt-gctggcttcc----ttcagt---gga-t-ggtctgctccctttaaatgcattagt-ggga-t------ctc--ttgtgg-a---ccg--t---------ca-----cttggctgtgataa-t-tatctacgccg------------ttt--------gactttgaag--c--aaac-tt---atggg--aac-ctgcttat-aaccg------tcct-ttc---gaggac------aat-ct--------tt-----------gacattttgacctcaaa
>MG926685.1 Mycena nebula voucher ACP1659 small subunit ribosomal RNA gene, partial sequence; internal transcribed spacer 1 and 5.8S ribosomal RNA gene, complete sequence; and internal transcribed spacer 2, partial sequence
tacg---att---g-gt-a-ctggatgctggctc-tt------cact---g-ggc-a-tgtgctcg--t-cc-a--tc--tta--ttt-atc-t-tctc-t-tgtgcacattt---tgtagt-ctt----------------g------aa---g--------------aa--------c-tc------------cgcgca------ttcat--------------ttgc---------------tgcgg---------------------gctg-ggagat--------gc---taacccttctctcg---ttgcctttatgcaagcctt--gggggttgtt---a-acc-----------c--tt-cccccgcttc--------------------t-tc-a-------agactatg-tttt-c-----------atata-cc-t-at----aaag---tt-acagaatg-----t--cttt-t------aacga-ctg--t-------tc-gca---gtcatt-----aaacc-tatacaactttcagcaacggatctcttggctctcctatcgatgaagaacgcagcgaaatgcgataagtaatgtgaattgcagaattcagtgaatcatcgaatctttgaa---cgcaccttgcgccctttgg-tattccgaagggcatgc-ctgtttgagtgtc-att-aaatt-a-tcaaccttg---c--tcgc---tt----------g----ctt-gagttaggcttgga-tgtgaggg------t---tt-gctggctttt---------------g-t-ggtctgctccctttaaatgcattagt-ggga-t------ct---ttgtgg-a---ccg--t---------ca-----cttgg-tgtgataa-t-tatctatgcct------------ta------------------------------------------------------------------------------------------------------------------------------------
>MG926694.1 Mycena fulgoris voucher ACP1690 small subunit ribosomal RNA gene, partial sequence; internal transcribed spacer 1 and 5.8S ribosomal RNA gene, complete sequence; and internal transcribed spacer 2, partial sequence
tacg---att---g-gt-a-ct-gatgctggctc-tt------cacn---g-agc-a-tgtgctcg--t-cc----at--cta--ttt-atc-t-tctc-t-tgtgcacatct---tgtagt-ctt----------------g------aa-tga--------------aa--------c-ct------------ctcgca------gtc------------------aa---------------tgcgg---------------------tttg-ggagtt---------------------------------------------------------tgtt---a-aac-----------c--tt-ctcctgcttc--------------------t-tc-a-------aggctatg-tttt-c-----------atatacac-t-at----aaag---tt-acagaatg-----t--cttt-t------aacggcttg--c-gctttgtc-gcg---gtcatt-----aaacc-tatacaactttcaacaacggatctcttggctctcctatcgatgaagaacgcagcgaaatgcgataagtaatgtgaattgcagaattcagtgaatcatcgaatctttgaa---cgcaccttgcgccctttgg-tattccgaagggcatgc-ctgtttgagtgtc-att-aaatt-a-tcaaccttg---c--tcgc---tt----ttaccgg----ctt-gagttaggcttgga-tgtgaggg------c---tt-gctggcttcc----ttcagt---gga-t-ggtctgctccctttaaatgtattagt-ggga-t------ctc--ttgtgg-a---ccg--t---------ca-----cttgg-tgtgataa-t-tatctatgcca------------tct--------gactttgaag--c--aaac-tt---atggg--aac-ctgcttat-aaccg------tcct-ttc---ggggac------aat-ct--------tt-----------gaca-tttgacctcaa-
>MG926696.1 Mycena globulispora voucher ACP1765 small subunit ribosomal RNA gene, partial sequence; internal transcribed spacer 1, 5.8S ribosomal RNA gene, and internal transcribed spacer 2, complete sequence; and large subunit ribosomal RNA gene, partial
tacg---att---g-gt-a-ct-gatgctggctc-tt------catt---g-agc-a-tgtgctcg--t-cc----at--cta--ttt-atc-t-tctc-t-tgtgcacatct---tgtagtcctt----------------g------aa-tga--------------aa--------c-ct------------ctcgca------gtc------------------aa---------------tgcgg---------------------tttg-ggagat--------tg---g----------------------------------------------t---a-gcc-----------c--tt-ctcctgcttc--------------------t-tc-a-------aggctatg-tttt-c-----------atatacac-t-ac----aaag---tt-acagaatg-----t--cttt-a------acgac-ttg--t-gc-ttgtc-gca---gtcatt-----aaacc-tatacaactttcagcaacggatctcttggctctcctatcgatgaagaacgcagcgaaatgcgataagtaatgtgaattgcagaattcagtgaatcatcgaatctttgaa---cgcaccttgcgccctttgg-tattccgaagggcatgc-ctgtttgagtgtc-att-aaatt-a-tcaaccttg---c--tcgc---tt----ttaccgg----ctt-gagttaggcttgga-tgtgaggg------cttttt-gctggcttcc----ttcagt---gga-t-ggtctgctccctttaaatgcattagt-gggt-t------ctc--ttgtgg-a---ccg--t---------ca-----cttgg-tgtgataa-t-tatctatgcca------------ttt--------gactttgaag--c-aaaac-tt---atggg--aac-ctgcttac-aaccg------tctc-c-------ggac------aaa-ct--------ct-----------gacattttgacctcaaa
>MH136826.1 Mycena sp. voucher NX0571 small subunit ribosomal RNA gene, partial sequence; internal transcribed spacer 1, 5.8S ribosomal RNA gene, and internal transcribed spacer 2, complete sequence; and large subunit ribosomal RNA gene, partial sequence
ttaa---ctt-g-g-gt-a-ct-gtagctggcgc---------gaaa---g-cgt-attgtgctcgtat-tc----at-ttta--act-tct-atccct-t-tgtgcacctt----tgaagt-cttggg-tg------a----------acggta--------------aa--------c-cc------------ctcacag-----gt-----------------caaac--------------tgtgga--------------------tttc-gtggtt----------attgaact---------------------------------------tgaaa-aaggtt-----------c--ta-ccactgc---------tacctattagtg--t-cc-a-------agactttt-ttta-c-----------atcaactt-t-at-tg-tatg---tc-atagaatg-----t--tatc-tt-----gttgg-ctt--taac-------ga----gtcaat----aaaacc-tatacaactttcagcaacggatctcttggctctcccatcgatgaagaacgcagcgaaatgcgataagtaatgtgaattgcagaattcagtgaatcatcgaatctttgaa---cgcaccttgcgccctttgg-tattccgaagggcatgc-ctgtttgagtgtc-att-aaatt-c-tcaacctta---c--aac----tt----tgatt------agt-ctgtaaggcttgga-tgtgaggg----t-t--att-gctggcttcc----ttcaatg--tga-t-ggtcagctccctttaaatgcattagt-ggaa-t------cct--ttgtgg-a---tcg--t---------ca-----ctgag-tgtgataa-t-tatttgcgctc------------ctt--------gactctgaag--c-aatgc-tt---tatgg--aat-ctgcttat-aaccg------tcct-tcag--ttggac------aat-tt------aatt-----------gacaatttgacctcaaa
>MH136828.1 Mycena sp. voucher NX0686 small subunit ribosomal RNA gene, partial sequence; internal transcribed spacer 1, 5.8S ribosomal RNA gene, and internal transcribed spacer 2, complete sequence; and large subunit ribosomal RNA gene, partial sequence
tagt---att-g-g-gc-g-ct--gtgctggcct-tt------cg-----g-ggc-a-tgtgcacgcgt-tc-c--aagtctt--ttc-atc-tttctt-t-tgtgaacctag---tgtagg-ctt----tg-------------------------------------ga--------t---------------------------ga----------------gtgag---------------cgggg--------------------------taaaac--------------------------------------------------------------------------------c----------------------tgtttgcgagt--t-tg-a-------agactatt-ttt--------------ataaacca---ag-ca-aaat---ta-ttagaatg-----tctatct-t------tgttacttg--gcgc-aagcc---a---gtaatg----aaaacc-tatacaactttcagcaacggatctcttggctctcccatcgatgaagaacgcagcgaaatgcgataagtaatgtgaattgcagaattcagtgaatcatcgaatctttgaa---cgcaccttgcgccctttgg-tattccgaagggcatgt-ctgtttgagtgtc-att-aaatt-c-tcaaccttg---t--aaac---gc----tttttttgggtgtt-tattgaggcttgga-tgtgaggg----t-t---tt-gctggcttcc----ttcagt---gg--t-ggtctgctccctttaaaagcattagt-ggga-t------cct--ttgtgg-aacttgt--t---------ca-----cttgg-tgtgataa-tttatctacgccg------------ctt--------gaatgtctac----aaaac-ct---atggg--aac-ctgcttac-aaccg------tctg-taa----tggac------aat-tt--------tt------------gaaccttgacctcaaa
>MH136832.1 Mycena corynephora voucher NX0567 small subunit ribosomal RNA gene, partial sequence; internal transcribed spacer 1, 5.8S ribosomal RNA gene, and internal transcribed spacer 2, complete sequence; and large subunit ribosomal RNA gene, partial s
taactt-----g-g-gt-g-ct-gatgctggcgt---------gaaa---g-cgc-a-tgtgctcgcat-tc----at-atta--ttt-caa-atccct-t-tgtgcacctt----tctagt-ctcgaa-tc------g----------aaaagg--------------aa--------c-ct------------ctcacactctgcgcttttattagcgtcctcactcgtcctatgttcttgcctgtggg--------------------tttgaagcatt--------tg------------------------------------------------------a-gcc---------agtaatg-gtcctacgcttctat-tcagcagtatgg--t-tc---------ggactagc-tttt-------------atatctctat----tg-tatg---tt-aaagaatg-----t--catc-tt----tattga-cga--a------------a---gtcaatg--aaaaacc-tatacaactttcagcaacggatctcttggctctcccatcgatgaagaacgcagcgaaatgcgataagtaatgtgaattgcagaattcagtgaatcatcgaatctttgaa---cgcaccttgcaccctttgg-tattccgaagggtatgc-ctgtttgagtgtc-att-aaatt-c-tcaacctta---c--aact---tt----ttgtgag--------tcgtaaggcttgga-tgtgaggg----t-t--att-gctggcttcc----ttcagtg--tga-t-ggtcagctccctttaaatgtattagt-ggaa-t------tct--tgtgaa-t---cgt--t---------ca-----ctgag-tgtgataa-t-tatctacgctc-------------------------------------tagat-tt---gcaac--ggt-ctgcttat-aaccg------tcct-ttag--ttggac------aat-tt-------att-----------gacaatttgacctcaaa
>MH216189.1 Mycena substylobates voucher NX0571 internal transcribed spacer 1, partial sequence; 5.8S ribosomal RNA gene and internal transcribed spacer 2, complete sequence; and large subunit ribosomal RNA gene, partial sequence
tagt---att-g-g-gc-g-ct--gtgctggcct-tt------cg-----g-ggc-a-tgtgcacgcgt-tc-g--ac-atta---tt-atc-tatctt-t-tgtgaacctag---tgtggg-ctt----tg-------------------------------------aa------------------------tgcgta---------------------------ga---------------cgggg---------------------------------------------------------------------------------------------------------------gcaacc------------------tgaatacaagt--t-cg-a-------agaccatt-ttt--------------ataaacctat-a--aa-aagt---ta-acagaatg-----t--ctttgtt----acttga-ctt-------tcgtc---a---gtaatg-----aaacc-tatacaactttcagcaacggatctcttggctctcccatcgatgaagaacgcagcgaaatgcgataagtaatgtgaattgcagaattcagtgaatcatcgaatctttgaa---cgcaccttgcgccctttgg-cattccgaagggcatgc-ttgtttgagtgtc-att-aaatt-c-tcaaccttg---t--aaat---gc----ttttg-----tgtt-tcacaaggcttgga-tgtgaggg----t-t---tt-gctggcttcc----ttcagt---gg--c-ggtctgctccctttaaatgtattagt-ggaa-t------cct--ttgtgg-a---cgg--a---------ca-----cttgg-tgtgataatt-tatctacgccg------------ctt--------gtactgaaag--c-aaaac-ct---gtggg--act-ctgcttat-aactg------tctg-taa----tggac------aac-tt------tttt-----------tgaactatgacctcaaa
>MH414546.1 Mycena brunneoviolacea voucher BAP 594 (Holotype, SFSU) small subunit ribosomal RNA gene, partial sequence; internal transcribed spacer 1, 5.8S ribosomal RNA gene, and internal transcribed spacer 2, complete sequence; and large subunit ribosom
t-----aact-t-g-gt-g-tt--gagctggctc-ta-----ttg-----g-ggc-a-tgtgcttgca--tc----at-atta--ttt-atc-tatctc-t-tgtgcaccttt---tgtagt-ctt----tg-------------------------------------aa--------g-cg------------ctcgca------gtc------------------aa---------------tgcgg----------------------tct-ggggtt--------tg---ggctt---------------------------------------tgtt---g-ccc--------------tt-tccctg----------------tttgct--t-ca-a-------aggctatg-tttt-t-----------atacacgc-t-at-ta-caag---tt-acagaatg-----t--ctct-t------attga-ctt--t----------cga---gtcagt-----aaatc-tatacaactttcagcaacggatctcttggctctcccatcgatgaagaacgcagcgaaatgcgataagtaatgtgaattgcagaattcagtgaatcatcgaatctttgaa---cgcaccttgcgccctttgg-tattccgaagggcatgc-ctgtttgagtgtc-att-aaatt-c-tcaacctta---c--aaag---ct----tgct-----------ttgtaaggcttgga-tgtgaggg---tc-t---tt-gctggcttcc----ttcagttt-gga-t-ggtctgctccctttaaattcattagt-ggga-t------cct--ttgtgg-a---tgg--t---------ca-----cttgg-tgtgataa-t-tatctacgccg------------cct--------gactctgaaa--c-aagac-tt---gtggg--aac-ctgctcat-aaccg------tctc-tttc--agagac------aat-ctaa-----ctt-----------gacaatttgacctcaaa
>MH414550.1 Mycena antennae voucher BAP 660 (Holotype, SFSU) small subunit ribosomal RNA gene, partial sequence; internal transcribed spacer 1 and 5.8S ribosomal RNA gene, complete sequence; and internal transcribed spacer 2, partial sequence
tagct--cgt---g-gt-g-ct--gtgctggcct-ct------cg----gg-ggt-a-tgtgcacgcattgc----at-tcta---tc-act-atcttc-t-tgtgaacc----agtgtaga-ttt----tt---------------------------------------------------------------tccgct--------------------------------------------attag---------------------tctg-gggtcgtt---cgatg-----------------------------------------------------caagctcgtca--agggc--ttgttgacgacgaa----cccagatgaaggg--a-gc-a-------agtctatg-attt-------------ataaactttt-g-----catg---tc-tttgaatg-----t--cttc-tt----actcga-ccg--t----------aaaac-gtcagt----aaaatc-tatacaactttcagcaacggatctcttggctctcccatcgatgaagaacgcagcgaaatgcgataagtaatgtgaattgcagaattcagtgaatcatcgaatctttgaa---cgcaccttgcgccttttgg-tattccgaaaggcatgc-ttgtttgagtgtc-att-aactt-c-tcaaccttg---a--tagc--------tttgtt-----gcta-ttcaacggcttgga-tgtgaggg------t---tt-gctggcttcc----ttcagt---gg--c-ggtctgctccctttaaatgcattagt-ggga-t------cct--ttgtgg-a---tgg-tt---------ca-----cttgg-tgtgataa-tatatctacgccg------------ctg--------gacc-tgaag--c-aaga--ct---atggg--aac-ctgctcat-aaccg------tctt--------cggac------act-tt-------ctt-----------gaccatttgacctcaaa
>MH414551.1 Mycena breviseta voucher BAP 633 (SFSU) small subunit ribosomal RNA gene, partial sequence; internal transcribed spacer 1, 5.8S ribosomal RNA gene, and internal transcribed spacer 2, complete sequence; and large subunit ribosomal RNA gene, par
tagt---att---g-gc-g-ct--gtgctggcct-ct------tcgg---g-ggc-a-tgtgcacgcgt-tc----aa-catt--att-atc-a-tctc-t-tgtgcacctag---tgtagg-ctt----tt-----------------gaaggaa-----------------------------------------------------------------------------------------agttg---------------------actgagcgactt----ctatg--------------------------------------------gcgcatgctgtagtttga------aac--tc----------------gggctcctgagct--c-aa-a-------agacta---tttt-------------atatcctttg-a-----aaaa-tttt-aaagaatg-----t--cttc--------attgctttg----acgcaagt-caa---gtaata-----aacct-tatacaactttcagcaacggatctcttggctctcccatcgatgaagaacgcagcgaaatgcgataagtaatgtgaattgcagaattcagtgaatcatcgaatctttgaa---cgcaccttgcgccctttgg-tattccgaagggcatgc-ctgtttgagtgtc-att-aaatt-c-tcaacctta---t--gaac--------tttgtt------gtt-taataaggcttgga-tgtgaggg----c-t---tt-gctggcttcc----tttagt---gg--c-ggtctgctccctttaaaagcattagt-ggaaac------ctt--ttgtgg-a---acgatt---------ca-----cttgg-tgtgataa-t-tatctactcct------------tgtgtt-----gaaagtgaag--caaagat-tt---gtggg--att-ccgcttat-aaccg------ttca-ttga-cttgaac------aat---------tttt-----------gaacctttgacctcaaa
>MH414552.1 Mycena longinqua voucher BAP 648 (Holotype, SFSU) small subunit ribosomal RNA gene, partial sequence; internal transcribed spacer 1 and 5.8S ribosomal RNA gene, complete sequence; and internal transcribed spacer 2, partial sequence
tagct--cgt---a-gt-g-ct--gtgctggcct-tt------cg-----g-ggc-a-tgtgcacgcattgc-------ttct--att-ata-atctct-t-tgtgaacca-g---tgtaga-cttgt-ttg---------------g----------------ctctcaa--------c-ct------------tgggcgttc------------------------agct-------------cgagg---------------------cttg-gataga---------------------------------------------------------------aaggt---------------tg-ccttcattggc-----ttcccttcaatt--a-ac-a-------agtctatg-attt-t-----------ataaaccatt----tg-tatg---tt-tttgaatg-----t--ttct-tt----actcga-ctt--a------------g---gtcagt-----aaaac-tatacaactttcagcaacggatctcttggctctcccatcgatgaagaacgcagcgaaatgcgataagtaatgtgaattgcagaattcagtgaatcatcgaatctttgaa---cgcaccttgcgccctttgg-tattccgaagggcatgc-ttgtttgagtgtc-att-aaatt-c-tcaaccttg---g--atcg---ct----ttgcg------gct-tttcaaggcttgga-tgtgaggg----t-t---tt-gctggcttcc----ttaagt---gg--c-ggtctgctccctttaaatgcattagt-ggga-t------cct--ttgtgg-a---tgg--t---------ca-----cttgg-tgtgataa-tatatctacgccg------------ctt--------gact-tgatg--c-aaaac-ct---atggg--aac-ctgctcat-aaccg------ttct-tca---ttgaac------aac----------ttt-----------gaacctttgacctc---
>MH414556.1 Mycena discogena voucher BAP 649 (SFSU) small subunit ribosomal RNA gene, partial sequence; internal transcribed spacer 1, 5.8S ribosomal RNA gene, and internal transcribed spacer 2, complete sequence; and large subunit ribosomal RNA gene, par
tagt---tcg-t-g-gt-g-ct--gtgctggcct-ct------cg-----g-ggc-a-tgtgcacgcattgc-------aatt--att-atc-atcctt-t-tgtgaacc----agtgtagt-ctt----tt------cgcgg--------------------------aa------------------------ttcgtta-----gttg-----------------ga---------------tggag-------------------cccttt-tgggttt-----tttg-----------------------------------------------------aaagct---------------------------------ggtgaatgaagc--g-ag-g-------ggactatg-attt-------------ataaaccatt----tg-tatg---tt-tttgaatg-----t--tcat-ta-----ctcga-ctg--c----------aaa---gtcagt-----aaatc-tatacaactttcagcaacggatctcttggctctcccatcgatgaagaacgcagcgaaatgcgataagtaatgtgaattgcagaattcagtgaatcatcgaatctttgaa---cgcaccttgcgccctttgg-tattccgaagggcatgc-ttgtttgagtgtc-att-aaatt-c-tcaactttg---a--agac---tt--------------tgtc-tttcaaagcttgga-tgtgaggg----t-t---tt-gctggcttcc----ttcagt---ggatt-ggtctgctcccttcaaatgcattagt-ggga-t------cct--ttgtgg-a---cga--t---------ca-----cttgg-tgtgataatt-tatctacgccg------------ctt--------gactcggaag--c-aaaac-tt---atggg--aac-ctgctcat-aaccg------tctc-gca---agggac------aaa-ct----atactt-----------tgaaatttgacctcaaa
>MH856231.1 Mycena maculata culture CBS:235.47 strain CBS 235.47 small subunit ribosomal RNA gene, partial sequence; internal transcribed spacer 1, 5.8S ribosomal RNA gene, and internal transcribed spacer 2, complete sequence; and large subunit ribosomal
tacg---ttg---g-tt-t-ct-gatgctggcct-tt------tact---a-ggc-a-tgtgctcgatc-cc----tt--cta--ttt-atc-t-tctc-t-tgtgcaccttt---tgtagt-ctt----tt-----------------gaacgagcc-----------aa----------cc------------ttcgct------ga------------------aaa---------------cgcgg---------------------tttg-ggggat--------tg---agcgt---------------------------------------aaca-----gca-----------c--tt-cccctgcggttcactcactgtccctgct--t-cg-a-------ggactatg-tttt-c-----------atatacac-t-at-aa-aagt---ta-tcagaatg-----t--ctct-t------aacga-ttg--t-gcctagtc-gca---gtcatt-----aaacc-tatacaactttcagcaacggatctcttggctctcccatcgatgaagaacgcagcgaaatgcgataagtaatgtgaattgcagaattcagtgaatcatcgaatctttgaa---cgcaccttgcgccctttgg-tattccgaagggcatgc-ctgtttgagtgtc-att-aaatt-a-tcaaccttg---c--ttgc---tt----ttactggc-------tcgctaggcttgga-tgtgaggg----------ct-gctggcttcc----ttcagt---gga-t-ggtctgctccctttaaatgcattagc-ggga-c------ctc--ttgtgg-a---ccg--t---------ca-----cttgg-tgtgataa-t-tatctatgcca------------gtt--------gactttgaag--c--aaac-tt---atggg--aac-ctgcttat-aaccg------tcct-ttg-----ggac------agc-tt--------tt-----------aacattttgacctcaaa
>MH856235.1 Mycena polygramma culture CBS:240.47 strain CBS 240.47 small subunit ribosomal RNA gene, partial sequence; internal transcribed spacer 1, 5.8S ribosomal RNA gene, and internal transcribed spacer 2, complete sequence; and large subunit ribosoma
tacg---att---g-ga-a-ct-gatgctggcct-ct------tacg---g-ggc-a-tgtgctcgt---cc----at--cta--tttaacc-t-tctc-t-tgtgcacattt---tgtagt-ctt----ga------att--------aaagtg--------------aa--------c-cc------------ttcgca------gc-------------------aa---------------tgcgg---------------------tttg-ggggaa--------tg---gg------------------------------------------cgca---a-gcc-----------c--tt-ctcctgcttgc-----------tttctt--t-tc-a-------aggctatg-tttt-c-----------atatacac-t-at--t-aaag---tt-tcagaatg-----t--cttt-t------aacga-ttg--c-gc-ttgtc-gta---gtcatt-----aaacc-tatacaactttcagcaacggatctcttggctctcccatcgatgaagaacgcagcgaaatgcgataagtaatgtgaattgcagaattcagtgaatcatcgaatctttgaa---cgcaccttgcgccctttgg-tattccgaagggcatgc-ctgtttgagtgtc-att-aaatt-c-tcaacctcg---t--tcgc---tt----ttactag----ctt-gagcgaggcttgga-cgtgaggg------c---tt-gctggcttcc----ttcagt---gga-t-ggtctgctccctttaaaagcattagt-ggga-t------ctc--ttgtgg-a---ccg--t---------ca-----cttgg-tgtgataa-t-tatctatgcca------------gtt--------gaccttgaag--c--aaac-tt---atggg--aac-ctgcttat-aaccg------tctc-gca---agggac------aac-atc---ttaatt-----------gacattttgacctcaaa
>MH856333.1 Mycena cinerella culture CBS:261.48 strain CBS 261.48 small subunit ribosomal RNA gene, partial sequence; internal transcribed spacer 1, 5.8S ribosomal RNA gene, and internal transcribed spacer 2, complete sequence; and large subunit ribosomal
tacg---att---g-gt-a-ct-gatgctggcccttt------cact---g-ggc-a-tgtgctcgt---cc----at--cta--ttt-atctt-tctc-t-tgtgcacatct---tgtagt-ctt----------------g------ga-tga--------------ac--------c-ct------------tgcgca------tt-------------------cg---------------tgcgg---------------------tctg-ggagtt--------gc---ga------------------------------------------atta---a-aac-------cttgc--tt-ctcctgcttg--------------------t-cc-a-------aggctatg-tttt-c-----------atatacac-t-at----aaag---tt-acagaatg-----t--caat-t------aacgacttg--t-gc-ttgtc-acg---gtcatt-----aaacc-tatacaactttcagcaacggatctcttggctctcctatcgatgaagaacgcagcgaaatgcgataagtaatgtgaattgcagaattcagtgaatcatcgaatctttgaa---cgcaccttgcgccctttgg-tattccgaagggcatgc-ctgtttgagtgtc-att-aaatt-a-tcaaccttg---c--tcgc---tt----ttaccgg----ctt-gagttaggcttgga-tgtgaggg---tc-t---tt-gctggcttcc----ttcggt---gga-t-ggtctgctccctttaaatgcattagt-ggga-t------ctc--ttgtgg-a---ccg--t---------ca-----cttgg-tgtgataa-t-tatctatgccat-----------ctt--------gactttgaag--c--aaat-ta---atggg--aac-ctgcttat-aaccg------tcct-ttca----ggac------aac-tc--------tt-----------gaca--ttgacctcaaa
>MH856339.1 Mycena zephirus culture CBS:270.48 strain CBS 270.48 small subunit ribosomal RNA gene, partial sequence; internal transcribed spacer 1, 5.8S ribosomal RNA gene, and internal transcribed spacer 2, complete sequence; and large subunit ribosomal
tacg---att---g-gt-a-ct-gatgctggctc-tt------cact---g-agc-a-tgtgctcg--t-cc----at--cta--ttt-atc-t-tctc-t-tgtgcacatct---tgtagt-ctt----------------g------aa-tga--------------aa--------c-ct------------ctcgca------gtc------------------aa---------------tgcgg---------------------tttg-ggaga----------------------------------------------------------tgct---a-gcc-----------c--tt-ctcctgcttc--------------------t-tc-a-------aggctatg-tttt-c-----------atatacac-t-at----aaag---tt-acagaatg-----t--cttt-t------aacga-ttg--t-gc-ttgtc-gca---gtcatt-----aaacc-tatacaactttcagcaacggatctcttggctctcctatcgatgaagaacgcagcgaaatgcgataagtaatgtgaattgcagaattcagtgaatcatcgaatctttgaa---cgcaccttgcgccctttgg-tattccgaagggcatgc-ctgtttgagtgtc-att-aaatt-a-tcaaccttg---c--ttgc---tt----ttactag----ctt-gagtgaggcttgga-tgtgaggg------c---tt-gctggcttcc----ttcagt---gga-t-ggtctgctccctttaaatgcattagt-ggga-t------ctc--ttgtgg-a---ccg--t---------ca-----cttgg-tgtgataa-t-tatctatgcca------------ttt--------gactttgaag--c--aaac-tt---atggg--aac-ctgcttac-aaccg------tctt-c-------ggac------aac-tt--------tt-----------gacattttgacctcaaa
>MH856655.1 Mycena amicta culture CBS:352.50 strain CBS 352.50 small subunit ribosomal RNA gene, partial sequence; internal transcribed spacer 1, 5.8S ribosomal RNA gene, and internal transcribed spacer 2, complete sequence; and large subunit ribosomal RN
taatc--tgt-g-g-gt-g-ct--gtgctggcct-ct------cg-----g-ggc-a-tgtgcacgcac-tt-g--ct-aatc--atc-att-atcttc-t-tgtgaacctag---tgtagt-cgt----tt-------------------------------------tg------------------------------------gtttt---------------------------------tgaag---------------------tgtatgggggcaacc---ctg-------------------------------------------------------------------------taggctttg----------------aaggct--c-ga-g-------cgactatg-attt-t-----------atataaac-t-at-tg-tctg---tc-ctagaatg-----t--tact-tt-----attga-ctg--c----------gaa---gtcagt----aaactt-tatacaactttcagcaacggatctcttggctctcccatcgatgaagaacgcagcgaaatgcgataagtaatgtgaattgcagaattcagtgaatcatcgaatctttgaa---cgcaccttgcgccctttgg-tattccgaagggcatgc-ctgtttgagtgtc-att-aaatt-c-tcaaccttg---a--acca---gt----tttgcga----ctg-ggtcaaggcttgga-tgtgaggg----c-t---tt-gctggcttcc----ttcagt---gga-t-ggtctgctccctttaaatgcattagt-ggga-t------cct--ttgtgg-a---cgg--t---------ca-----cttgg-tgtgataa-t-tatctacgccg------------cgtt-------gactgtgaag--c-aaaac-tt---atggg--acc-ctgcttat-aaccg------tcct-tcg-----ggac------aat-tt-------att-----------gacca-ttgacctcaaa
>MH856658.1 Mycena renati culture CBS:358.50 strain CBS 358.50 small subunit ribosomal RNA gene, partial sequence; internal transcribed spacer 1, 5.8S ribosomal RNA gene, and internal transcribed spacer 2, complete sequence; and large subunit ribosomal RN
tacg---att---g-gt-a-ct-gatgctggctc-tt------cact---g-ggc-a-tgtgctcgt-t-cc----at--cta--ttt-atc-t-tctc-t-tgtgcacatct---tgtggt-ctt----------------g------aattga--------------aa--------c-ct------------ctcgca------tt-------------------cg---------------tgcgg---------------------tttg-ggagtc--------tg---aa-------------------------------------------gta---a-act-----------c--tg-ctcctgcttcg-------------------t-tc-a-------agatcatg-tttt-c-----------atatacac-t-at----aaag---tt-acagaatg-----t--cttt-t------aacga-ttg--c-gc----aa-gca---gtcatt-----aaacc-tatacaactttcagcaacggatctcttggctctcctatcgatgaagaacgcagcgaaatgcgataagtaatgtgaattgcagaattcagtgaatcatcgaatctttgaa---cgcaccttgcgccctttgg-tattccgaagggcatgc-ctgtttgagtgtc-att-aaatt-a-tcaaccttg---c--tcgc---tt----ttactag----ctt-gagtttggcttgga-tgtgaggg------c--tttgcctggcttcc----ttcagt---gga-t-ggtctgctccctttaaatgcattagtgggga-t------ctc--ttgtgg-a---ccg--t---------ca-----cttgg-tgtgataa-t-tatctatgcct------------tga--------gactttgaag--c--aaac-ta---atggg--aac-ctgctcat-aaccg------tctt-c-------ggac------aat-ct--------ct-----------gaca-ttgacctcaaaa
>MH857462.1 Mycena alcalina culture CBS:232.55 strain CBS 232.55 small subunit ribosomal RNA gene, partial sequence; internal transcribed spacer 1, 5.8S ribosomal RNA gene, and internal transcribed spacer 2, complete sequence; and large subunit ribosomal
tacg---att---g-gt-a-ct-gatgctggctc-tt------tact---g-agc-a-tgtgctcgt-g-cc----gt--cta--ttt-atc-tatctc-t-tgtgcaccttt---tgtagt-ctt----tg------aa---------gaagca--------------ta--------c-ct------------ctcgca------gc-------------------aa---------------tgcgg---------------------tttg-ggggaa--------tg---gg------------------------------------------cgaa---a-gtc-----------c--tttctcctgccttg------------ctttc--t-tc-a-------aggctatg-tttt-c-----------atatacac-t-at----aaag---tt-acagaatg-----t--cttt-t------aagga-ctg--t-gc-tagtc-gca---gtcatt-----aaatc-tatacaactttcagcaacggatctcttggctctcccatcgatgaagaacgcagcgaaatgcgataagtaatgtgaattgcagaattcagtgaatcatcgaatctttgaa---cgcaccttgcgccctttgg-tattccgaagggcatgc-ctgtttgagtgtc-att-aaatt-a-tcaaccttg---cttttgc---tt----ttaccgg----ctt--agcttggcttgga-tgtggggg-gttt-t---tt-gctggcttcc----ttcagt---gga-t-ggtctgctccccttaaacgcattagt-ggga-t------ctc--ttgtgg-a---ccg--t---------ca-----cttgg-tgtgataa-t-tatctctacca------------cct--------ggctttgaag--c-aaaac-tt---atggg--aac-ccgctcat-aaccg------tcct-c-------ggac------aac-tt--------tt-----------gacatcttgacctcaaa
>MH857694.1 Mycena citricolor culture CBS:193.57 strain CBS 193.57 internal transcribed spacer 1, partial sequence; 5.8S ribosomal RNA gene, complete sequence; and internal transcribed spacer 2, partial sequence
ttaacc-----acg-tttg-gt-gaaggttgccc-tc------------cg-ggc-a-tgtgctcgcggactttg----attc--att-ctc-atctct-t-tgtgcaccttt---tgtagt-ctc----tt-----------------gtg---------------------------------------------------------------------------------------------aacgg---------------------ctggaagggttt--------------------------------------------------------ctcaa--------------------atc-cctctg-------------gcccagtaa--c-gg-g-------agtctatg-ttct-t-----------ataccaaa-------c-tcag---tc-tcagaatg-----t--tcta-ct-----agtga-ccg--ttaa-------aaa---gtcatt-----aaacc-tatacaactttcagcaacggatctcttggctctcccatcgatgaagaacgcagcgaaatgcgataagtaatgtgaattgcagaattcagtgaatcatcgaatctttgaa---cgcaccttgcgccctttgg-tattccgaagggcatgc-ctgtttgagtgtc-att-aaatt-c-tcaaccttc---a--aaa----ct----ttgtt------gat-ttgaag-tgttggattttgaggg---tc-t---tt-gctggcttcc----tttagt---gga-t-ggtctgctccctttaaaagcattagt-agga-t------cct--ttgtgg-at--ttg--tgaattgc--ca---acttggt-tgtgataa-t-tatctacggtcaagctctggta-ttc--------gcgattgaag--cagaaac-ct---gtggg--aac-ctgcttat-aaccg------ttca-gca---atgaac------aac-------aaattt-----------attgacttgacctcaaa
>MK309773.1 Mycena bicystidiata voucher HMJAU43648 small subunit ribosomal RNA gene, partial sequence; internal transcribed spacer 1, 5.8S ribosomal RNA gene, and internal transcribed spacer 2, complete sequence; and large subunit ribosomal RNA gene, part
taactt-----g-g-gt-gttt-gatgctggcgt---------gaaa---g-cgc-a-tgtgctcgcat-tc----at-atta--ttt-caa-atccct-t-tgtgcacctt----tctagt-ctcgaa-tc------g----------aaaagg--------------aa--------c-ct------------ctcacactttgcgctttcattagcgtcctcactagtcctaagttcttgcctgtggg--------------------tttgaagtatt--------tg------------------------------------------------------a-gccgtgt-----aacaacg-gtcctactcttctat-tcagcagtatgg--t-tc---------ggactagc-tttt-------------atatctctat----tg-tatg---tt-aaagaatg-----t--catc-tt----tgttga-cgc--a------------a---gtcaatg--aaaaacc-tatacaactttcagcaacggatctcttggctctcccatcgatgaagaacgcagcgaaatgcgataagtaatgtgaattgcagaattcagtgaatcatcgaatctttgaa---cgcaccttgcaccctttgg-tattccgaagggtatgc-ctgtttgagtgtc-att-aaatt-c-tcaacctta---c--aact---tt----ttgtgag--------tggtaaggcttgga-tgtgaggg----t-t--att-gctggcttcc----ttcagtgc-cga-t-ggtcagctccctttaaatgtattagt-ggaa-t------tct--tgtgaa-t---cgt--t---------ca-----ctgag-tgtgataa-t-tatctacgctc-------------------------------------tagat-tt---acaa---agt-ctgcttat-aaccg------tcct-tcag--ctggac------aat-tt-------ctt-----------gacaatttgacctcaaa
>MK309780.1 Mycena hygrophoroides voucher HMJAU43417 internal transcribed spacer 1, partial sequence; 5.8S ribosomal RNA gene and internal transcribed spacer 2, complete sequence; and large subunit ribosomal RNA gene, partial sequence
taactt-----g-g-gt-g-tt-gatgctggcgt---------gaaa---g-cgc-a-tgtgctcgcat-tc----at-atta--ttt-caa-atccct-t-tgtgcacctt----tctagt-ctcgaa-tc------g----------aaaagg--------------aa--------c-ct------------ctcacactctgcgcttttattagcgtcctcactcgtcctatgttcttgcctgtggg--------------------tttgaagcatt--------tg------------------------------------------------------a-gcc---------agtaatg-gtcctacgcttctat-tcagcagtatgg--t-tc---------ggactagc-tttt-------------atatctctat----tg-tatg---tt-aaagaatg-----t--catc-tt----tgttga-cga--a------------a---gtcaacg--aaaaacc-tatacaactttcagcaacggatctcttggctctcccatcgatgaagaacgcagcgaaatgcgataagtaatgtgaattgcagaattcagtgaatcatcgaatctttgaa---cgcaccttgcaccctttgg-tattccgaagggtatgc-ctgtttgagtgtc-att-aaatt-c-tcaacctta---c--aact---tt----ttgtgag--------tcgtaaggcttgga-tgtgaggg----t-t--att-gctggcttcc----ttcagtg--tga-t-ggtcagctccctttaaatgtattagt-ggaa-t------tct--tgtgaa-t---cgt--t---------ca-----ctgag-tgtgataa-t-tatctacgctc-------------------------------------tagat-tt---gcaac--ggt-ctgcttat-aaccg------tcct-taag--ttggac------aat-tt-------att-----------gacaatttgacctcaaa
>MK478466.1 Mycena tenuispinosa voucher LE 321750 small subunit ribosomal RNA gene, partial sequence; internal transcribed spacer 1, 5.8S ribosomal RNA gene, and internal transcribed spacer 2, complete sequence; and large subunit ribosomal RNA gene, parti
tagt---att-g-g-gc-g-tt--gtgctgncct-tt------cg-----g-ggc-a-tgtgcacgcgt-tc-g--ac-ctta---ct-atc-tttctt-t-tgtgaacctag---tgtagg-ctt----ta-------------------------------------aa--------tg----------------------------------------------------------------cgtgg---------------------attgagggaaac-------------------------------------------------------------------------------c--tc------------------agtctgcaagt--t-tg-a-------agactatt-ttttat-----------ataaacgt-t-aa-cn-naag---tc-attgaatg-----t--catc-tt-----tgtta-ttg--gcgc-aagtc---a---gtaatg-----aaacc-tatacaactttcagcaacggatctcttggctctcccatcgatgaagaacgcagcgaaatgcgataagtaatgtgaattgcagaattcagtgaatcatcgaatctttgaa---cgcaccttgcgccctttgg-tattccgaagggcatgc-ctgtttgagtgtc-att-aaatt-c-tcaaacctt---a--tgaa---tg----cttttgc----gtt-tgtaaggctttgga-tgtgaggg----t-t--att-gctggcttcc----ttcagt---gg--c-ggtctgctccctttaaaagcattagt-ggga-t------cct--ttgtgg-aa--ctgttt---------ca-----cttgg-tgtgataa-tctatctacgccg------------tttg-------taaacgtcta--c-aaaac-ct---atggg--aacnctgcttat-aaccg------tctg-taa----tggac------aac-gt--------tt-----------ttgaacttgacctcaaa
>MK733302.1 Mycena laevigata voucher HMJAU43187 internal transcribed spacer 1, partial sequence; 5.8S ribosomal RNA gene and internal transcribed spacer 2, complete sequence; and large subunit ribosomal RNA gene, partial sequence
tacg---ctt-g-g-gt-g-ct-gatgctggcct-ttact------------ggc-actgtgctcgcc--cc----aa-acta--ttt-att-a-tctc-tatgtgcaccttt---tgtagt-ccgtttctt-----------------caagga--------------gc--------c-tt------------tccgca------gt------------------caa---------------tgcgg-------------------gttttg-tgggtt--------tg---agcgcgcgag----------------------------------cgca-------------------c--tt-tccctgtcttctccacttggcttccttc--a-ga-a-------aggctatg-tttt-t-----------atataccc-t-a--tt-aaag---tt-acagaatg-----t--cttt-tt-----aacga-ttg--t-gc-tagtc-gca---gtcatt-----aaatc-tatacaactttcagcaacggatctcttggctctcccatcgatgaagaacgcagcgaaatgcgataagtaatgtgaattgcagaattcagtgaatcatcgaatctttgaa---cgcaccttgcgccctttgg-tattccgaagggcatgc-ctgtttgagtgtc-att-aaatt-a-tcaaccttg---c--gcgc---tt----ttacta-----gtg-tcgcttggcttgga-tgtgaggg----t-t---tt-gctggcttcc----ttcagt---ggatt-ggtctgctccctttaaatgcattagt-ggga-t------ctc--ttgtgg-a---ccg--t---------ca-----cttgg-tgtgataa-t-tatctatgccg------------ttt--------gactttgaag--c--aaat-tt---atggg--aac-ctgcttat-aaccg------tcct-tta---ccggac------aacaatct---taatt-----------gacattttgacctcaaa
>MK733307.1 Mycena pluteoides voucher HMJAU43771 internal transcribed spacer 1, partial sequence; 5.8S ribosomal RNA gene and internal transcribed spacer 2, complete sequence; and large subunit ribosomal RNA gene, partial sequence
tagtt--cgt---g-gt-g-ct--gtgctggcct-tc------cg-----g-ggc-a-tgtgcacgcactgca------atta--tttcatt-atcttc-t-tgtgaacc-ag---tgtagg-ctt----tg---------------------------------------------------------------tttgtca-----gt-------------------agtgc------------taagg---------------------cgcg-aaagca----------------------------------------------------------------a---------------------------------------------------g-gg-a-------agtctatg-attt-t-----------atataaac-c-tt-tg-tatg---tc-tttgaatg-----t--ctac-tt----tattgg-ccg--c----------aag---gctagt----aaaacc-tatacaactttcagcaacggatctcttggctctcccatcgatgaagaacgcagcgaaatgcgataagtaatgtgaattgcagaattcagtgaatcatcgaatctttgaa---cgcaccttgcgccctttgg-tattccgaagggcatgc-ttgtttgagtgtc-att-aaatt-c-tcaatgaaa---c--aggc--------tttgttg---------actgtctcattgga-tgtgaggg------t---tt-gctggctttc-----------------g-ggtctgctcccttcaaatgcattagt-ggat-t------cct--ttgtga-a---cga--t---------ca-----cttgg-tgtgataa-tctatctacgccg------------ctt--------gactctgaag--c-aaaac-ct---atggg--agt-ctgctcac-aaccg------tctt-tcg---ctagac------aac-tt-------ctt-----------gaccatttgacctcaaa
>MK733308.1 Mycena semivestipes voucher HMJAU43825 internal transcribed spacer 1, partial sequence; 5.8S ribosomal RNA gene and internal transcribed spacer 2, complete sequence; and large subunit ribosomal RNA gene, partial sequence
tacg----tt---g-gt-a-ct-gatgctggctc-tt------tact---g-agc-a-tgtgctcgt---cc----at--cta--ttt-atc-t-tctc-tctgtgcaccttt---tgtagt-ctt----tg------aag--------------------------------------------------------------------------------------------------------caagg---------------------tttg-gaggttctg-----tg---gg------------------------------------------tgaa---a-gcc-----------c--tc-cctctgctgttat---------gcttct--t-ca-a-------ggactatg-tttt-c-----------atatacac-t-at--t-aaag---tt-acagaatg-----t--cttt-t------aacga-ttg--t-gc-tagtc-gca---gtcatt-----aaacc-tatacaactttcagcaacggatctcttggctctcccatcgatgaagaacgcagcgaaatgcgataagtaatgtgaattgcagaattcagtgaatcatcgaatctttgaa---cgcaccttgcgccctttgg-tattccgaagggcatgc-ctgtttgagtgtc-att-aaatt-c-tcaaccttg---c--ttgc---tt----ttactag----ct--gagctcggcttgga-cgtggggt---tt-t---tt-gctggcttcc----ttcagt---gga-t-ggtctgctacccttaaatgcattagt-ggga-t------ctc--ttgtgg-a---ccg--t---------ca-----cttgg-tgtgataa-t-tatctatgcca------------ctt--------gactatgaag--c-aaaac-tt---atggg--aac-ccgctcat-aaccg------tctg-ctcg--tcggac------aac-tt--------tt-----------gacattttgacctcaaa
>MK733310.1 Mycena silvae-nigrae voucher HMJAU43815 internal transcribed spacer 1, partial sequence; 5.8S ribosomal RNA gene and internal transcribed spacer 2, complete sequence; and large subunit ribosomal RNA gene, partial sequence
tacg---att---g-gt-g-ct-gttgctggcttctt------cact---gaggc-a-tgtgcacg--c-cc----at--cta--ttt-atc-t-tctc-t-tgtgcacattt---tgtagt-ctt----------------g------aatcga--------------aa--------c-ct------------ctcgca------gc-------------------aa---------------tgcgg---------------------tttg-ggagcc--------tg---gtgcttta------------------------------------aacg---g-ccc-----------c--tt-ctcctgcttc--------------------t-tc-a-------aggctacg-tttt-c-----------atatacac-g-tt----aaag---tt-acagaatg-----t--cttt-t------aacga-ttg--t-gcttggtc-gca---gtcatt-----aaacc-tatacaactttcagcaacggatctcttggctctcccatcgatgaagaacgcagcgaaatgcgataagtaatgtgaattgcagaattcagtgaatcatcgaatctttgaa---cgcaccttgcgccctttgg-tattccgaagggcatgc-ctgtttgagtgtc-att-aaatt-a-tcaaccttg---t--tcgc---tt----ttcggag----ctt-gagcgaggcttgga-tgtgaggg----c-t---tt-gctggcttcc----ttcagt---gga-t-ggtctgctccctttaaatgcattagt-ggga-t------ctcttttgtgg-a---ccg--t---------ca-----cttgg-tgtgataa-t-tatctatgcct------------att--------gac-----------atgct-ta---acgag--aat-ctgcttat-aaccg------tctc-gca---agggac------agc-ac----tttatt-----------gacaatttgacctcaaa
>MN809550.1 Mycena corticalis small subunit ribosomal RNA gene, partial sequence; internal transcribed spacer 1, 5.8S ribosomal RNA gene, and internal transcribed spacer 2, complete sequence; and large subunit ribosomal RNA gene, partial sequence
tacg---ttg---g-gt-t-ct-gatgctggctc-tt------tgct---g-agc-a-tgtgctcgt-c-cc----at--cta--ttt-atc-t-tctc-t-tgtgcaccttt---tgtagt-ctt----tt---------------------tg--------------aa--------t-ga------------atagca------gtt------------------tt---------------cggag---------------------cgtg-agcgtg--------ca---ag------------------------------------------cgca-------------------c--tg-cacctgtactgtttt--------ctttc--t-tc-a-ga---gggactacg-tttt-c-----------atatacac-t-at-at-aaag---tt-acagaatg-----t--cttt-t------aaaga-ttg--t-gc-ttgtc-gca---gtcatt-----aaacc-tatacaactttcagcaacggatctcttggctctcccatcgatgaagaacgcagcgaaatgcgataagtaatgtgaattgcagaattcagtgaatcatcgaatctttgaa---cgcaccttgcgccctttggttattccgaagggcatgc-ctgtttgagtgtc-att-aaatt-a-tcaaccttg---c--ttgc---tt----ttactag----cat--tgcttggcttgga-tgtggggg---tt-t---tt-gctggcttcc----ttcagt---gga-c-ggtctgctccccttaaatgcattagt-ggga-t------ctc--ttgtgg-a---ccg--t---------ca-----cttgg-tgtgataa-t-tatctatgcca------------tac--------gactttgaag--c-aaact-ta---atggga-aac-ccgctcat-aaccg------tccc-tcac--aaggac------aat-tt------actt-----------gacattttgacctcaaa
>MN906081.1 Mycena atkinsoniana voucher S.D. Russell iNaturalist # 8545962 small subunit ribosomal RNA gene, partial sequence; internal transcribed spacer 1, 5.8S ribosomal RNA gene, and internal transcribed spacer 2, complete sequence; and large subunit
tacg---att---g-gt-a-ct-gatgctggctc-tt------tact---g-agc-a-tgtgctcg--t-cc----at--cta--ttt-atc-t-tctc-t-tgtgcacattt---tgtagt-ctt----------------g------aa---g--------------aa--------c-tc------------tgcgca------ttcat---------------ttg---------------tgtgg---------------------tctg-ggagat--------gc---taacccttctcctgtttttgcctttgtgtaaagttttgggggaatgtt---a-acc-----------c--tt-ccctcgcttc--------------------t-tc-a-------agactatg-tttt-c-----------atataccc-t-at----aaag---tt-acagaatg-----t--cttt-t------aaaga-ttg--ttgcttcggc-gca---gtcatt-----aaacc-tatacaactttcagcaacggatctcttggctctcctatcgatgaagaacgcagcgaaatgcgataagtaatgtgaattgcagaattcagtgaatcatcgaatctttgaa---cgcaccttgcgccctttgg-tattccgaagggcatgc-ctgtttgagtgtc-att-aaatt-a-tcaaccttg---c--tcgc---tt----ttattag----ctt-gagttaggcttgga-tgtgaggg----t-t---tt-gctggcttcc----ttcagt---gga-t-ggtctgctccctttgaatgcattagc-ggga-t------ctc--ttgtgg-a---ccg--t---------ca-----cttgg-tgtgataa-t-tatctatgcct------------tga--------gactttgaaa--c--aaac-tt---atgag--aat-ctgcttat-aaccg------tcct-c-----acggac------aac-tt--------tt-----------gacaatttgacctcaaa
>MT216242.1 Mycena cretata voucher O-F-300031 sequence
tactga-atc---g-gt-t-ct-gatgctggctc-tt------yact---g-ggc-a-tgtgctcgtccgtt-------cata--ttt-acc-t-cctc-t-tgtgcacattt---tgtagt-cct----tt---------------ggaactagtg------------aattt---cgcgctgctgtgattgacttcgcg------gt------------------ggt---------------tgcgg---------------------tttg-ggggat--------tg---ggggt---------------------------------------aaca-----gcc-----------c--tt-cctctgtttatgcgctgcttttgctttt--t-tc-a-------aggctacg-tttt-c-----------atataccc-t-at-ac-aatg---tt-acagaatg-----t--cttt--------aaaga-ttg--t-gcttggtc-gca---gtcatt-----aaacc-tatacaactttcagcaacggatctcttggctctcccatcgatgaagaacgcagcgaaatgcgataagtaatgtgaattgcagaattcagtgaatcatcgaatctttgaa---cgcaccttgcgccctttgg-tattccgaagggcatgc-ctgtttgagtgtc-att-aaatt-a-tcaaccttg---t--tcgc---tt----ttacgag----ctt-gagcgaggcttgga-tgtgaggg------c---tt-gctggcttcc----ttcagt---gga-t-ggtctgctccctttaaatgcattagt-ggga-t------ctc--ttgtgg-a---ccg--t---------ca-----cttgg-tgtgataa-t-tatctatgcca------------ttt--------gactgtgaag--c-aaaa--tt---atggg--aac-ctgcttat-aaccg------tctc-gca---agggac------aat-tt------aatt-----------gactatttgacctccaa
>MT292325.1 Favolaschia pustulosa voucher Dai 19758 internal transcribed spacer 1, partial sequence; 5.8S ribosomal RNA gene and internal transcribed spacer 2, complete sequence; and large subunit ribosomal RNA gene, partial sequence
taacg--att---g-gc-a-ttcgatgctggccc-tt------cact---g-ggc-a-tgtgctcgtg--tc----at-ctta--ttt-atc-t-tctc-t-tgtgcacattt---tgtagt-caa----tg-----------------caatcggaa-----------aacta---tgcgcg------------ctttca-------------------------ttag---------------tgcgg---------------------tttg-agggttg--------------------------------------------------------agtc---aagtc--------------tt-cccttgtttcctt--ccttctcctgaat--g-ca-t-------tgactatg-tttt-c-----------atataccc-t-gt-at-aaag---tc-atagaatg-----t--taac-tta---agttga-ttg--c-gc-tagtc-gta---gtcctt---aaaaccc-tatacaactttcagcaacggatctcttggctctcctatcgatgaagaacgcagcgaaatgcgataagtaatgtgaattgcagaattcagtgaatcatcgaatctttgaa---cgcaccttgcgccctttgg-tattccgaagggcatgc-ctgtttgagtgtc-att-aaatt-a-tcaacctct---c--tctcgcact----ttgcg-----gctt-gagttaggcttgga-tgtgaggg----c-t---tt-gctggcttcc----tttagt---gga-t-ggtctgctccctttaaatgcattagt-ggga-t------ctc--ttgtgg-a---ctg--t---------ca-----cttgg-tgtgataatt-tatctacgccg------------ctt--------gactttgaag--c---aac-ta---atggg--aac-ctgcttat-aaccg------tcca-ttga-cttggacaa----aat-tt------actt-----------gacaatttgacctcaaa
>MT636954.1 Mycena bulliformis voucher MF74930 iNat #35590922 small subunit ribosomal RNA gene, partial sequence; internal transcribed spacer 1, 5.8S ribosomal RNA gene, and internal transcribed spacer 2, complete sequence; and large subunit ribosomal RNA
tacg---att---g-gt-g-ct-gatgctggctc-tt------cact---g-agc-a-tgtgctcg--t-cc----at--cta--ttt-atc-t-tctc-t-tgtgcacatct---tgtagt-ctt----------------g------aa-tga--------------aa--------c-ct------------ctcgca------gtc------------------aa---------------tgcgg---------------------tttg-ggagct---------------------------------------------------------tgtt---a-acc-----------c--tt-ctcctgcttg--------------------t-tc-a-------aggctatg-tttt-c-----------atatacac-t-attaa-aaag---tt-acagaatg-----t--catt-t------aaaggcttg--c-gc-tcgtc-gca---gtcatt-----aaacc-tatacaactttcagcaacggatctcttggctctcctatcgatgaagaacgcagcgaaatgcgataagtaatgtgaattgcagaattcagtgaatcatcgaatctttgaa---cgcaccttgcgccctttgg-tattccgaagggcatgc-ctgtttgagtgtc-att-aaatt-a-tcaaccttg---c--tcgc---tt----ttaccgg----ctt-gagttaggcttgga-cgtgaggg------t--ttt-gctggcttcc----ttcagt---gga-t-ggtctgctccctttaaatacattagt-ggga-t------ctc--ttgtgg-a---ccg--t---------ca-----cttggttgtgataa-t-tatctacgccat-----------tct--------gactttgaag--c--aaac-tt---acggg--aac-ctgcttat-aaccg------tcct-ttc---gaggac------aat-at--------tt-----------gacattttgacctcaaa
>MT764847.1 Mycena confinationis voucher PAMP-fungi-41 internal transcribed spacer 1, partial sequence; 5.8S ribosomal RNA gene, complete sequence; and internal transcribed spacer 2, partial sequence
tacg---att---ggca-a-ct-gatgctggctc-tt------aact---g-ggc-a-tgtgctcgt-t-cc----at--cta--ttt-atc-t-tctc-t-tgtgcacaytt---tgtagt-ctt------------tgg-g------aaagtg--------------aa--------c-ct------------ctcgca------gc-------------------aa---------------tgcgg---------------------tttg-ggggaa--------tg---ggtc----------------------------------------ttgt---t-gcc-----------c--tt-cccctgcttgc-------------ttct--t-cc-a-------aggctatg-tttt-c-----------atatacac-t-at----aarg---tt-acagaatg-----t--cttt-t------aacga-ttg--t-gc-ttgtc-gca---gtcatt-----aaacc-tatacaactttcagcaacggatctcttggctctcccatcgatgaagaacgcagcgaaatgcgataagtaatgtgaattgcagaattcagtgaatcatcgaatctttgaa---cgcaccttgcgccctttgg-tattccgaagggcatgc-ctgtttgagtgtc-att-aaatt-c-tcaaccttg---t--tcgc---tt----ttaytag----ctt-gagcaaggcttgga-tgtgaggg------c---tt-gctggcttcc----ttcagt---gga-t-ggtctgctccctttaaatgtattagt-ggga-t------ctc--ttgtgg-a---ccg--t---------ca-----cttgg-tgtgataa-t-tatctatgcca------------ttt--------gactttgaag--c-aaayy-tt---atggg--aat-ccgcttat-aaccg------tctc-gca---agggac------aac-tc--------tt-----------gacattt----------
>MT921381.1 Mycena cristinae strain JS347 internal transcribed spacer 1, partial sequence; 5.8S ribosomal RNA gene, complete sequence; and internal transcribed spacer 2, partial sequence
-------att-ggg-ga-g-ct---------------------tgag---g-agc-g-------------------------------------------tctatrca-------atgaagcactc-----------------------------------------------------------------------------------------------------------------------------------------------------------------------------------------------------------------------------------------------tt-tccctgc-----------tttcgtttct--t-ca-g-------ggactatg-ttttat-----------atatacccta----tt-gtat---gt-ctagaatg-----t--cttt-tgtttttattga-ctt--c---------------ggtcttta--aaaatcc-tatacaactttcagcaacggatctcttggctctcccatcgatgaagaacgcagcgaaatgcgataattaatgtgaatkgcagaattcagtgaatcatcgagtctttgaa---cgcaccttgcaccctttgg-tattccgaagggtatgc-ctgtktgagtgtc-att-aaatt-c-tcaactttt---a--actg---ct----ttgtt------gcg-gttaatggcttgga-tgtgaggg------t---tt-gctggcttcc----tttagt---gga-t-ggtctgctcccttgaaatgcattagt-ggga-t------cct--ttgtgg-a---tcg--c---------catgcactttag-tgtgatag-tctatctgcgcta------------ttg--------tgttggtctg--c-aaaac-tt---gtggg--aac-ctgcttataaastg------tcct-------ttggacaa----aac-gt------acttctgtac-----aaccytttg--------
>MW051896.1 Mycena caeruleogrisea voucher FFAAS001 internal transcribed spacer 1, partial sequence; 5.8S ribosomal RNA gene and internal transcribed spacer 2, complete sequence; and large subunit ribosomal RNA gene, partial sequence
tatc---tgt-g-g-gt-g-ct--gtgctggcct-tt------cg-----g-ggc-actgtgcacgcac-tt-g--ca-atta--tca-ttt-tatctc-t-tgtgaacctag---tgtagt-cgt----tt-------------------------------------tg--------c---------------ttctga---------------------------ag---------------tgtcg---------------------cttgtaggggaaacc---ctg-----------------------------------------------------taggct--------------tc------------------gctttggtggc--t-ga-a-------cgactatg-attt-t-----------atataccc-t-tt-aa-aaag---tc-ctagaatg-----t--tact-tt-----attga-ctg--c----------aaa---gtcagt---aaaatcc-tatacaactttcagcaacggatctcttggctctcccatcgatgaagaacgcagcgaaatgcgataagtaatgtgaattgcagaattcagtgaatcatcgaatctttgaa---cgcaccttgcgccctttgg-tattccgaagggcatgc-ctgtttgagtgtc-att-aaatt-c-tcaaccttg---a--gttg---gt----cttccg---------attcaaggcttgga-tgtgaggg----c-t---tt-gctggcttcc----ttcagtg--gga-t-ggtctgctccctttaaatgcattagt-ggga-t------cct--ttgtgg-a---cgg--t---------ca-----cttgg-tgtgataa-t-tatctgcgcct------------tgt--------aactgtgaag--c-aaaac-ct---atagg--aac-ctgctcat-aatcg------tctt--------cggac------aat-tt-------att-----------gaccatttgacctcaaa
>MW540664.1 Mycena tintinnabulum voucher H6008524 internal transcribed spacer 1, partial sequence; 5.8S ribosomal RNA gene, complete sequence; and internal transcribed spacer 2, partial sequence
tacg----tt---g-gt-a-ct-gatgctggctc-tt------trct---g-agc-a-tgtgctcgt---cc----at--cta--ttt-atc-t-tctc-tctgtgcaccttt---tgtagt-ctt----tg------aag--------------------------------------------------------------------------------------------------------taagg---------------------tttg-gaggttctg-----tg---gg------------------------------------------cgaa---a-gtc-----------c--tc-cctctgctgttat---------gcttct--t-ca-a-------ggactatg-tttt-c-----------atatacac-t-at--y-aaag---tt-acagaatg-----t--cttt-t------aacga-ttg--t-gc-tagtc-gca---gtcatt-----aaacc-tatacaactttcagcaacggatctcttggctctcccatcgatgaagaacgcagcgaaatgcgataagtaatgtgaattgcagaattcagtgaatcatcgaatctttgaa---cgcaccttgcgccctttgg-tattccgaagggcatgc-ctgtttgagtgtc-att-aaatt-c-tcaaccttg---c--ttgc---tt----ttactag----ct--gagctcggcttgga-cgtggggt---tt-t---tt-gctggcttcc----ttcagt---gga-t-ggtctgctacccttaaatgcattagt-ggga-t------ctc--ttgtgg-a---ccg--t---------ca-----cttgg-tgtgataa-t-tatctatgcca------------ctt--------gactatgaag--c-aaaac-tt---atggg--aac-ccgctcat-aaccg------tctg-cttg--tcggac------aac-tt--------tt-----------gacattttgacctcaaa
>MW540680.1 Mycena megaspora voucher H6036833 internal transcribed spacer 1, partial sequence; 5.8S ribosomal RNA gene, complete sequence; and internal transcribed spacer 2, partial sequence
tacg---ttg---g-gt-t-ct-gatgctggctc-tt------caca---g-ggc-a-tgtgctcgt-c-cc----at--cta--ttt-atc-t-tctc-t-tgtgcaccttt---tgtagt-ctt----tt---------------------tg--------------aa--------t-ga------------atagca------gtt------------------at---------------tggag---------------------cgtg-agcgcg--------ca---ag------------------------------------------cgca-------------------c--tg-cacctgtctg-tctt--------ctttc--t-tc-a-ga---gggactacg-tttt-c-----------atatacac-t-at----aaag---tt-acagaatg-----t--cttt-t------aaaga-ttg--t-gc-ttgtc-gca---gtcatt-----aaacc-tatacaactttcagcaacggatctcttggctctcccatcgatgaagaacgcagcgaaatgcgataagtaatgtgaattgcagaattcagtgaatcatcgaatctttgaa---cgcaccttgcgccctttgg-tattccgaagggcatgc-ctgtttgagtgtc-attaaaatt-a-tcaaccttg---c-tttgc---tt----ttactag----cat--tgcttggcttgga-tgtggggg---tt-t---ttcgctggcttcc----ttcagt---gga-t-ggtctgctccccttaaatgcattagt-ggga-t------ctc--ttgtgg-a---ccg--t---------ca-----cttgg-tgtgataa-t-tatctatgcca------------tgc--------gactttgaag--c-aaact-tt---atggg--aac-ctgcttat-aaccg------tccc-tcac--aaggac------aac-tt-------att-----------gacattttgacctcaaa
>MW540696.1 Mycena cyanorhiza voucher J24082010 internal transcribed spacer 1, partial sequence; 5.8S ribosomal RNA gene, complete sequence; and internal transcribed spacer 2, partial sequence
taacta-----g-g-gc-g-ct--gtgctggccc-tc------tcgg---g-ggtaa-tgtgcacgcgc-ct-------tttt--att-atc-atcttc-t-tgtgaacc----agtgtagt-cgt----ag-------------------------------------ag--------gatt------------gttgcc--------------------------------------------ttgag---------------------cgtg-aaagcgt----------------------------------------------------------------------------------tc----------------atggcttcgttcc--a-ac-g-------cgtctatg-attt-t-----------atatacca---aa-tt-ttaa---ac-ctagaatg-----t--catt-tt----gcttga-ctg--a----------aaa---gtcagt----gaaacc-tatacaactttcagcaacggatctcttggctctcccatcgatgaagaacgcagcgaaatgcgataagtaatgtgaattgcagaattcagtgaatcatcgaatctttgaa---cgcaccttgcgccctttgg-tattccgaagggcatgc-ctgtttgagtgtc-att-aaatt-c-tcaaccttg---a--acca---gt----ttgct-----ctgg-tttcaaggcttgga-tgtgaggg----c-t---tt-gctggcttcc----ttcagt---gg--c-ggtctgctccctttaaatgcattagt-ggga-t------cct--ttgtgg-a---cgg--t---------ca-----cttgg-tgtgataatt-tatctacgcct------------atc--------gacc-tgaag--c-aaaac-ct---atggg--aac-ccgctcat-aaccg------tccc-ttg----tggac------aat-tt-------tct-----------gaccatttgacctcnaa
>MW540730.1 Mycena cf. concolor BD-2020a voucher F018012 internal transcribed spacer 1, partial sequence; 5.8S ribosomal RNA gene, complete sequence; and internal transcribed spacer 2, partial sequence
ttac---agt-t-g-ga---ct-gatgctggctt-tt----------------gc-a-agtgctcgtccttc-------tttcc-ttcattt-tttctc-t-tgtgcaccttt---tgtagt-ctt----gg-----------------attgaatg------------aa--------cccc------------ttcgca------gc-------------------aa---------------tgcgg---------------------tttt-ggggggt-------tg------------------------------------------------------acgct----------gc--tt-gcctcgtctcc----ccctgcttcgttc--t-cc-a-------ggactatg-tttt-c-----------atacacca-t-a--at-aaag---tt-acagaatg-----t--cttt-tt----gaatga-ttg--t-gc-tagtc-gca---gtctttt--aaacctt-aatacaactttcagcaacggatctcttggctctcccatcgatgaagaacgcagcgaaatgcgataagtaatgtgaattgcagaattcagtgaatcatcgaatctttgaa---cgcaccttgcgccctttgg-tattccgaagggcatgc-ctgtttgagtgtc-att-aaatt-c-tcaaccttg---c--tcgc---tt----ttactag----ctt-gagtgaggcttgga-tgtggggg----------tt-gctggcttcc----ttcagt---gga-t-ggtctgctcctcttaaatgcattagc-ggaa-t------ctc--ttgtgg-a---ccg--t---------ca-----cttgg-tgtgataa-t-tatctatgcca------------ctt--------gaccttgaag--c--aaat-ta---atggg--aat-cagctyat-aactg------tcct-tcag--ttggac------aac-tm--------------------------------------
>MW540734.1 Mycena cf. cineroides BD-2020a voucher F043625 internal transcribed spacer 1, partial sequence; 5.8S ribosomal RNA gene, complete sequence; and internal transcribed spacer 2, partial sequence
tacg---ttt---g-gt-t-ct-gatgctggctc-tt------cact---g-agc-a-tgtgctcga-t-cc----ataacta--ttt-atc-t-tctc-t-tgtgcaccttt---tgtagt-ctt----tc------aaa--------gaagtgat------------aa--------c-tc------------ctcgca------gc-------------------aa---------------tgcgg---------------------tttg-ggggact-------tg---gg------------------------------------------cgtg---a-gcc-----------c--tt-cccctgcttttgc---------tttttt--c-ga-a-------gggctatg-tttt-c-----------atatacac-t-at----aaag---tt-acagaatg-----t--cttt-t------aaaga-ttg--t-gc-tagtc-gca---gtcatt-----aaacc-tatacaactttcagcaacggatctcttggctctcccatcgatgaagaacgcagcgaaatgcgataagtaatgtgaattgcagaattcagtgaatcatcgaatctttgaa---cgcaccttgcgccctttgg-tattccgaagggcatgc-ctgtttgagtgtc-att-aaatt-c-tcaacccag---a--aagc---tt----ttactag----ctc-ttttgtggcttgga-tgtggggg---tt-t---tt-gctggcttcc----ttcagt---gga-t-ggtctgctccccttaaatacattagt-ggga-t------ctc--ttgtgg-a---ccg--t---------ca-----cttgg-tgtgataa-t-tatctatgcca------------gtt--------gactttgaag--c-aaaac-tt---atggg--aac-ccgctcat-aaccg------tctt-c-------ggac------aac-tt-------att-----------gacattttgacctcaaa
>MW540740.1 Mycena pelianthina voucher TUR177351 internal transcribed spacer 1, partial sequence; 5.8S ribosomal RNA gene, complete sequence; and internal transcribed spacer 2, partial sequence
t-----aact-t-g-gt-g-tt--gagctggccc-ta-----gtc-----g-ggc-a-tgtgcttgca--tc----ac-atta--ttt-acc-tatctc-t-tgtgcaccttt---tgtagt-ctt----tg-------------------------------------aa--------g-tg------------ttcgca------gtca-----------------aa---------------tgcgg---------------------tttt-ggggat--------tg---ggctt---------------------------------------tgtt---g-cgc-----------t--tt-cccctg----------------tttgct--t-ca-a-------aggctatg-tttt-t-----------atacacac-t-a--tt-aaag---tc-acagaatg-----t--ctct-t------attga-ctt--t----------cga---gtcagt-----aaatc-tatacaactttcagcaacggatctcttggctctcccatcgatgaagaacgcagcgaaatgcgataagtaatgtgaattgcagaattcagtgaatcatcgaatctttgaa---cgcaccttgcgccctttgg-tattccgaagggcatgc-ctgtttgagtgtc-att-aaatt-c-tcaaccttg---c--aagt---------tttt--------gc-ttgtgaggcttgga-tgtgaggg---tt-t---tt-gctggcttcc---attcagtt--gga-t-ggtctgctccctttaaattcattagt-ggga-t------cct--ttgtgg-a---tgg--t---------ca-----cttgg-tgtgataa-t-tatctacgccg------------cct--------gaacctgaaa--c-aagac-tt---gtggg--aac-ctgcttat-aaccg------tctc-tttc--ggagac------agc-ctac-----att-----------gacaatttgacctcaaa
>MW581490.1 Mycena yuezhuoi voucher FFAAS0344 internal transcribed spacer 1, partial sequence; 5.8S ribosomal RNA gene and internal transcribed spacer 2, complete sequence; and large subunit ribosomal RNA gene, partial sequence
t-----acat-t-g-gt-g-tt--gagctggccc-ta-----tt------g-ggc-a-tgtgctcgca--tc----at-atta--ttt-atc-tatctc-t-tgtgcaccttt---tgtagt-ctt----tg-------------------------------------ta--------g-ca------------ctcgca------gtc------------------aa---------------tgcgg---------------------tttt-ggggct--------tg---ggc------------------------------------------ttt---g-ccc-----------t--tt-cccctg----------------tttgct--t-ca-a-------aggctatg--ttt-t-----------atacacac-t-a--tt-gaag---tt-acagaatg-----t--ctct-t------attga-ctc--t----------cga---gtcagt-----aaatc-tatacaactttcagcaacggatctcttggctctcccatcgatgaagaacgcagcgaaatgcgataagtaatgtgaattgcagaattcagtgaatcatcgaatctttgaa---cgcaccttgcgccctttgg-tattccgaagggcatgc-ctgtttgagtgtc-att-aaatt-c-tcaaccttg---c--aagc-----------tt--------gc-ttgcgaggcttgga-tgtgaggg---tt-t---tt-gctggcttcc----tttagtt--gga-t-ggtctgctccctttaaattcattagt-ggga-t------cct--ttgtgg-a---tgg--t---------ca-----cttgg-tgtgataa-t-tatctacgccg------------tct--------gactctgaaa--c-aagac-tt---gtggg--gac-ctgcttat-aactg------tctc-ttcg-gagaca-------------at-----ctt-----------gacaatttgacctcaaa
>MW762808.1 Mycena sp. voucher bulbosa internal transcribed spacer 1, partial sequence; 5.8S ribosomal RNA gene, complete sequence; and internal transcribed spacer 2, partial sequence
tact---att-g-g-gc-g-ct--gtgcttggcc-tt----tccg-----g-ggc-a-tgtgcacgcgt-tc-------tatat-tct-atc-tatctc-t-tgtgaaccag----tgtggg-ctt----tt-------------------------------------gg--------------------------------------------------------------------------ggggg-----------------accattcg-ggcaac------------------------------------------------------------------------------------------------------cttcctggaaccc-tgga-a-------agaccatt-tatt-------------aaccatttaa-a--aa-aagt---ta-ccagaatg-----g--ttaa-tttg---------ctg--gagccaag---tca---agtaaa-----aaacc-tatacaactttcagcaacggatctcttggctctcccatcgatgaagaacgcagcgaaatgcgataagtaatgtgaattgcagaattcagtgaatcatcgaatctttgaa---cgcaccttgcgccctttgg-tattccgaagggcatgc-ctgtttgagtgtc-att-aaatt-c-tcaaccttg---a--aaga---ctt------------gtctt-ttcaatggtttgga-tgtgaggg----t-t---tt-gctggcttcc----ttcagt---gga-t-ggtctgctccctttaaatgtattagt-gaga-t------cct--ttgtgg-a---cgg--t---------ca-----cttgg-tgtgataa-t-tatctacgccg------------cttg-------tactgtgaag--c-aaaac-tt---gtggg--aac-ttgcttat-aaccg------tctg-taa----tggac------aat-tt--------tc-----------tgaactttgacc-----
>MW762809.1 Mycena sp. voucher marocana small subunit ribosomal RNA gene, partial sequence; internal transcribed spacer 1 and 5.8S ribosomal RNA gene, complete sequence; and internal transcribed spacer 2, partial sequence
taaac--tgt-g-g-gc-g-ct--gtgctggcct-tt------cg-----g-ggtaa-tgtgcacgcgt-tcg------cttt--tttgcttaaatctc-t-tgtgaacc----agtgtagt-cgt----tt-----------------tgttgggt-------ttttcgag-------cgttg-----------cttgtt--------------------------------------------ggaag---------------------ctgg-agagcaatctctggtg------------------------------------------------------gaattag-------ggc-att-caatcgattag----ctttgtagcaggc--a-ag-a-------cgactatgatttt-t-----------atataccc---aa-at-caag---tc-ttagaatg-----t--tttt-tt-----attgg-ccg--t----------aaaac-gtcagt---agaacca-aatacaactttcagcaacggatctcttggctctcccatcgatgaagaacgcagcgaaatgcgataagtaatgtgaattgcagaattcagtgaatcatcgaatctttgaa---cgcaccttgcgccctttgg-tattccgaagggcatgc-ctgtttgagtgtc-att-aaatt-c-tcaaccttg---a--gcca---gt----ttgcgct----ggc-cttcaaggcttgga-tgtgaggg----c-t---tt-gctggcttcc----ttcagt---gga-t-ggtctgctccctttaaaggcattagt-ggga-t------cct--ttgtgg-a---cgg--t---------ca-----cttgg-tgtgataa-t-tatctgcgcct------------cgt---------actgtgaag--c-aaaac-tt---gtggg--aac-ccgctcat-aaccg------tccg------aaaggac------aat-tt-------att-----------gacccattgacctcaaa
>MW881031.1 Mycena discobasis voucher AH 56002 Duplo HC21011602 internal transcribed spacer 1, partial sequence; 5.8S ribosomal RNA gene, complete sequence; and internal transcribed spacer 2, partial sequence
tagtt--cgt---g-gt-g-ct--gtgctggcct-tt------cg-----g-ggc-a-tgtgcacgcattgca------atta--tttcatt-atcttc-t-tgtgaacc-ag---tgtagg-ctt----tg-------------------------------------ga--------a-cc------------tttgtta-------------------------------------------tggtg--------------------------gagcga-----------------------------------------------------------------------------------tc----------------accgtgcatagga--a-cc-g-------agtctatg-attt-------------atctaaac-c-tt-tg-tatg---tt-tttgaatg-----t--ctct-tt-----attgg-ccg--c----------aag---gctagt----aaaatc-tatacaactttcagcaacggatctcttggctctcccatcgatgaagaacgcagcgaaatgcgataagtaatgtgaattgcagaattcagtgaatcatcgaatctttgaa---cgcaccttgcgccctctgg-tattccggagggcatgc-ttgtttgagtgtc-att-aaatt-c-tcaaaagaa---a--cctt---------tagtt----------aggattcttttgga-tgtgaggg------t---tt-gctggctttc-----------------g-ggtctgctccctttaaatgcattagt-ggat-t------cct--ttgtga-a---tgg--t---------ca-----cttgg-tgtgataa-tctatctacgccg------------ctt--------gactctgaag--c-aaaac-ct---atggg--act-ctgctcac-aaccg------tctt-tcaa----agac------aat----------tct-----------gacccattgacctcaaa
>MZ146337.1 Mycena overholtsii bio-material iNAT:11409406 small subunit ribosomal RNA gene, partial sequence; internal transcribed spacer 1, 5.8S ribosomal RNA gene, and internal transcribed spacer 2, complete sequence; and large subunit ribosomal RNA gen
tacg---ctt-g-g-gt-g-ct-gatgctggcct-tcact------------ggc-attgtgctcgcc--cc----aa-acta--ttt-atc-a-tctc-tatgtgcaccttt---tgtagt-ccgtttctt-----------------caagga----------------------------------------------------gc------------------------------------------------------------tttttg-ggggtt--------tg---agcgtgaaag----------------------------------cgta-------------------c--tt-tccctgtcttttccacctggcttccttc--a-ga-a-------aggctatg-tttt-t-----------atataccc-t-a--tt-aaag---tt-acagaatg-----t--cttt-tt-----aacga-ttg--t-gc-tagtc-gca---gtcatt-----aaacc-tatacaactttcagcaacggatctcttggctctcccatcgatgaagaacgcagcgaaatgcgataagtaatgtgaattgcagaattcagtgaatcatcgaatctttgaa---cgcaccttgcgccctttgg-tattccgaagggcatgc-ctgtttgagtgtc-att-aaatt-a-tcaaccctg---c--gtgc---tt----ttacta-----gtg-tcgctcggcttgga-tgtgaggg----t-t---tt-gctggcttcc----ttcagt---ggatt-ggtctgctccctttaaatgcattagt-ggga-t------ctc--ttgtgg-a---ccg--t---------ca-----cttgg-tgtgataa-t-tatctatgcca------------tttt-------gactttgaag--c--aaat-tt---atggg--agc-ctgcttat-aaccg------tcct-tcac--cgggac------aat-ac------cttt-----------gacattttgacctcaaa
>MZ393495.1 Mycena spinosissima voucher ACP2022XAL internal transcribed spacer 1, partial sequence; 5.8S ribosomal RNA gene, complete sequence; and internal transcribed spacer 2, partial sequence
taactt-----g-a-gt-g-ct-gttgctggcgt---------gaaa---g-cgc-a-tgtgcacgcat-tc----ac-ttta--ttt--ct-aatctt-t-tgtgcatctttt--tctaagtcttgag-tc------a----------aacgtg--------------aa--------t-ct------------ctcgcat--------tca---------------gt---------------tgcgg---------------------atgt-agagtg--------ttttagttgtt------------------------------------aattca---a---------------ctatcacttttac---------tcactagtagga--t-tc-a-------aggctttt-atac-------------atacaccttt-ta-aa-caag---tc-atagaatg-----t--tact-tt----tgttga-cgc--a------------a---gtcaata--gaaacca-aatacaactttcagcaacggatctcttggctctcccatcgatgaagaacgcagcgaaatgcgataagtaatgtgaattgcagaattcagtgaatcatcgaatctttgaa---cgcaccttgcgccctttgg-tattccgaagggcatgc-ctgtttgagtgtc-att-aaatt-c-tcaacctta---t--acct---------ttatt------gtg-ttgtaaggcttgga-tgtgaggg----t-t--att-gctggcttcc----ttcaatg--tga-t-ggttagctcccttgaaatgcattagt-ggaa-t------cct--ttgtgg-a---tcg--t---------ca-----ctgag-tgtgataatt-tatctacgctc------------gtt--------gactctgaag--c-aatct-ta---tacgg--aat-ctgcttat-aacgg------tcct-ttag--ttggac------aat-tta-------ct----------------------------
>MZ467320.1 Mycena tenerrima voucher G.M. 2014-09-30.5 small subunit ribosomal RNA gene, partial sequence; internal transcribed spacer 1, 5.8S ribosomal RNA gene, and internal transcribed spacer 2, complete sequence; and large subunit ribosomal RNA gene,
tagt---att-g-g-gc-g-ct--gtgctggcct-ct------cg-----g-ggc-a-tgtgcacgcgt-tc-a--acatctacttct-atc-tatctc-t-tgtgaacctag---tgtgga-tct----tg-------------------------------------aa--------ccct------------------------gtc------------------gg---------------caaag------------------gcctttg-gagcagcaa-----tg----------------------------------------------------------------------c--tt----------------gttggctggagcct-t-cggg-gatcttgaaccatt-ttt--------------ataaacyttt-atttg-aatc---ta-ttagaatg-----t--cttc-tttac--------ttg--acgc-aagtc-------agtaaa-----aaacc-tatacaactttcagcaacggatctcttggctctcccatcgatgaagaacgcagcgaaatgcgataagtaatgtgaattgcagaattcagtgaatcatcgaatctttgaa---cgcaccttgcgccctttgg-tattccgaagggcatgc-ttgtttgagtgtc-att-aaatt-c-tcaaccttg---a--caaa---ac----ttgtt-----tttg-tttcaaggcttgga-tgtgaggg---gt-t---tt-gctggcttcc----ttcagt---gg--c-ggtctgctccctttaaatgcattagt-ggag-t------cctt-ttgtgg-a---caggtt---------ca-----cttgg-tatgataa-t-tatctatgcct------------tgtaa------agccttgaag--caaaaac-ct---atggac-gtt-ccgcttat-aaccg------tcgc--------aagac------aac-tt--------tt-----------gaacctttgacctcaaa
>MZ661775.1 Favolaschia claudopus voucher Dai 18656 internal transcribed spacer 1, partial sequence; 5.8S ribosomal RNA gene and internal transcribed spacer 2, complete sequence; and large subunit ribosomal RNA gene, partial sequence
tacg---att---g-gt-a-ct-gatgctggctc-tt------aaca---g-ggc-a-tgtgctcgtg--cc----gt--cta--ttt-atc-t-tctc-t-tgtgcacattt---tgtagt-cag----tg-----------------aattgga-------------aacta---tgcgtg------------ctttca-------------------------ttag---------------tacgg---------------------tctg-gaggctg--------------------------------------------------------atta---aaccc--------------tg-cttctgttcctctgccccttctcctgct--t-ca-c-------tgactatg-tttt-c-----------atatacct-t-a---t-aaag---tc-atagaatg-----t--catt-ta----acttga-ttg--c-gc-tcgtc-gta---gtcgtt-----aaacc-tatacaactttcagcaacggatctcttggctctcctatcgatgaagaacgcagcgaaatgcgataagtaatgtgaattgcagaattcagtgaatcatcgaatctttgaa---cgcaccttgcgccctttgg-tattccgaagggcatgc-ctgtttgagtgtc-att-aaatt-a-tcaacctta---g--cttg---ct----ttatt-----gcga-gcttaaggcttgga-tgtgaggg----------ct-gctggcttcc----ttcagt---gga-t-ggtctgctccctttaaatgcattagt-ggga-tt----ctct--ttgtgg-a---ccg--t---------ca-----cttgg-tgtgataa-t-tatctacgccg------------ctt--------gacttgcagag--------------attga--gac-ctgctcat-aaccg------tcca-ttga-cttggac------aat-tt------actt-----------gacaatttgacctcaaa
>NR_176117.1 Mycena mucoroides O F76006 ITS region; from TYPE material
tagt---att-g-a-gc-g-tt--gtgctggcct-tt------cg-----g-ggc-a-tgtgcacgcgt-tc-a--gc-atta--tct-----ttcttc-t-tgtgaaccag----tgtggg-att----tg-------------------------------------gaatg-----------------------------------------------------------------------agcgg---------------------------------------------------------------------------------------------------------------gc--tt----------------attgactgcaagt--tctg-g-------agaccatt-ttt--------------ataaatgt-c-a--aa-acgt---ta-tctgaatg-----t--catc-tt-----tgttg-ctg--gcgc-aagct-agt---gatata-----aacta-tatacaactttcaacaacggatctcttggctctcccatcgatgaagaacgcagcgaaatgcgataagtaatgtgaattgcagaattcagtgaatcatcgaatctttgaa---cgcaccttgcgctctttgg-tattccgaagagcatgc-ctgtttgagtgtc-att-aaatt-c-tcaacctta---t--gaat---gc----ttttg------tgt-ttgtaaggcttgga-cgtgaggg----c-t---tt-gctggcttcc----ttcagt---gg--c-ggtctgctccctttaaatgcattagt-ggga-t------cct--ttgtgg-a---tag--c---------cg-----tttgg-tgtgataatt-tatctacgctg------------ttc--------gcgcttgaag--c-aagac-tt---atggg--aac-ccgcttct-aaccg------tctg-taa----tggac------aat-tt----------t----------ttgaacttgacctcaaa
>OK239705.1 Mycena chlorinosma voucher JCFR001_p1 internal transcribed spacer 1, partial sequence; 5.8S ribosomal RNA gene, complete sequence; and internal transcribed spacer 2, partial sequence
------------------g-ct--gtgctggcct-tt------cg-----g-ggc-a-tgtgcacgcattgca------atta--tttcatt-atcttc-t-tgtgaacc-ag---tgtagg-ctt----tg-------------------------------------ga--------a-cc------------tttgttt-------------------------------------------tggtg--------------------------gagcga-----------------------------------------------------------------------------------tc----------------accgtgcatagga--a-cc-g-------agtctatg-attt-------------atctaaac-c-tt-tg-tatg---tt-tttgaatg-----t--ctct-tt-----attgg-ccg--c----------aag---gctagt----aaaatc-tatacaactttcagcaacggatctcttggctctcccatcgatgaagaacgcagcgaaatgcgataagtaatgtgaattgcagaattcagtgaatcatcgaatctttgaa---cgcaccttgcgccctctgg-tattccggagggcatgc-ttgtttgagtgtc-att-aaatt-c-tcaaaagaa---a--cctt---------tagtt----------aggattcttttgga-tgtgaggg------t---tt-gctggctttc-----------------g-ggtctgctccctttaaatgcattagt-ggat-t------cct--ttgtga-a---tgg--t---------ca-----cttgg-tgtgataa-tctatctacgccg------------ctt--------gactctgaag--c-aaaac-ct---atggg--act-ctgctcac-aaccg------tctt-tcaa----agac------aat----------tct-----------ga-ccattgacctcaaa
>OL711669.1 Mycena sp. QN-2021a voucher FFAAS0357 internal transcribed spacer 1, partial sequence; 5.8S ribosomal RNA gene and internal transcribed spacer 2, complete sequence; and large subunit ribosomal RNA gene, partial sequence
--atc--tgt-g-g-gt-g-ct--gtgctggcct-tt------cg-----a-ggc-actgtgcacgcac-tt-g--ca-atta--tca--tt-tatctc-t-tgtgaacctag---tgtagt-cgt----tg---------------------------------------------------------------------------------------------------------------------g---------------------cttgtaggggaaa------------------------------------------------------------------------------c--ct-----------------------tgcttg--t-ga-g-------cgactatg-attt-t-----------atatacct---at-ta-tcag---tc-ctagaatg-----t--tact-tt-----attga-ctg--c----------aaa---gtcagt----aaatca-tatacaactttcagcaacggatctcttggctctcccatcgatgaagaacgcagcgaaatgcgataagtaatgtgaattgcagaattcagtgaatcatcgaatctttgaa---cgcaccttgcgccctttgg-tattccgaagggcatgc-ctgtttgagtgtc-att-aaatt-c-tcaactttg---a--att---------------------cag-tttcaaagcttgga-tgtgaggg------c---tt-gctggcttcc----ttcagt---gga-t-ggtctgctccctttaaatgcattagt-ggga-t------cct--ttgtgg-a---cgg--t---------ca-----cttgg-tgtgataa-t-tatctacgcct------------cgt---------actgtgaag--c-aaaac-tt---atggg--aac-ctgcttat-aaccg------tctt--------cggac------aat-ct-------att-----------gaccatttgacctcaaa
>OL711671.1 Mycena subcaerulea voucher TENN-F-051121 internal transcribed spacer 1, partial sequence; 5.8S ribosomal RNA gene and internal transcribed spacer 2, complete sequence; and large subunit ribosomal RNA gene, partial sequence
taatc--tgt-g-g-gt-g-ct--gtgctggcct-tt------cg-----g-ggc-actgtgcacgcac-tt-g--ca-atta--tca-ttt-tatctc-t-tgtgaacctag---tgtagt-cgt----tg---------------------------------------------------------------------------------------------------------------------g---------------------cttgtagggggaaac----------------------------------------------------------------------------c--ct-----------------------tgctcg--c-ag-a-------cgactatg-attt-t-----------atatacca---aa-ta-tcag---tc-ctagaatg-----t--tact-tt-----attga-ctg--c----------aaa---gtcagt----aaatca-tatacaactttcagcaacggatctcttggctctcccatcgatgaagaacgcagcgaaatgcgataagtaatgtgaattgcagaattcagtgaatcatcgaatctttgaa---cgcaccttgcgccctttgg-tattccgaagggcatgc-ctgtttgagtgtc-att-aaatt-c-tcaactttg---a--aact---ta----------g----ttg-tttcaaagcttgga-tgtgaggg------c---tt-gctggcttcc----ttcagt---gga-t-ggtctgctccctttaaatgcattagt-ggga-t------cct--ttgtgg-a---cgg--tt-------aca-----cttgg-tgtgataa---tatctacgcct------------tgtt-------gactgtgaag--c-aaaac-ct---atggg--aac-ctgcttat-aatcg------tctt--------cggac------aat-ct-------aat-----------gaccatttgacctcaaa
>OL774787.1 Mycena cupressina voucher SOMF29982 small subunit ribosomal RNA gene, partial sequence; internal transcribed spacer 1 and 5.8S ribosomal RNA gene, complete sequence; and internal transcribed spacer 2, partial sequence
tacga--att---g-gt-t-ct-gatgctggccc-tt------cacc---g-ggc-a-tgtgctcgt-t-ccga--at--cta--ttt-atc-t-tctc-t-tgtgcaccttt---tgtagt-ctt----tg------aa--a------aaagtg--------------aa--------c-cc------------ctcgca------gc-------------------ga---------------tgcgg---------------------tttg-ggagga--------tg---gg------------------------------------------cgca---a-gcc-----------c--tt-ctcctgcttg-------------ctttc--t-tc-a-------aggctatg-tttt-c-----------atatacac-t-at----aaag---tt-acagaatg-----t--cttt-t------aaaga-ttg--c-----tcgc-gca---gtcatt-----aaacc-tatacaactttcagcaacggatctcttggctctcccatcgatgaagaacgcagcgaaatgcgataagtaatgtgaattgcagaattcagtgaatcatcgaatctttgaa---cgcaccttgcgccctttgg-tattccgaagggcatgc-ctgtttgagtgtc-att-aaatt-c-tcaaccttg---c--tcgc---tt----ttactag----ctt-gagtgaggcttgga-tgtgaggg------c---tt-gctggcttcc----ttcagt---gga-t-ggtctgctccctttaaatgcattagt-ggga-t------ctc--ttgtgg-a---ccg--t---------ca-----cttgg-tgtgataa-t-tatctatgcctc-----------gtt--------gactttgaag--c--aaaa-tt---atggg--aac-ctgcttat-aaccg------tctc-gca---agggac------aat-tt-------tct-----------gacatt-----------
>OM228755.1 Mycena citrinomarginata strain SHXG internal transcribed spacer 1, partial sequence; 5.8S ribosomal RNA gene, complete sequence; and internal transcribed spacer 2, partial sequence
tacg---att---g-gt-a-ct-gatgctggccc-tt------cact---g-ggc-a-tgtgctcgt---cc----at--cta--ttt-atc-t-tctc-t-tgtgcacatct---tgtagt-ctt----------------g------ga-tga--------------ac--------c-ct------------ttcgca------tt-------------------cg---------------tgcgg---------------------tctg-ggagtt--------gc---ga------------------------------------------aatt---a-aacc------tttgc--tt-ctcctgcttg--------------------t-cc-a-------aggctatg-tttt-c-----------atatacac-t-at----aaag---tt-acagaatg-----t--ctat-t------aacgacttg--t-gc-ttgtc-acg---gtcatt-----aaacc-tatacaactttcagcaacggatctcttggctctcctatcgatgaagaacgcagcgaaatgcgataagtaatgtgaattgcagaattcagtgaatcatcgaatctttgaa---cgcaccttgcgccctttgg-tattccgaagggcatgc-ctgtttgagtgtc-att-aaatt-a-tcaaccttg---c--tcgc---tt----ttaccgg----ctt-gagttaggcttgga-tgtgaggg---tc-t---tt-gctggcttcc----ttcagt---gga-t-ggtctgctccctttaaatgcattagt-ggga-t------ctc--ttgtgg-a---ccg--t---------ca-----cttgg-tgtgataa-t-tatctatgccat-----------ctt--------gactttgaag--c--aaac-ta---atggg--aac-ctgctcat-aaccg------tcct-tttc--aaggac------aac-tc--------tt-----------gacatttt---------
>OM228758.1 Mycena sp. strain HUIF50036 internal transcribed spacer 1, partial sequence; 5.8S ribosomal RNA gene, complete sequence; and internal transcribed spacer 2, partial sequence
tacg---ctt-g-a-gt-g-ct-gatgctggcct-tcac-----------a-ggc-a-tgtgctcgcc--tc----aa-acta--ttt-atc-t-tcac-t-tgtgcaccttt---tgtagt-ccg-tcctc-----------------taggga--------------gg--------t-tt------------tccgct------gt------------------gaa---------------tgcgg-------------------gttttt-ggggcc--------tg---agcgc----------------------------------------------aggcc-----------c---------------------tgggctcctttc--a-ga-a-------ggactatg-tttt-c-----------atatactc-t-a--tt-aaag---tt-acagaatg-----t--cttt-t------aacga-ttg--t-gc-tagcc-aca---ttcatt-----aaacc-tatacaactttcagcaacggatctcttggctctcccatcgatgaagaacgcagcgaaatgcgataagtaatgtgaattgcagaattcagtgaatcatcgaatctttgaa---cgcaccttgcgccctttgg-tattccgaagggcatgc-ctgtttgagtgtc-att-aaatt-a-tcaaccttg---c--gcgc---tt----ttacta-----gca-ttgcttggcttgga-tgtgaggg------t---tt-gctggcttcc----ttcagt---ggatt-ggtctgctccctttaaatgcattagc-ggga-t------ctc--ttgtgg-a---ccg--t---------ca-----cttgg-tgtgataa-t-tatctatgcca------------ctt--------gactttgaag--c-aaaac-tt---atggg--aac-ctgcttat-aaccg------tcct-tca---cgggac------aat-tc--------at-----------cttaattt---------
>OM368073.1 Mycena niveipes voucher DA-18015 small subunit ribosomal RNA gene, partial sequence; internal transcribed spacer 1, 5.8S ribosomal RNA gene, and internal transcribed spacer 2, complete sequence; and large subunit ribosomal RNA gene, partial se
tacg---att---g-gt-a-ct-gatgctggctc-tt------cact---g-agc-a-tgtgctcgt-t-cc----at--cta--ttt-atc-t-tctc-t-tgtgcacattt---tgtagt-ctt----------------g------aattga--------------aa--------c-ct------------ctcgca------gtc------------------aa---------------tgcgg---------------------tttg-ggagat---------------------------------------------------------tgtt---a-acc-----------c--tt-ctcctgcttc--------------------t-tc-a-------aggctatg-tttt-c-----------atatacac-t-at----caag---tt-acagaatg-----t--cttt-t------aacgacttg--c-gc-tcgtc-gca---gtcatt-----aaacc-tatacaactttcagcaacggatctcttggctctcctatcgatgaagaacgcagcgaaatgcgataagtaatgtgaattgcagaattcagtgaatcatcgaatctttgaa---cgcaccttgcgccctttgg-tattccgaagggcatgc-ctgtttgagtgtc-att-aaatt-a-tcaaccttg---c--tcgc---tt----ttaccgg----ctt-gagtgaggcttgga-cgtgaggg------c--ttt-gctggcttcc----ttcagt---gga-c-ggtctgctccctttaaatgcattagt-ggga-t------ctc--ttgtgg-a---ccg--t---------ca-----cttgg-tgtgataa-t-tatctatgcca------------ttt--------gactttgaag--c--aaac-tt---atggg--aac-ctgcttat-aactg------tctt-ttc---ggggac------aat-ct-------att-----------gacattttgacctcaaa
>OM422783.1 Porotheleum parvulum voucher JBSD131802 small subunit ribosomal RNA gene, partial sequence; internal transcribed spacer 1 and 5.8S ribosomal RNA gene, complete sequence; and internal transcribed spacer 2, partial sequence
gaaatg-----gca-ag-g-tt--gagctggctc-tt------cgga-----tgc-a-tgtgctcgccctgtcg-----cttt--ttc-tac-tttcca-c-tgtgcacctta---tgtagg-ctt---atg-----------------------------------------------------------------------------------------------------------------gatgg---------------------ctagggagggc-----------------------------------------------------------------------------------ttgccctttcaaacct-----------------t-tgta-------agactacg-tcta-c-----------acacactcta-----t-aaag---tt-tctgaatg----g---tcta-ta---ttgttgg-tct--tag--------atg---accgata--agaacct-tatacaactttcagcaacggatctcttggctctcgcatcgatgaagaacgcagcgaaatgcgataagtaatgtgaattgcagaattcagtgaatcatcgaatctttgaa---cgcaccttgcaccctttgg-tattccgaagggtatgc-ctgtttgagtgtc-att-aaatt-c-tcaaaaccc---a--gttgg--tt----ttaca------tcg-atcgggattttggattgtgaggg----------tt-gccggtcctaa------------cag-g-atcggactccctttaaacacattagt-ggttat-----------cgatcc-g---ctt--c---------ca-----cttgg-tgtgatag-tctatctacgcct------------ttgga--------------------atgat-ca---gttgt--tat-ccgcttct-aaccg------tccg-actcagttggac------agc-tt--------tt-----------gacaat-----------
>OM473679.1 Mycena crocea isolate S.D. Russell iNaturalist # 16588497 small subunit ribosomal RNA gene, partial sequence; internal transcribed spacer 1, 5.8S ribosomal RNA gene, and internal transcribed spacer 2, complete sequence; and large subunit ribos
tact---ttg---g-tt-t-ct-gatgctggctc-tt------aact---g-agc-a-tgtgctcgact-cc----at--cta--ttt-atc-t-tctc-t-tgtgcacctct---tgtagt-cct----tttgaaagaaa--------aaagtg--------------aa--------c-ct------------ctcgca------gc-------------------ga---------------tgcgg---------------------tttg-ggggag--------tg---gg------------------------------------------cgca---a-gcc-----------c--tt-cctctgcttgctttc-------tttttt--t-cg-a-------aggctatg-tttt-c-----------atatacac-y-at----aaag---tt-acagaatg-----t--cttt-t------aaaga-ttg--t-gc-ttgtc-gca---gtcatt-----aaacc-tatacaactttcagcaacggatctcttggctctcccatcgatgaagaacgcagcgaaatgcgataagtaatgtgaattgcagaattcagtgaatcatcgaatctttgaa---cgcaccttgcgccctttgg-tattccgaagggcatgc-ctgtttgagtgtc-att-aaatt-c-tcaacccaa---a--agct---ttg--tttaacga----ggc-ttttgtggcttgga-tgtggggg---tt-t---tt-gctggcttcc----ttcagt---gga-t-ggtctgctccccttaaatgcattagt-ggga-t------ctc--ttgtgg-a---ccg--t---------ca-----cttgg-tgtgataa-t-tatctatgccat-----------gtc--------gactttgaag--c--atac-tt---atggg--aac-ctgcttat-aaccg------tccg-ctcg--tcggac------aac-tc----ttaatt-----------gacattttgacctcaaa
>OM522626.1 Marasmiellus mesosporus voucher BRNM:828732 small subunit ribosomal RNA gene, partial sequence; internal transcribed spacer 1, 5.8S ribosomal RNA gene, and internal transcribed spacer 2, complete sequence; and large subunit ribosomal RNA gene,
acatt--gtaaagg-aa-g-tt--gagctggctc-tt-----cta-----g-ggc-a-tgtgctcgctttct-------ttca--atc-ttc-atccac-c-tgtgcactttt---tgtaga-------------------------------g---------------ga--------------------------------------------------------------------------tctgg---------------------aatgaggggcgaaag-------------------------------------------------------------------------------tc-cctttagtacg---------------------ggt--------cttctatg-tttt-t-----------acacacacttca---t-gtat---gt-ctagaatg-----t--tatt-------tattgggact--tagt-------tga---cccttt-----aaaac-tatacaactttcagcaacggatctcttggctctcgcatcgatgaagaacgcagcgaaatgcgataagtaatgtgaattgcagaattcagtgaatcatcgaatctttgaa---cgcaccttgcgcctcttgg-tattccgagaggcatgc-ctgtttgagtgtc-att-aaatt-c-tcaacctca---a--aagc---tt----ttgctt---------attgagtgtttgga-tgtgaggg----------tt-gctggctttga--a---------caa-g-agtcggctccctttaaatgcattagt-ggaa-a------cctt-gtgtgg-a---cca--c----------------attgg-tgtgataa-t-tatctacgcca------------ttg--------gcttttgtgt--ctacggt-tt---agggt--tat-ctgcttca-aactg------tcct-aagttattggac------aat-ct-------tttg----------aactgtttgacctcaaa
>OM906876.1 Roridomyces roridus voucher MF80538/NS3123 small subunit ribosomal RNA gene, partial sequence; internal transcribed spacer 1, 5.8S ribosomal RNA gene, and internal transcribed spacer 2, complete sequence; and large subunit ribosomal RNA gene,
ttttcg---------atgg-tt-gaagctggcct-tt------cgag---gtaac-a-cgcgcccgtcgtatca-----tctac-----cct-tctttt-t-tgtgcaccac----cgtagt-ctt----tg----------------------------------------------acgtc-----------agtggag---------------------------aag--------------tggaggccta--------a-cacgcttccggtaaggtc-----------------------------------------------------------------atcagt------ggc-----ctttcgctctg-------------------c-agaa-------gccttgtg-cttc-gataagactaatatataaacga----at-gtat---gt-ctagaatg-----t--cact-ta---------------------tggct-tcg---gccatt-----aacaa-aatacaactttcagcaacggatctcttggctctcccatcgatgaagaacgcagcgaattgcgataactaatgtgaattgcagaatccagtgaatcatcgagtctttgaa---cgcaccttgcgccctttgg-tattccgaagggcatgc-ctgtttgagtgtc-ttt-aatatctatcaaccattttgt--gtgc---tt-------------gcatg-cagcttggcttgga-tgtgaggg----t-t--att-gctggctttcg----------------t-ggtctgctccctttaaatgcattagt-ggaa-t------cttc-ctgcag-c---cgg--t---------ct-----ttccg-tgtgatat-a-cctttacgcgg------------tct--------gtacttg-----t------------gggga--ggc-ctgctcat-aaccg------tccg------aaaggac------aat-tt------tctt-----------aagacattgacctcaaa
>ON113879.1 Mycena aciculata voucher AH56012 internal transcribed spacer 1, partial sequence; 5.8S ribosomal RNA gene and internal transcribed spacer 2, complete sequence; and large subunit ribosomal RNA gene, partial sequence
tagt---att-g-a-gc-g-ct--gtgctggcct-tt------cg-----g-ggt-a-tgtgcacgcgt-tt-g--aa--aca--ttt-----tatctt-t-tgtgcacctag---tgtggg-ctt----tt-------------------------------------ga--------g---------------------------gttga----------------ga---------------agcag-------------------tctttt-tagactg-------tg-----------------------------------------------------ga-------------------------------------------ttggct--t-caga-------agaccatt-tttt-------------atatcctt-t-aa-ac-aagt---ta-atagaaag-----t--ctct-tta--c-------ttg--acgc-aagtc---a---gtaaat----aaaaca-aatacaactttcagcaacggatctcttggctctcccatcgatgaagaacgcagcgaaatgcgataagtaatgtgaattgcagaattcagtgaatcatcgaatctttgaa---cgcaccttgcgccctttgg-tattccgaagggcatgc-ctgtttgagtgtt-att-aaatt-c-tcaaccttt---t--gaacg--ct----ttattg-----cgc-tcactaggcttgga-tgtgaggg----t-t---tt-gctggcttcc----ttcagt---gg--c-ggtctgctccctttaaatgcattagt-ggga-t------cct--ttgtgg-at--cgg--t---------ca-----cttgg-tgtgataa-tatatctacgccg------------cttg-------tactgcgaag--c-aaaac-tt---atggg--aac-ctgcttat-aaccg------tcta-gca---atagac------aac-tt--------tt-----------gaacctttaacctcaaa
>ON113881.1 Mycena inclinata voucher AH56011 internal transcribed spacer 1, partial sequence; 5.8S ribosomal RNA gene, complete sequence; and internal transcribed spacer 2, partial sequence
tacg---att---g-gt-a-ct-gatgctggctc-tt------tact---g-agc-a-tgtgctcgt-g-cc----gt--cta--ttt-atc-tatctc-t-tgtgcaccttt---tgtagt-ctt----tg------aa---------gaagca--------------ta--------c-ct------------ctcgca------gc-------------------aa---------------tgcgg---------------------tttg-ggggaa--------tg---gg------------------------------------------cgaa---a-gtc-----------c--tttctcctgccttg------------ctttc--t-tc-a-------aggctatg-tttt-c-----------atatacac-t-at----aaag---tt-acagaatg-----t--cttt-t------aagga-ctg--t-gc-tagtc-gca---gtcatt-----aaatc-tatacaactttcagcaacggatctcttggctctcccatcgatgaagaacgcagcgaaatgcgataagtaatgtgaattgcagaattcagtgaatcatcgaatctttgaa---cgcaccttgcgccctttgg-tattccgaagggcatgc-ctgtttgagtgtc-att-aaatt-a-tcaaccttg---cttttgc---tt----ttaccag----ctt--agcttggcttgga-tgtggggtttttt-t---tt-gctggcttcc----ttcagt---gga-t-ggtctgctccccttaaacgcattagt-ggga-t------ctc--ttgtgg-a---ccg--t---------ca-----cttgg-tgtgataa-t-tatctctacca------------cct--------ggctttgaag--c-aaaac-tt---atggg--aac-ccgctcat-aaccg------tcct-c-------ggac------aac-tt--------tt-----------gacatcttgacc-----
>ON117193.1 Cystostereum crassisporum voucher He 4740 internal transcribed spacer 1, partial sequence; 5.8S ribosomal RNA gene and internal transcribed spacer 2, complete sequence; and large subunit ribosomal RNA gene, partial sequence
tacat--gtagagt-gt-g-ct-gtagctggcct-tt-------------gcggc-a-tgtgcacgccattctg--ca-actg--ttc-tcc-atccac-c-tgtgcacactt---tgtagg-ctt----ca---------------ca--------------------aaa-------catcagt-------cacctgaa---------------------------aat--------------ggtgg--------------t------ttggagagggg--------tg------------gt--------------------------------------------------------------tttttatccgc----ctctcttgaatgt--t-tgt--------agtctatg-tttc-------------atacactcgc-----tgaatg---tc-ttagaatg-----t--cacg-tt---------------------------------atattc-----aaaca-aatataactttcagcaacggatctcttggctctcgcatcgatgaagaacgcagcgaaatgcgataagtaatgtgaattgcagaattcagtgaatcatcgaatctttgaa---cgcaccttgcgctccttgg-tattccgaggagcatgc-ctgtttgagtgtc-att-aaatt-c-tcaaccttt---c--catt---tt----gtaacga---aatg-cgaaagtgcttggatagtggagg----c-t---tt-gcgggcttca----atttttg------a-agtcggctcctctgaaatgcattagc-agag-a------ctt--gtagac-t---ttg--t---------cc-----cttgg-tgtgataa-t-tatctacgcct------------tgg--------atgtcta-----c------------atggattgct-ctgctttcaaaccg------tctc-gga---agggac------aat---------atat-----------caactcttgacctcaaa
>ON426467.1 Mycena cuspidatipilosa voucher FEB-429 small subunit ribosomal RNA gene, partial sequence; internal transcribed spacer 1, 5.8S ribosomal RNA gene, and internal transcribed spacer 2, complete sequence; and large subunit ribosomal RNA gene, part
taaa---tct-g-g-tt-t-ct-gatgctggccc-tt------caca---g-ggc-a-tgtgctcgatt-cc-a-----ttta--ttt-atc-a-tctc-t-tgtgcaccatt---tgtagc-tct----tg-----------------aatagc--------------aa----------ct------------ttcgca------gc-------------------aa---------------tgcgg---------------------tttg-gaggtg--------tg---ggtcg---------------------------------------taaa--aaagcc-----------c--tc-cctctgt---------------cgttgt--t-ca-a-------gagttatg-ttt--------------atataccctt-a-----taaa---gt-tttgaatg-----t--cttt-tt-----aaagg-ttt----gcttcg---gca---gccatt----aaaacc-tatacaactttcagcaacggatctcttggctctcccatcgatgaagaacgcagcgaaatgcgataagtaatgtgaattgcagaattcagtgaatcatcgaatctttgaa---cgcaccttgcaccctttgg-tattccgaagggtatgc-ctgtttgagtgtc-att-aaatt-c-tcaaccaca---a--aatg---gt----ttgcg------ccg-tcttgtggcttgga-tgtgaggg------t---tt-gctggcttcc----ttcagt---gga---ggtctgctccctttaaatgcattagt-ggga-t------ctc--ttgtgg-a---ccg--t---------ca-----cttgg-tgtgataa-t-tatctactcct------------tgtt-------ggctttgaag--c--aaaa-tt---atggg--aac-ctgcttat-aaccg------tccg------caaggac------aac-tt--------ct-----------gacaatttgacctcaaa
>ON427730.1 Mycena sp. ZL-2022a voucher FFAAS0416 internal transcribed spacer 1, partial sequence; 5.8S ribosomal RNA gene and internal transcribed spacer 2, complete sequence; and large subunit ribosomal RNA gene, partial sequence
tgg---aact-t-g-gt-g-tt--gagctggccc-tg-----tt------g-ggc-a-tgtgcttgca--tc----at-atta--ttt-atc-tatctc-t-tgtgcaccttt---tgtagt-ctt----tg-------------------------------------aa--------g-cg------------ttcgca------gtc------------------aa---------------tgcgg---------------------tttt-ggggct--------tg---ggc------------------------------------------ttt---g-ccc-----------t--ct-tccctg----------------tttgct--t-ca-a-------aggctatg-tttt-t-----------atacacac-t-a--tt-gaag---tt-acagaatg-----t--ctct-t------attga-ctt--t----------tga---gtcagt-----aaatc-tatacaactttcagcaacggatctcttggctctcccatcgatgaagaacgcagcgaaatgcgataagtaatgtgaattgcagaattcagtgaatcatcgaatctttgaa---cgcaccttgcgccctttgg-tattccgaagggcatgc-ctgtttgagtgtc-att-aaatt-c-tcaaccttg---c--aagc-----------tt--------gc-ttgcaaggcttgga-tgtgaggg---tt-t---tt-gctggcttcc----ttcagttg-gga-t-ggtctgctccctttaaattcattagt-ggga-t------cct--ttgtgg-a---tgg--t---------ca-----cttgg-tgtgatag-t-tatctacgccc------------cct--------gactctgaaa--c-aaaac-tt---atggg--aac-ctgcttat-aaccg------tctc-ttga--agagaca-----agc-ttat-----ctt-----------gacaatttgacctcaaa
>ON427731.1 Mycena sp. ZL-2022b voucher FFAAS0417 internal transcribed spacer 1, partial sequence; 5.8S ribosomal RNA gene and internal transcribed spacer 2, complete sequence; and large subunit ribosomal RNA gene, partial sequence
-------act-t-g-gt-g-tt--gagctggcct-ta-----tt------g-ggc-a-tgtgctcgca--tc----at-atta--ttt-acc-tatctc-t-tgtgcaccttt---tgtagt-ctt----tg-------------------------------------aa--------g-tg------------ttcgca------gtc------------------aa---------------tgcgg---------------------tttt-gggtct--------tg---ggctt---------------------------------------tgct---g-ccc-----------t--tt-tccctg----------------tttgct--t-ca-a-------aggctatg-tttt-t-----------atacacac-t-at-tt-gaag---tt-acagaatg-----t--ctct-t------attga-cct--t----------cga---gtcagt-----aaatc-tatacaactttcagcaacggatctcttggctctcccatcgatgaagaacgcagcgaaatgcgataagtaatgtgaattgcagaattcagtgaatcatcgaatctttgaa---cgcaccttgcgccctttgg-tattccgaagggcatgc-ctgtttgagtgtc-att-aaatt-c-tcaaccttg---c--aaga---tt----tttt--------tc-ttgtgaggcttgga-tgtgaggg---tt-t---tt-gctggcttcc----tttatca--gga-t-ggtctgctccctttaaattcattagt-ggga-t------cct--ttgtgg-a---tgg--t---------ca-----cttgg-tgtgataa-t-tatctacgccg------------cct--------gactttgaaa--c-aagac-tt---gtggg--aac-ctgctcat-aaccg------tctc-ttc---agagac------aat-ctat-----att-----------gacaatttgacctcaaa
>ON427737.1 Mycena sp. ZL-2022c voucher FFAAS0423 internal transcribed spacer 1, partial sequence; 5.8S ribosomal RNA gene and internal transcribed spacer 2, complete sequence; and large subunit ribosomal RNA gene, partial sequence
t-----aact-t-g-gt-g-ct--gagctggccc-ta-----ctc-----g-ggc-a-tgtgctcgta--cc----at-atta--ttt-atc-tatctc-t-tgtgcaccttt---tgtagt-ctt----tg-------------------------------------aa--------g-cg------------ttcgca------gtc------------------aa---------------tgcgg---------------------tttt-gggtct--------tg---ggctt---------------------------------------tgct---g-ccc-----------t--tt-tccctg----------------tttgct--t-ca-a-------aggctatg-tttt-c-----------atacacac-t-at-tt-gaag---tt-acagaatg-----t--ctct-t------attga-ctcttt----------tga---gtcggt-----aaatc-aatacaactttcagcaacggatctcttggctctcccatcgatgaagaacgcagcgaaatgcgataagtaatgtgaattgcagaattcagtgaatcatcgaatctttgaa---cgcaccttgcgccctttgg-tattccgaagggcatgc-ctgtttgagtgtc-att-aaatt-c-tcaaccttg---c--aagc----------ttt--------gc-ttgtgaggcttgga-tgtgaggg---ct-t---tt-gctggcttcct--tttttttt--gga-t-ggtctgctccctttaaattcattagt-ggga-t------cct--ttgtgg-a---tgg--t---------ca-----cttgg-tgtgataa-t-tatctacgccg------------cct--------gactctgacg--c-aagac-tt---gtggg--aac-ccgcttat-aaccg------tctc-tttc--agagac------tat-ct-------ttt-----------gacaatttgacctcaaa
>ON427739.1 Mycena sp. ZL-2022d voucher FFAAS0424 internal transcribed spacer 1, partial sequence; 5.8S ribosomal RNA gene and internal transcribed spacer 2, complete sequence; and large subunit ribosomal RNA gene, partial sequence
------tact-t-g-gt-g-tt--gagctggccc-ta-----gtc-----g-ggc-a-tgtgcttgca--tc----at-atta--ttt-atc-tatctc-t-tgtgcaccttt---tgtagt-ctt----tg-------------------------------------aa--------g-ca------------ttcgca------gtc------------------aa---------------tgcgg---------------------tttt-gggtct--------tg---ggctt---------------------------------------tgct---g-ctc-----------t--tt-tccctgt---------------tttgct--t-ca-a-------aggctatg-tttt-c-----------atacacac-t-at-tt-gaag---tt-acagaatg-----t--ctct-t------attga-ctc--t----------cga---gtcagt-----aaatc-tatacaactttcagcaacggatctcttggctctcccatcgatgaagaacgcagcgaaatgcgataagtaatgtgaattgcagaattcagtgaatcatcgaatctttgaa---cgcaccttgcgccctttgg-tattccgaagggcatgc-ctgtttgagtgtc-att-aaatt-c-tcaaccttg---c--agac----------ttt--------gt-ttgcgaggcttgga-tgtgaggg----t-t---tt-gctggcttcc----tttgtt---gga-t-ggtctgctccctttaaattcattagt-ggga-t------cct--ttgtgg-a---tgg--t---------cg-----cttgg-tgtgataa-t-tatctacgccg------------ctt--------gactctgacg--c-aagac-tt---gtggg--aac-ctgcttat-aaccg------tctc-ttc---ggagac------tat-ct-------ttt-----------gacaatttgacctcaaa
>ON778578.1 Mycena sp. isolate JSU125 internal transcribed spacer 1, partial sequence; 5.8S ribosomal RNA gene, complete sequence; and internal transcribed spacer 2, partial sequence
taa----ctt---g-gc-a-ct-gatgctggctc-tc------tcgg---g-ggc-a-tgtgctcgtg--tc----at-atta--ttt-atc-tatctc-t-tgtgcacctct---tgtagt-ctt----tg-----------------aagtga--------------ta--------cttt------------tgcgca------gtctg----------------ac---------------tgtgg---------------------tttg-gggagct-------tg--agcctt---------------------------------------cacg---g-gct-----------c--tc-ttcctgc---------------ttcgct--t-ca-a-------aggctatg-tttt-------------acacaccc-t-a---t-aaag---tt-acagaatg-----t--cttc-tt-----attga-ctg--c----------aaa---gtcatt----aaaacc-tatacaactttcagcaacggatctcttggctctcccatcgatgaagaacgcagcgaaatgcgataactaatgtgaattgcagaattcagtgaatcatcgagtctttgaa---cgcaccttgcgccctttgg-tattccgaagggcatgc-ctgtttgagtgtc-att-aaatt-c-tcaacctta---a--cttg---ct----ttttt------gcg-agtcgaggcttgga-tgtgaggg------c---tt-gctggcttcc----ttcagt---gga-t-ggtctgctccctttaaatgcattagt-ggga-t------cct--ttgtgg-a---cgg--t---------ca-----cttgg-tgtgataa-t-tatctacgcct-----------------------tggcttgaag--c-aaaac-tt---atggg--aac-ctgctcat-aaccg------tccc-ttg---ttggac------aat-tt------actt-----------gacaatt----------
>OP345850.1 Mycena picta isolate iNat64022635 small subunit ribosomal RNA gene, partial sequence; internal transcribed spacer 1, 5.8S ribosomal RNA gene, and internal transcribed spacer 2, complete sequence; and large subunit ribosomal RNA gene, partial s
taa----cct---g-gt-g-ct-gatgctggctc-tc------tcgg---g-ggc-a-tgtgctcgca--cc----at-ctta--tct-att-a-tctc-t-tgtgaaccttt---tgtagg-ctc----tg-----------------aatcaag-------------ta--------c-ct------------ttcgca------gcgcttt------------taaagtgc----------tcgcgg---------------------tctg-aggggtt-------tg-acgatgc---------------------------------------tgca---aagcc---------gtc--tc-tccttacctg------------cttgct--t-ca-g-------agtctatg-tttt-------------atatactc-t-g--tt-aaag---tc-ttagaatg-----t--ctta-tt-----attga-----cg----------aaa---gtcagt----aaaatc-tatacaactttcagcaacggatctcttggctctcccatcgatgaagaacgcagcgaaatgcgataactaatgtgaattgcagaattcagtgaatcatcgagtctttgaa---cgcaccttgcgccctttgg-tattccgaagggcatgc-ctgtttgagtgtc-att-aaatt-c-tcaaccttg---a--gctt---------ttgcga---------gctcaaggcttgga-tgtgaggg------c---tt-gctggcttcc----ttcagt---ggatt-ggtctgctccctttaaatgtattagt-ggga-t------cct--ttgtgg-a---gcg--t---------ca-----cttgg-tgtgataa-t-tatctatgcct------------ctt--------gac--cgaag--c-aagcc-tt---atggg--aac-ctgcttat-aactg------tcct-tca----aggac------aat-tt-------att-----------gactatttgacctcaaa
>OP358280.1 Mycena sp. isolate NN234 small subunit ribosomal RNA gene, partial sequence; internal transcribed spacer 1, 5.8S ribosomal RNA gene, and internal transcribed spacer 2, complete sequence; and large subunit ribosomal RNA gene, partial sequence
tttt---ttt-a-c-tc-g-tt-gatgctggccc-gt------taaa---c-ggc-attgtgctcgcgg------ggtcattaattct-att-catctc-t-tgtgcacatt----tgtagt-tta--g-tg-----------------------------------------------t-tc------------cttgaa------g--tg----------------aa---------------tggggg--------------------tttg-aacgtg--------tg------------t---------------------------------gtata--tacactagta----aggc--tc-ttgttgctttg-----gaaaagggatgg--g-cg-a-------aggctatg-tctt-------------ataaacccat-aa-ta-aatg---tt-ataaagaa-----t--gtct-tga-t-tagtag-ccg--taac-aagct---a---ttaaaa-----aaatc-tatacaactttcagcaacggatctcttggctctcccatcgatgaagaacgcagcgaaatgcgataagtaatgtgaattgcagaattcagtgaatcatcgaatctttgaa---cgcaccttgcgccctttgg-tattccgaagggcatgc-ctgtttgagtgtc-att-aaatt-c-tcaacttta---a--aggt---ct----ttgtt------gat-ctttagagcttggactatgaggg------t--att-gctggcttcc----tta------------agtctgctccctttaaaagcattagtgggga-t------cct--ttgtgg-a---ttt--tgtgataccacc-----ttggt-tgtgataa-t-tatctacgatcaagctctggtg-tta--------cttgatgaag--c-aaaac-ct---atagg--aac-ctgcttat-aaccg------tctt-tcg-----ggac------att-ta-------ttt-----------attgacttggcctcaaa
>OP358283.1 Mycena sp. isolate NN129 small subunit ribosomal RNA gene, partial sequence; internal transcribed spacer 1, 5.8S ribosomal RNA gene, and internal transcribed spacer 2, complete sequence; and large subunit ribosomal RNA gene, partial sequence
taa----ctt---g-gc-a-tt-gatgctggctc-tc------tcgg---g-agc-a-tgtgctcgtg--tc----at-atta--ttt-atc-tatctc-t-tgtgcaccact---tgtagt-ctt----tg-----------------aagtgt--------------aa---------tcc------------tgcgca------gtctg----------------ac---------------tgcgg---------------------tctg-gggatt------------gagcct---------------------------------------aact---c-gct-----------c--tt-tctctgc---------------ttcact--t-ca-a-------agactatg-tctt-------------atacaccc-t-a--tt-aaag---tt-acagaatg-----t--ctct-t------attga-ctg--t----------aaa---gtcagt-----aaatc-tatacaactttcagcaacggatctcttggctctcccatcgatgaagaacgcagcgaaatgcgataactaatgtgaattgcagaattcagtgaatcatcgagtctttgaa---cgcaccttgcgccctttgg-tattccgaagggcatgc-ctgtttgagtgtc-att-aaatt-c-tcaaccttg---a--ctttg--tt----ttatt------acg-agtcaaggcttgga-tgtgaggg------c---tt-gctggcttcc----ttcagt---gga-t-ggtctgctccctttaaatacattagt--gga-t------cct--ttgtgg-a----cg--t---------ca-----cttgg-tgtgataa-t-tatctacgcctt----------------------gac--cgaga--c--aaac-tt---atagg--aat-ccgcttat-aaccg------tccc-ttg----tggac------aat-ct------actt-----------gacaatttgacctcaaa
>OP681714.1 Mycena corticola isolate iNat69701656 internal transcribed spacer 1, partial sequence; 5.8S ribosomal RNA gene and internal transcribed spacer 2, complete sequence; and large subunit ribosomal RNA gene, partial sequence
tacga--att---g-gt-t-ct-gatgctggccc-tt------cacc---g-ggc-a-tgtgctcgt-t-ccaa--at--cta--ttt-atc-t-tctc-t-tgtgcaccttt---tgtagt-ctt----tg------aaa-a------aaagtg--------------aa--------c-tt------------ctcgca------gc-------------------ga---------------tgcgg---------------------tctg-ggagga--------tg---gg------------------------------------------cgca---a-gcc-----------c--tt-ctcctgcttg-------------ctttc-tt-tc-a-------aggctatg-tttt-c-----------atatacac-t-at----aaag---tt-acagaatg-----t--cttt-t------aaaga-ttg--tcgcgcgagc-gca---gtcatt-----aaacc-tatacaactttcagcaacggatctcttggctctcccatcgatgaagaacgcagcgaaatgcgataagtaatgtgaattgcagaattcagtgaatcatcgaatctttgaa---cgcaccttgcgccctttgg-tattccgaagggcatgc-ctgtttgagtgtc-att-aaatt-c-tcaaccttg---c--tcgc---tt----ttactag----ctc-gagtgaggcttgga-tgtgaggg------c--ttt-gctggcttcc----ttcagt---gga-t-ggtctgctccctttaaatgcattagt-ggga-t------ctc--ttgtgg-a---ccg--t---------ca-----cttgg-tgtgataa-t-tatctatgcctt-----------gtt--------gactttgaag--c--aaaa-tt---atggg--aac-ctgcttat-aaccg------tctc-gca---agggac------aac----------tct-----------gacattttgacctcaaa
>OP985991.1 Filoboletus mycenoides strain LE-BIN 3363 small subunit ribosomal RNA gene, partial sequence; internal transcribed spacer 1, 5.8S ribosomal RNA gene, and internal transcribed spacer 2, complete sequence; and large subunit ribosomal RNA gene, p
tacg---ctt-g-a-gt-g-ct--gtgctggcct-tc-------------g-ggc-a-tgtgcacgcat-tc-a--ga-cata--tttcatc-t-tcac-t-tgtgcacatct---tgtagt-ctt----tg-----------------aagtca--------------gc--------c-tc------------tccgct------ga------------------aaa---------------tgcgg---------------------gttt-ggagcag-------tc--------------------------------------------cctagtg---g--------------gcggtt------------------ctgtttgactt--t-ca-a-------ggactatg-tttt-c-----------atacaccc-t-a---t-aaag---tt-acagaatg-----t--cttt-tt-----aacgg-ctt--c------------g---gccatt---aaaacct-aatacaactttcaacaacggatctcttggctctcccatcgatgaagaacgcagcgaaatgcgataagtaatgtgaattgcagaattcagtgaatcatcgaatctttgaa---cgcaccttgcgccctttgg-tattccgaagggcatgc-ctgtttgagtgtc-att-aaatt-a-tcaaccttt---c--aagc---tt----ttgc-----------ttgctaggcttgga-tgtgaggg------c---tt-gctggcttcc----ttcagt---gga-c-ggtctgctccctttaaatgcattagt-ggga-t------ctc--ttgtgg-a---ccg--t---------ca-----cttgg-tgtgataa---tatctacgccg------------ctt--------gaccttgaag--c--aaat-ct---atggg--aac-ctgcttat-aaccg------tctt--------cggac------aac-tt--------tc-----------tttaatttgacctcaaa
>OP997504.1 Mycena jingyinga strain LE-BIN 4556 internal transcribed spacer 1, partial sequence; 5.8S ribosomal RNA gene and internal transcribed spacer 2, complete sequence; and large subunit ribosomal RNA gene, partial sequence
-------att---g-gt-a-ct-gatgctggctc-tt------caca---g-agc-a-tgtgctcgt-t-cc----at--cta--ttt-atc-t-tctc-t-tgtgcacattt---tgtagt-ctt----------------g------aa-tga--------------aa--------c-cc------------ttcgca------gtc------------------aa---------------tgcgg---------------------tttg-ggagct--------tg---gg------------------------------------------cgtc---a-gcc-----------c--tg-ctcctgcttc--------------------t-tc-a-------aggctatg-tttt-c---------atatatacac-t-at----aaag---tt-acagaatg-----t--cttt-t------aacga-ttg--c-gc-ttgtc-gta---gtcatt-----aaaccttatacaactttcagcaacggatctcttggctctcctatcgatgaagaacgcagcgaaatgcgataagtaatgtgaattgcagaattcagtgaatcatcgaatctttgaa---cgcaccttgcgccctttgg-tattccgaagggcatgc-ctgtttgagtgtc-att-aaatt-a-tcaaccttg---c--tcgc---tt----ttaccgg----ctt-gagttaggcttgga-tgtgaggg------c---tt-gctggcttcc----ttcagt---gga-t-ggtctgctccctttaaatgcattagt-ggga-t------ctc--ttgtgg-a---ccg--t---------ca-----cttgg-tgtgataa-t-tatctacgccat-----------ctt--------gactttgaag--c-aaaac-tt---atggg--aac-ccgctcat-aaccg------tctt-c-------ggac------aac-ct--------tt-----------gacattttgacctcaaa
>OQ023303.1 Mycena brunneisetosa internal transcribed spacer 1, partial sequence; 5.8S ribosomal RNA gene and internal transcribed spacer 2, complete sequence; and large subunit ribosomal RNA gene, partial sequence
tagt---att---g-gc-g-ct--gtgctggcct-ct------cg-----g-ggc-a-tgtgcacgcgt-tc----aa-catt--att-att-a-tctc-t-tgtgcacctag---tgtagg-ctt----tt-----------------gaaggaa-----------------------------------------------------------------------------------------gttgg---------------------cttgaggcaact-------cg-------------------------------------------------------------------------------------------agtcttcccaact--c-ga-a-------agacta---tttt-------------ataacctttg-a-----aaaa-ttttaaaagaatg-----t--cttc--------attgcttcg----acgcaagt-cga---gtaata-----aaacc-tatacaactttcagcaacggatctcttggctctcccatcgatgaagaacgcagcgaaatgcgataagtaatgtgaattgcagaattcagtgaatcatcgaatctttgaa---cgcaccttgcgccctttgg-tattccgaagggcatgc-ctgtttgagtgtc-att-aaatt-c-tcaaccttg---t--taac--------tttgtt------gtt-taacaaggcttgga-tgtgaggg----t-t---tt-gctggcttcc----tttagt---gg--c-ggtctgctccctttaaatgcattagt-ggaaac------ctt--ttgtgg-a---acgatt---------ca-----cttgg-tgtgataa-t-tatctacgcct------------tgta-------acttgtgaag--caaagac-ct---gtggg--att-ctgcttat-aaccg------ttca-ttaa-cttgaac------aac---------attt-----------gaacctttgacctcaaa
>OQ023326.1 Cynema alutacea internal transcribed spacer 1, partial sequence; 5.8S ribosomal RNA gene and internal transcribed spacer 2, complete sequence; and large subunit ribosomal RNA gene, partial sequence
tacg---att---g-gc-a-ct-gatgctggctc-tt------cact---g-agc-a-tgtgctcgtg--tc----gt-ctta--ttt-atc-t-tctc-t-tgtgcacattt---tgtagt-cag----tg-----------------aattgga-------------aact----tgcgtg------------ctttca-------------------------ttag---------------tgcgg---------------------tctatgggggt--------tg-----------------------------------------------tgaa---acacc--------------tt-cccctgttccactgcaccttctcctgct--t-ca-c-------tgactatg-tttt-c-----------atataccctt-a--at-aaag---tt-atagaatg-----t--catt-tt------------------tt-taacg-caa---gttaaa-----aaaca-tatacaactttcagcaacggatctcttggctctcctatcgatgaagaacgcagcgaaatgcgataagtaatgtgaattgcagaattcagtgaatcatcgaatctttgaa---cgcaccttgcgccctttgg-tattccgaagggcatgc-ctgtttgagtgtc-att-aaatt-a-tcaaccttg---a--cttg---tt-------------cgcga-gtctaaggcttgga-tgtgaggg------c---tt-gctggcttcc----ttcagt---gga-t-ggtctgctccctttaaatgcattagt-ggga-t------ctc--ttgtgg-a---ccg--t---------ca-----cttgg-tgtgataatt-tatctatacca------------ctt--------ggctttgaag--c--aaac-ta---atggg--aac-ctgctcat-aaccg------tcct-ttg-----ggac------aacttt------tatt-----------gacaatttgacctcaaa
>OQ025169.1 Mycena auricoma voucher HKAS126433 internal transcribed spacer 1, partial sequence; 5.8S ribosomal RNA gene and internal transcribed spacer 2, complete sequence; and large subunit ribosomal RNA gene, partial sequence
gaaat--gtt---a-ga-g-tt--gagctgactt-ct------cg-----g-agt-a-tgtgctcgctctatca-----cttt--cct-ctc-tttccc-c-tgtgcacatt----tgtagg-cta----cg---------------at--------------------aa----------ct------------atcagat-----ggttcc--------------------------------ttcggacca-------------actgcttgaggtgctt-----------------------------------------------------------------gccattg-----cgc-atg-cccttgcca---------------------t-cgt--------agtctatg-ttt--------------acaaactcat-------aaca---gt-caagaatg-----t--attt-t------gttggtctc--a----------g-----accgata--caaaact-tatacaactttcagcaacggatctcttggctctcgcatcgatgaagaacgcagcgaaatgcgataagtaatgtgaattgcagaattcagtgaatcatcgaatctttgaa---cgcaccttgcgccctttgg-tattccgaagggcacgc-ctgttcgagtgtc-att-aaatt-c-tcaaacctt---t--aagtta-gt----taatc-----tgac-tttcaggctttgga-tttgggag----------tt-gctggtctttc------------gat-a-gttcagctcttcttgaatgcatcagc-ggat-t------ctactcggtcc-c---ctt--t---------ca-----tctgg-tgtgatag---tatctacgcct------------ttgaa--------------------atgac-ctcc-gtagc------tgctttct-aatag------tctc-ttct--agagac------agc-tc--------tt-----------caatgtttgacctcgaa
>OQ274989.1 Sarcomyxa serotina voucher HKAS56513 internal transcribed spacer 1, partial sequence; 5.8S ribosomal RNA gene, complete sequence; and internal transcribed spacer 2, partial sequence
----------------------------------------------------agt-a-tgtgcacacctctctt-----cttagttct-cac-attcac-c-tgtgcacctct---tgtaga-cccga-----------------------------------------ga--------cctt------------atcgag------ga-------------------aa---------------ctcggatgt-------------gagggttgcgggcttc--------------------------------------------------------ctca-----gtc---------ggc--ttccctctactgac-------------------t-cgtg-------tgtctatg-tctt-t-----------acaaacccttta---t-aaaaatgttaacagaatg-----t--cata-------caacggttcg--ccctaaaaaa-gtg---agcttt-----aaatt-aatacaactttcaacaacggatctcttggctctcgcatcgatgaagaacgcagcgaaatgcgataagtaatgtgaattgcagaattcagtgaatcatcgaatctttgaa---cgcaccttgcgctccttgg-tattccgaggagcatgc-ctgtttgagtgtc-att-aaatt-c-tcaaccttc---c--ttgt---ct----ttatt-----gatg-aggtagtgcttgga-cgtggggg----------tt-gcgggcttcct------------cag-a-agtcggctctccttaaatgcattagc-ggaa--------cct--ttgtgg-a---ccg--t---------ct-----attgg-tgtgataa-t-tatctacgcca------------tcg---------acgcggacg----ctgtt-at---atggg--gtt-cagcttct-aacca------tctc-gca---agagataa---caac-tt------aatt-----------gaca-------------
>OQ633197.1 Mycena capillaris voucher AH56034 internal transcribed spacer 1, partial sequence; 5.8S ribosomal RNA gene, complete sequence; and internal transcribed spacer 2, partial sequence
tacgaacgct---g-gt-t-ct-gatgctggccc-tt------tgcg---g-ggc-a-tgtgctcgc-t-ccac--gt--cta--ttt-atc-t-tctc-t-tgtgcacctct---tgtagt-cct----tg------aatcc------aaagtg--------------aa--------c-ct------------ctcgca------gc-------------------aa---------------tgcgg---------------------ttgg-ggggat--------tt---tgagtcgc------------------------------------cgca---aggcct----------ca-tt-cccctgc----------------tcgct--t-tc-a-------aggctatg-tttt-c-----------atatacac-t-at--a-aaag---tt-acagaatg-----t--cttt-t------aaaga-ctt--g-cg-ctcgc-gca---gtcatt-----aaacc-tatacaactttcagcaacggatctcttggctctcccatcgatgaagaacgcagcgaaatgcgataagtaatgtgaattgcagaattcagtgaatcatcgaatctttgaa---cgcaccttgcgccctttgg-tattccgaagggcatgc-ctgtttgagtgtc-att-aaatt-c-tcaaccttg---a--aatt---tttgtgcttgcgc----aat-gttcgaggcttgga-tgtgaggg----c-t---tt-gctggcttcc----ttcagt---gga-t-ggtctgctccctttaaatgcattagt-ggga-t------ctc--ttgtgg-a---ccg--t---------ca-----cttgg-tgtgataa-t-tatctacgcctc-----------gcc--------gactttgaag--c--aaac-tt---atggg--aac-ctgcttat-aaccg------tccc-ttac--ccggac------aat-tt--------ct-----------tatattttgacc-----
>OQ633198.1 Mycena acanthophila voucher AH40685 small subunit ribosomal RNA gene, partial sequence; internal transcribed spacer 1, 5.8S ribosomal RNA gene, and internal transcribed spacer 2, complete sequence; and large subunit ribosomal RNA gene, partial
tacat--gtt-g-g-gt---tc-gatgctggctc-ct------taaaaacg-ggc-a-tgtgctcacccttc-------acta--ctt--ct-aatctt-t-tgtgcaccact---tgtagt-ccc----tg-----------------agtaacg-------------ag--------catttcc---------atcgca------gc-------------------aa---------------tgcggagg------------------cgcg-ggatcga-------tg--------------------------------------------------------gcc-------tggtcaact-ttcctgc-------------aacgctct--c-tg-g-------ggactatg-tttt-c-----------atacacca-t----tt-aaag---tt-atagaatg-----t--ctta-tt----tactgg-ccg--c----------gag---gtcttt---aaaaaca-attacaactttcagcaacggatctcttggctctcccatcgatgaagaacgcagcgaaatgcgataagtaatgtgaattgcagaattcagtgaatcatcgaatctttgaa---cgcaccttgcgccctttgg-tattccgaagggcatgc-ctgtttgagtgtc-att-aaatt-a-tcaaccttg---a--ctcg---ct---tttaccgg--cttga-gtctgaggcttgga-tgtggggg--tct-t---tt-gctggctatcc---ttcatt---ggatttggtctgctccccttaaatgcattagc-ggaa-t------ctc--ttgtgg-a---ccg--t---------ca-----cttgg-tgtgataa-t-tatctatgccg------------ttt--------gacctcgaag--c-aaaac-tt---atggg--aat-ctgcttat-aaccg------tcct-tcag--ttggac------actatt------taat-----------aacaacttgacctcaaa
>OQ633200.1 Mycena calongei voucher AH56036 Holotype small subunit ribosomal RNA gene, partial sequence; internal transcribed spacer 1, 5.8S ribosomal RNA gene, and internal transcribed spacer 2, complete sequence; and large subunit ribosomal RNA gene, pa
ttaa---gtt-g-g-at---tt-gatgctggccc-ct------------tg-ggc-a-tgtgcttgtccttc----at-tcct--tct-acc-ttcctt-a-tgtgaacattt---gttcgc-ccc----tt------agc--------aacgag--------------tg--------cctt------------tttgca------gc-------------------aa---------------tgcgag----------------tttgcttg-ggatcg-----------agggcct---------------------------------------tatt---g-gtt----------gt--cc-ttcctgc---------------gctttt--t-gg-g-------ggggtacg-tttt-t-----------atataaca-------a-tcag---tc-atagaatg-----t--cttt--------aatga-ctt--tggt-ttata-gcg---gtct-----taaacaa-attcaaactttcagcaacggatctcttggctctcccatcgatgaagaacgcagcgaaatgcgataagtaatgtgaattgcagaattcagtgaatcatcgaatctttgaa---cgcaccttgcgccctttgg-tattccgaagggcatgc-ctgtttgagtgtc-att-aaatt-a-tcaaccttg---c--tcgc---tt----ttaccgg----ctt-gggtgaggcttgga-cttggggg---tt-t---tt-gctggcttcc----ttcagt---gga-t-ggtctggttcccttaaaagcattagc-ggga-t------ctc--ttgtgg-a---ccg--t---------ca-----cttgg-tgtgataa-t-tatctatgccg------------ttt--------gactttgaag--c--aaac-tt---atggg--aac-ctgcttat-aaccg------tccc-tttg-gtgggac------aat-tt------taat-----------aacatcttgacctcaaa
>OR141876.1 Mycena cicognanii voucher AH57233 small subunit ribosomal RNA gene, partial sequence; internal transcribed spacer 1, 5.8S ribosomal RNA gene, and internal transcribed spacer 2, complete sequence; and large subunit ribosomal RNA gene, partial s
tacga--att---g-gt-t-ct-gatgctggcct-ct------ag-----g-ggc-a-tgtgctcgt-t-ccga--at--cta--ttt-atc-t-tctc-t-tgtgcacctct---tgtagt-ctt----gg-----------------aaagtg--------------aa--------c-ct------------ctcgca------gc-------------------aa---------------tgcgg---------------------tttg-ggggac--------tt---tgagc-gt------------------------------------gata---a-acct----------ca-tt-cccctgcttgct------------------t-tc-t-------gggctatg-tttt-c-----------atatacac-t-at--a-aaag---tt-acagaatg-----t--cttt-t------aaaga-ttg--c-gc----aa-gca---gtcatt-----aaacc-tatacaactttcagcaacggatctcttggctctcccatcgatgaagaacgcagcgaaatgcgataagtaatgtgaattgcagaattcagtgaatcatcgaatctttgaa---cgcaccttgcgccctttgg-tattccgaagggcatgc-ctgtttgagtgtc-att-aaatt-c-tcaaccttg---t--ttgc---tt----ttt--------tgc-gagcgaggcttgga-tgtgaggg----c-t---tt-gctggcttcc----ttcagt---gga-t-ggtctgctccctttaaatgcattagt-ggga-t------ctc--ttgtgg-a---ccg--t---------ca-----cttgg-tgtgataa-t-tatctatgcctc-----------gtc--------gactttgaag--c--aaaa-tt---atggg--aac-ctgcttat-aaccg------tccc-taac--aaggacac---taaa-ct--------tt-----------gaccatttgacctcaaa
>OR233603.1 Mycena luxmanantlanensis voucher IBUG:ACP2160, Holotype internal transcribed spacer 1, partial sequence; 5.8S ribosomal RNA gene and internal transcribed spacer 2, complete sequence; and large subunit ribosomal RNA gene, partial sequence
-------act-t-g-gt-g-tt--gagctggccc-ta-----gtg-----g-ggc-a-tgtgcttgca--tc----at-atta--ttt-atc-tatctc-t-tgtgcatcttt---tgtagt-ctt----tg-------------------------------------aa--------g-cg------------ttcgca------gttg-----------------aa---------------tgcgg---------------------tatt-gggtct--------tg---ggctt----------------------------------------------g-ccc-----------t--gt-tccctg----------------ttagct--t-ca-a-------gggctatg-ttt--------------atacacac-t-ag-tt-gaag---tc-acagaatg-----t--atct-t------attga-ctcttt----------tga---gtcggt-----aaatc-catacaactttcagcaacggatctcttggctctcccatcgatgaagaacgcagcgaaatgcgataannnnnnnnnattgcagaattcagtgaatcatcgaatctttgaa---cgcaccttgcgccctttgg-tattccgaagggcatgc-ctgtttgagtgtcaatt-atatt-c-tcaaccttg---t--gaag---ct--------------tgct-tcgctaggcttgga-tgtgaggg----c-t---tt-gctggcttcc---attgagtt--gga-t-ggtctgctcccttcaaatttattagt-ggga-t------cct--ttgtgg-a---tgg--t---------ca-----cttgg-tgtgataa-t-tatctacgccg------------cct--------gac--tgaag--c-aagac-tt---gtggg--aac-ctgcttat-aaccg------tctt-ctt---ggagac------tat-ct-------ttt-----------gactatttgacctcaaa
>OR233606.1 Mycena sophiae voucher IBUG:ACP2157, Holotype 5.8S ribosomal RNA gene, partial sequence; internal transcribed spacer 2, complete sequence; and large subunit ribosomal RNA gene, partial sequence
------------------------------------------------------------------------------------------------------------------------------------------------------------------------------------------------------------------------------------------------------------------------------------------------------------------------------------------------------------------------------------------------------------------------------------------------------------------------------------------------------------------------------------------------------------------------------------------------------------------------------------------------------tcatcgaatctttgaa---cgcaccttgcgccctttgg-tattccgaagggcatgc-ctgtttgagtgtc-att-aaatt-c-tcaatctcg---c--agac---tt----tt---------gtt-ttgtgagacttgga-tgtgaggg----c-t---tt-gctggcttcc---attcagtt--gga-t-ggtctgctccctttaaattcattagt-ggga-t------cct--ttgtgg-a---tgg--t---------ca-----cttgg-tgtgataa-t-tatctacgccg------------cct--------gactctgaag--c-aagac-tt---gcggg--aac-ctgcttat-aaccg------tctc-tcg-----agac------tat-ct--------tt-----------gaccatttgacctcaaa
>OR233610.1 Mycena lucisnieblae voucher IBUG:ACP2140, Holotype internal transcribed spacer 1, partial sequence; 5.8S ribosomal RNA gene and internal transcribed spacer 2, complete sequence; and large subunit ribosomal RNA gene, partial sequence
-------act-t-g-gt-g-ct--gagctggccc-ta-----gtc-----g-ggc-a-tgtgcttgca--tc----at-atta--ttt-atc-taccac-c-tgtgcaccttt---tgtagt-cct----tg-------------------------------------aa--------g-tg------------ttcgca------gtc------------------aa---------------tgcgg-------------------tttttt-gggtct--------tg---ggctt---------------------------------------tgct---g-ccc-----------t--ttatccctg----------------tttgct--t-ca-a-------ggactatg-tttt-c-----------acacacac-t-at-tt-gaag---tt-acagaatg-----t--ctct-t------attga-ctt--g----------cga---gtcagt-----aaatc-tatacaactttcagcaacggatctcttggctctcccatcgatgaagaacgcagcgaaatgcgataagtaatgtgaattgcagaattcagtgaatcatcgaatctttgaa---cgcaccttgcgccctttgg-tattccgaagggcatgc-ctgtttgagtgtc-att-aaatt-c-tcaaccttg---c--aaa----------tttt--------gt-ttgcgaggcttgga-tgtgaggg---tt-t---tt-gctggcttcc----tttg-----gga-t-ggtctgctcccttgaaattcattagt-ggga-t------cct--ttgtgg-a---tgg--t---------ca-----cttgg-tgtgataa-t-tatctacgccg------------cct--------gactctgatg--c-aagac-tt---gtggg--aac-ctgcttat-aaccagccgtctctt-tttg-gagagac-------ac-tatc-----ttt-----------gacaatttgacctcaaa
>OR233612.1 Mycena luciferina voucher IBUG:ACP2114, Holotype internal transcribed spacer 1, partial sequence; 5.8S ribosomal RNA gene and internal transcribed spacer 2, complete sequence; and large subunit ribosomal RNA gene, partial sequence
-------act-t-g-gt-g-tt--gagctggcc--ta-----tt------g-ggc-a-tgtgctcgca--tc----at-atta--ttt-atc-tatctc-t-tgtgcaccttt---tgtagt-ctt----tg-------------------------------------aa--------g-tg------------ttcgca------gtc------------------aa---------------tgcgg---------------------tttt-ggggtt--------tg---ggctt---------------------------------------tgct---g-tcc-----------c--tt-gccctg----------------tttgct--t-ca-a-------aggctatg-ttttac-----------atacacac-t-a--tt-gaag---tt-acagaatg-----t--ctct-t------attga-ctt--t----------cga---gtcagt-----aaatc-tatacaactttcagcaacggatctcttggctctcccatcgatgaagaacgcagcgaaatgcgataagtaatgtgaattgcagaattcagtgaatcatcgaatctttgaa---cgcaccttgcgccctttgg-tattccgaagggcatgc-ctgtttgagtgtc-att-aaatt-c-tcaaccttg---c--aagc---tt----tttttaaaattgct-ttgcggggcttgga-tgtgaggg--ctt-t---tt-gctggcttcc----ttcagtt--gga-t-ggtctgctccctttaaattcattagt-ggga-t------cct--ttgtgg-a---tgg--t---------ca-----cttgg-tgtgataa-t-tatctacgccg------------cct--------gactctgaaa--c-aagac-tt---gtggg--gac-ctgcttat-aaccg------tctc-ttca-aagagac------agc-ttat-----ctt-----------gacaatttgacctcaaa
>OR233614.1 Mycena luceata voucher IBUG:ACP2116, Holotype internal transcribed spacer 1, partial sequence; 5.8S ribosomal RNA gene, complete sequence; and internal transcribed spacer 2, partial sequence
-------act-t-g-gt-g-tt--gagctggccc-tg-----ttg-----g-gca-t-tgtgctcgca--ct----at-atta--ttt-atc-tatctc-t-tgtgcaccttt---tgtagt-ctt----tg-------------------------------------aa--------g-tg------------ctcgca------gtc------------------aa---------------tgcgg---------------------tttt-gggact--------tg---ggcct---------------------------------------tgtt---g-ctc-----------t--tt-tccttgc---------------ttcgct--t-ca-a-------agtctatg---tt-t-----------atacacac-t-a--tt-agag---tt-acagaatg-----t--ctct-t------attga-ctttct----------caa---gtcagt----aaaatc-tatacaactttcagcaacggatctcttggctctcccatcgatgaagaacgcagcgaaatgcgataagtaatgtgaattgcagaattcagtgaatcatcgaatctttgaa---cgcaccttgcgccctttgg-tattccgaagggcatgc-ctgtttgagtgtc-att-aaatt-c-tcaaccttg---t--gggc---tt----tttt--------gc-ttgcaaggcttgga-tgtgaggg--ctt-c---tt-gctggcttcc----ctttatctggga-t-ggtctgctcccttcaaattcattagt-ggga-t------cct--ttgtgg-a-------------------------------------------------------------------------------------------------------------------------------------------------------------------------------------------------------
>OR636675.1 Marasmius siccus strain DED5255 small subunit ribosomal RNA gene, partial sequence; internal transcribed spacer 1 and 5.8S ribosomal RNA gene, complete sequence; and internal transcribed spacer 2, partial sequence
t------gtaaagg-aagg-tt--gagctggctc-tt------cac----g-agc-a-tgtgctcacttttct------ttca--atc-ttc-atccac-c-tgtgcactttt---tgtaga------------------------------g----------------ag----------------------------------------------------------------------------------------------------tttgagaaatg------------------------------------------------------------------------------ggc--ct-----------------aggtccaaagta--t-cg-ggc-----tttctatg-tttt-------------acaaactctgaa---cgtatg---tc-tttgaatg-----t--catt-ta----caaggt-gct--taat-------tga---accttt---taaaaac-tatacaactttcagcaacggatctcttggctctcgcatcgatgaagaacgcagcgaaatgcgataagtaatgtgaattgcagaattcagtgaatcatcgaatctttgaa---cgcaccttgcgcctcttgg-tattccgagaggcatgc-ctgtttgagcgtc-att-aaatt-c-tcaacctca---a--aagc---tt----tttgt----------ttctgaggcttgga-tgtggagg----t-t---tt-gccggctctt-------------taa-g-agtcagctcctcttaaatgcattagt-ggaa-a------ccgc-ttgtag-t---ccg--c----------------attgg-tgtgataa-t-tatctacgcta------------ttgttggctacagctctgagg--cattagt-ttgc-gttgg--cat-ctgcttcg-aaccg------tcct-aagttactggac------aat---------acttg----------actattttgacct----
>OR858777.1 Mycena metata voucher HAY-F-003966 small subunit ribosomal RNA gene, partial sequence; internal transcribed spacer 1, 5.8S ribosomal RNA gene, and internal transcribed spacer 2, complete sequence; and large subunit ribosomal RNA gene, partial
tacga--atc---g-gt-t-ct-gatgctggccc-tt------cacc---g-ggc-a-tgtgctcgc-t-ccga--at--cta--ttt-atc-t-tctc-t-tgtgcacctct---tgtagt-ctt----tg------a---a------aaagtg--------------aa--------c-ct------------ctcgca------gc-------------------aa---------------tgcgg---------------------tctg-ggggac--------tg---ggtca--------------------------------------aa----------c-----------c--tt-cccctgcttg-------------ctttc--t-tc-t-------tggctatg-tttt-c-----------atatacac-t-at----aaag---tt-acagaatg-----t--cttt-t------aacga-ttg--tcgctcgcgc-gca---gtcatt-----aaacc-tatacaactttcagcaacggatctcttggctctcccatcgatgaagaacgcagcgaaatgcgataagtaatgtgaattgcagaattcagtgaatcatcgaatctttgaa---cgcaccttgcgccctttgg-tattccgaagggcatgc-ctgtttgagtgtc-att-aaatt-c-tcaaccttg---c--tcgc---ct----ttaccgg----ctt-gagtgaggcttgga-cgtgaggg------c--ttt-gctggcttcc----ttgagt---gga-t-ggtctgctccctttaaatgcattagt-ggga-t------ctc--ttgtgg-a---ccg--t---------ca-----cttgg-tgtgataa-t-tatctacgcctc-----------gtc--------gactttgaag--c--aaac-tt---atggg--aac-ctgcttat-aaccg------tctc-gca---agagac------aac-tt-------tct-----------gacattttgacctcaaa
>PP156367.1 Mycena stylobates isolate OMDL iNat # 120283150 small subunit ribosomal RNA gene, partial sequence; internal transcribed spacer 1, 5.8S ribosomal RNA gene, and internal transcribed spacer 2, complete sequence; and large subunit ribosomal RNA g
tact---atc-g-a-gc-g-ct--gtgctggcct-tt------cg-----g-ggc-a-tgtgcacgtgt-tc-------tttat-tat-atc-tatctc-t-tgtgaacctag---tgtggg-ctt----tg-------------------------------------ga---------------------------------------------------------gg---------------aacag--------------t--tggtcttg-------g----------------------------------------------------------------------------------------------------gccttctgggatt--c-tg-a-------agaccatt-tttt-------------ataaacattt-a--aa-aagt---ta-acagaatg-----t--cttc-t------tttta-ctt--c-g--------gta---aaaata-----aaacc-tatacaactttcagcaacggatctcttggctctcccatcgatgaagaacgcagcgaaatgcgataagtaatgtgaattgcagaattcagtgaatcatcgaatctttgaa---cgcaccttgcgccctttgg-tattccgaagggcatgc-ctgtttgagtgtc-att-aaatt-c-tcaaccttg---a--aagg---ct----tg--------tctt-ttcaatggcttgga-tgtgaggg----t-t---tt-gctggcttcc----ttcagt---gga-t-ggtctgctccctttaaaagcattagt-ggga-t------cct--ttgtgg-a---cgg--t---------ca-----cttgg-tgtgataa-t-tatctacgccg------------tttg-------tactgtgaag--c-aaaac-tt---gtggg--aac-ctgcttat-aaccg------tctg-taa----tggac------aat----------ttt-----------gaacctttgacctcaaa
>PP508279.1 Mycena interrupta isolate MEL2497283_ITS small subunit ribosomal RNA gene, partial sequence; internal transcribed spacer 1, 5.8S ribosomal RNA gene, and internal transcribed spacer 2, complete sequence; and large subunit ribosomal RNA gene, pa
tagtt--cgt---g-gt-g-ct--gtgctggcct-tt------cg-----g-ggc-a-tgtgcacgtactgca------atta--tttcatt-atcttt-t-tgtgaacc----agtgtagg-ctc----gg-------------------------------------gg----------cc------------tttgtc--------------------------------------------ggtgg--------------------------aagcttcat-----tg----------------------------------------------------------------------cgata----------------ccgtttcgtagga--a-cc-g-------agtctatg-attt-t-----------atataaac-c-tt-tg-tatg---tc-tttgaatg-----t--cttc-tt----tattgg-ccg--a----------aag---gctagt---gaaaaat-tatacaactttcagcaacggatctcttggctctcccatcgatgaagaacgcagcgaaatgcgataagtaatgtgaattgcagaattcagtgaatcatcgaatctttgaa---cgcaccttgcgccctttgg-tattccgaagggcatgc-ttgtttgagtgtc-att-aaatt-c-tcaaaaacc---t--ttgg---at----ttatttt--------caagggcttttgga-cgtgaggg----c-t---tt-gctggcttcc----tttagt---gga-t-ggtctgctccctttaaatgcattagt-gggatt------cct--ttgtga-a---cgt--t---------ca-----cttgg-tgtgataa-tctatctacgccg------------ctt--------gaatctgaag--c-aaaacttt---atagg--atc-cagcttat-aaccg------tctt-tcg-----ggac------aat-tt-------tat-----------gaccatttgacctcaaa
>PP525805.1 Favolaschia manipularis voucher Dai 22518 internal transcribed spacer 1, partial sequence; 5.8S ribosomal RNA gene and internal transcribed spacer 2, complete sequence; and large subunit ribosomal RNA gene, partial sequence
tacg---att---g-gc-a-ct-gatgctggctc-tt------tact---g-agc-a-tgtgctcgtg--tc----gt--cta--ttt-atc-t-tctc-t-tgtgcacattt---tgtagt-cag----tg-----------------aatgga--------------gact----tgcgtg------------ctttca-------------------------ttag---------------tgcgg---------------------tcta-ggggtt--------tg-----------------------------------------------tttc---aacct--------------ta-cccctgttccactgccttactccttgtc--t-ca-c-------tgactatg-tttt-c-----------atataccctt-a--at-aaag---tt-acagaatg-----t--cttt-tta---acttga-ttg--c-gc-ttgtc-gta---gtcgtt-----aaacc-tatacaactttcagcaacggatctcttggctctcctatcgatgaagaacgcagcgaaatgcgataagtaatgtgaattgcagaattcagtgaatcatcgaatctttgaa---cgcaccttgcgccctttgg-tattccgaagggcatgc-ctgtttgagtgtc-att-aaatt-a-tcaacctta---a--gact------------------tgcgt-cttcaaggcttgga-tgtgaggg------c---tt-gctggcttcc----ttcagt---gga-t-ggtctgctccctttaaatacattagt-ggga-t------ctc--ttgtgg-a---ccg--t---------ca-----cttgg-tgtgataa-t-tatctatgcca------------ttt--------gactttgaag--c--aatc-ta---atggg--aac-ctgcttat-aaccg------tccc-tt----cgggac------aac-tc-------att-----------gacaatttgacctcaaa
>PP706090.1 Mycena sp. voucher FFAAS1045 internal transcribed spacer 1, partial sequence; 5.8S ribosomal RNA gene and internal transcribed spacer 2, complete sequence; and large subunit ribosomal RNA gene, partial sequence
tacg---att---g-gt-a-ct-gatgctggctc-tt------cact---g-agc-a-tgtgctcg--t-cc----at--cta--ttt-atc-t-tctc-t-tgtgcacattt---tgtagt-ctt----------------g------aa-cg---------------aa--------c-ct------------ctcgca------gtc------------------aa---------------tgcgg---------------------tttg-ggagat--------tg---gg------------------------------------------tgcg---a-gcc-----------c--tc-ctcctgcttc--------------------t-tc-a-------aggctatg-tttt-c-----------atatacac-t-at----aaag---tt-acagaatg-----t--cttt-t------aacga-ttg--c-gc-ttgtc-gta---gtcatt-----aaacc-tatacaactttcagcaacggatctcttggctctcctatcgatgaagaacgcagcgaaatgcgataagtaatgtgaattgcagaattcagtgaatcatcgaatctttgaa---cgcaccttgcgccctttgg-tattccgaagggcatgc-ctgtttgagtgtc-att-aaatt-a-tcaaccttg---c--tcgc---tt----ttaccgg----ctt-gagttaggcttgga-tgtgaggg------c---tt-gctggcttcc----ttcagt---gga-t-ggtctgctccctttaaatgcattagt-ggga-t------ctc--ttgtgg-a---ccg--t---------ca-----cttgg-tgtgataa-t-tatctatgccat-----------ttt--------gactttgaag--c-aaaat-ct---atggg--aac-ctgctcat-aaccg------tctt-c-------ggac------aat-ct--------tt-----------gacattttgacctcaaa
>PP706092.1 Mycena sp. voucher FFAAS1047 small subunit ribosomal RNA gene, partial sequence; internal transcribed spacer 1, 5.8S ribosomal RNA gene, and internal transcribed spacer 2, complete sequence; and large subunit ribosomal RNA gene, partial sequen
tacg---att---g-gt-a-ct-gatgctggctc-tt------cact---g-agc-a-tgtgctcg--t-cc----at--cta--ttt-atc-t-tctc-t-tgtgcacattt---tgtagt-ctt----------------g------aa-cg---------------aa--------c-ct------------ctcgca------gtc------------------aa---------------tgcgg---------------------tttg-ggagct--------tg---gg------------------------------------------cgcg---a-gcc-----------c--tt-ctcctgcttc--------------------t-tc-a-------aggctatg-tttt-c-----------atatacac-t-at----aaag---tt-acagaatg-----t--ctct-t------aacga-ttg--c-gc-ttgtc-gta---gtcatt-----aaacc-tatacaactttcagcaacggatctcttggctctcctatcgatgaagaacgcagcgaaatgcgataagtaatgtgaattgcagaattcagtgaatcatcgaatctttgaa---cgcaccttgcgccctttgg-tattccgaagggcatgc-ctgtttgagtgtc-att-aaatt-a-tcaaccttg---c--tcgc---tt----ttaccgg----ctt-gagttaggcttgga-tgtgaggg------c---tt-gctggcttcc----ttcagt---gga-t-ggtctgctccctttaaatgcattagt-ggga-t------ctc--ttgtgg-a---ccg--t---------ca-----cttgg-tgtgataa-t-tatctatgccat-----------ctt--------gactttgaag--c-aaaat-ct---atggg--aac-ccgctcat-aaccg------tctt-c-------ggac------aat-ct--------tt-----------gacattttgacctcaaa
>PP706096.1 Mycena sp. voucher FFAAS1051 small subunit ribosomal RNA gene, partial sequence; internal transcribed spacer 1, 5.8S ribosomal RNA gene, and internal transcribed spacer 2, complete sequence; and large subunit ribosomal RNA gene, partial sequen
tagtt--cgt---g-gt-g-ct--gtgctggcct-tt------tgcg---a-ggc-a-tgtgcacgcactgca------tcta--tga-tct-atcttt-t-tgtgaacc----agtgtagg-ctt----tg-----tttt--------gatgaaccg-----------ag-------gcact---t-----ggacttgttcag--aacctttattg---------taaa---------------taaagg--------------------cttg-gatgctg----ggttg-----------------------------------------------------gtggcctttcattaggtc--ttcttccttcgaaa----ccttggtgaagag--a-tg-a-------ggtctatg-attt-------------atacatct---acttg-tatg---tt-ttagaatg-----t--ctac-tt----tattga-ctg--c----------aaa---gtcagt----aaaaac-tatacaactttcagcaacggatctcttggctctcccatcgatgaagaacgcagcgaaatgcgataagtaatgtgaattgcagaattcagtgaatcatcgaatctttgaa---cgcaccttgcgccctttgg-tattccgaagggcatgc-ttgtttgagtgtc-att-aaatt-c-tcaaccttg---a--cttg---ct----ttgtt------gcg-agctgaggcttgga-tgtgaggg------t------gctggcttcc----ttaagt---gg--c-ggtctcctccctttaaatgcattagt-ggga-t------cct--ttgtgg-at--cag--t---------tc-----acttg-tgtgataa-tctatctacgccg------------ctt--------gactgggaag--c-aaaac-ct---atggg--aac-ctgctcat-aaccg------tctt--------cggac------agc-tt-------tct-----------taatgtttgacctcaaa
>PP706100.1 Mycena sp. voucher FFAAS1055 internal transcribed spacer 1, partial sequence; 5.8S ribosomal RNA gene and internal transcribed spacer 2, complete sequence; and large subunit ribosomal RNA gene, partial sequence
tacgt--gca-ggg-ctcattt-gatgctggctc-tt------tg-----g-agc-a-tgtgctcatgggttct--aa-tctattctc-ttt-catctc-t-tgtgcaccttc---tgtagt-ctt----tg-----------------aagtwgaagc----------aa------------------------tytgcgatc-----------------------------------------ttagg---------------------attgcaaggaa--------cg-------------------------------------------gacctgta--caggttttg-----------ttgcttttgc-----------tttttyccct--t-ca-a-------agactatg-tttt-t-----------atatgctctt-----t-gtat---gt-ctagaatg-----t--ctta-tt---ttattga-ctt--c---------------ggtcatt---aaaacct-tatacaactttcagcaacggatctcttggctctcccatcgatgaagaacgcagcgaaatgcgataactaatgtgaattgcagaattcagtgaatcatcgagtctttgaa---cgcaccttgcaccctttgg-tattccgaagggtatgc-ctgtttgagtgtc-att-aaatt-c-tcaaccttt---t--aactg--ct----ttgtt------gcg-gytaatgggttgga-tgtgaggg------t---tt-gctggcttcc----ttcagt---gga-t-ggtctgctccctttaaatgcattagt-ggga-t------cct--ttgtgg-a---tcg--c---------tatgcactttag-tgtgatagtt-tatctacgcta------------ttg--------tgctggtcta--c-aaaac-ct---gtggg--aac-ctgcttat-aactg------tcct-tcat--tgtgac------aaa-ctgtgcgcacttgtgtacraacttgacatttgacctcaaa
>PP706103.1 Mycena sp. voucher FFAAS1058 small subunit ribosomal RNA gene, partial sequence; internal transcribed spacer 1, 5.8S ribosomal RNA gene, and internal transcribed spacer 2, complete sequence; and large subunit ribosomal RNA gene, partial sequen
tacg---att---g-gt-a-ct-gatgctggctc-tt------catt---g-agc-a-tgtgctcgt-t-cc----at--cta--ttt-atc-t-tctc-t-tgtgcacgttt---tgtagt-ctt----------------g------aattga--------------aa--------c-ct------------ctcgca------gtc------------------aa---------------tgcgg---------------------tttg-ggagat---------------------------------------------------------tgtt---a-acc-----------c--tt-ctcctgcttc--------------------t-tc-a-------aggctatg-tttt-c-----------atatacac-t-at----aaag---tt-acagaatg-----t--cttt-t------aacgacttg--c-gc-ttgtc-gca---gtcatt-----aaacc-tatacaactttcagcaacggatctcttggctctcctatcgatgaagaacgcagcgaaatgcgataagtaatgtgaattgcagaattcagtgaatcatcgaatctttgaa---cgcaccttgcgccctttgg-tattccgaagggcatgc-ctgtttgagtgtc-att-aaatt-a-tcaaccttg---c--tcgc---tt----ttaccgg----ctt-gagtgaggcttgga-tgtgaggg------c--ttt-gctggcttcc----tttagt---gga-c-ggtctgctccctttaaatgcattagt-ggga-t------ctc--ttgtgg-a---ccg--t---------ca-----cttgg-tgtgataa-t-tatctatgcca------------ttt--------gactttgaag--c--aaac-tt---atggg--aac-ctgcttat-aaccg------tctc-ttc---ggggac------aac-ct--------tt-----------gacattttgacctcaaa
>PP734691.1 Mycena alphitophora voucher EF504 internal transcribed spacer 1, partial sequence; 5.8S ribosomal RNA gene and internal transcribed spacer 2, complete sequence; and large subunit ribosomal RNA gene, partial sequence
tagct------g-g-at-g-tt-gatgctggcgt---------gaaa---g-cgc-a-tgtgctcgcat-tc----at-atta--ttt-caa-atccct-t-tgtgcacctt----tctagt-ctcgga-tc------g----------aaaagg--------------aa--------c-ct------------ctcacactcagcgctttcattagcgtcctcactagtcctatgttcttgcctgtggg--------------------tttgaagcatt--------tg------------------------------------------------------a-gcc---------agaaatgggtcctacgcttctat-tcagcagtatgg--t-tc---------ggactagc-tttt-------------atatctctat----tg-tatg---tt-aaagaatg-----t--catcttt----tgttga-cgc--a------------a---gtcaatgaaaaaaacc-tatacaactttcagcaacggatctcttggctctcccatcgatgaagaacgcagcgaaatgcgataagtaatgtgaattgcagaattcagtgaatcatcgaatctttgaa---cgcaccttgcaccctttgg-tattccgaagggtatgc-ctgtttgagtgtc-att-aaatt-c-tcaacctta---c--aact---tt----ttgtgag--------tggtaaggcttgga-tgtgaggg----t-t--att-gctggcttcc----ttcagtg--cga-t-ggtcagctccctttaaatgtattagt-ggaa-t------tct--tgtgaa-t---cgt--t---------ca-----ctgag-tgtgataa-t-tatctacgctc-------------------------------------tagat-tt---gcaac--ggt-ctgcttat-aaccg------tcct-tcag--ttggac------aat-tt-------att-----------gacaatttgacctcaaa
>PP831659.1 Mycena carolinensis isolate MO348692 small subunit ribosomal RNA gene, partial sequence; internal transcribed spacer 1, 5.8S ribosomal RNA gene, and internal transcribed spacer 2, complete sequence; and large subunit ribosomal RNA gene, partia
tacg---aty---g-gtgt-ct-gatgctggctc-tt------cact---g-agc-a-tgtgctcga-c-cc----gt--cta--ttt-atc-t-tctc-t-tgtgcaccttt---tgtagt-cct----tttggga-aaa--------aaagtg--------------aa--------c-ct------------ctcgca------gc-------------------aa---------------tgcgg---------------------tctg-ggggac--------tg---ggt-----------------------------------------cgaa---a-gac-----------caatt-cccctgcytgcttt--------ttcttt--c-gg-a-------aggctatg-tttt-c-----------atatacac-t-at----caag---tt-acagaatg-----t--cttt-t------aaaga-ttg--t-gc-tagtc-gca---gtcgtt-----aaacc-tatacaactttcagcaacggatctcttggctctcccatcgatgaagaacgcagcgaaatgcgataagtaatgtgaattgcagaattcagtgaatcatcgaatctttgaa---cgcaccttgcgccctttgg-tattccgaagggcatgc-ctgtttgagtgtc-att-aaatt-a-tcaaccaca---a--gatg---ct----tgcgcgt--------cwtgttggcttgga-tgtggggg--ttt-t---tt-gctggcttcc----ttcagt---gga-t-ggtctgctccccttaaatgcattagc-ggga-t------ctc--ttgtgg-a---ccg--t---------ca-----cttgg-tgtgataa-t-tatctatgcctc-----------gtc--------gactttgaag--c-aaaac-tt---atggg--aac-ccgctcat-aaccg------tctt--------cggac------aac-tt--------tt-----------gacaatttgacctcaaa
>PP911710.1 Mycena galericulata strain TJ08096 internal transcribed spacer 1, partial sequence; 5.8S ribosomal RNA gene and internal transcribed spacer 2, complete sequence; and large subunit ribosomal RNA gene, partial sequence
---------------------------ctggctc-tt------caca---g-ggc-a-tgtgctcgt-c-cc----at--cta--ttt-atc-t-tctc-t-tgtgcaccttt---tgtagt-ctt----tt---------------------tg--------------aa--------t-ga------------atagca------gtt------------------at---------------tggag---------------------cgtg-agcgcg--------ca---ag------------------------------------------cgca-------------------c--tg-cacctgtctgttttt--------ctttc--t-tc-a-ga---gggactacg-tttt-c-----------atatacac-t-at----aaag---tt-acagaatg-----t--cttt-t------aagga-ttg--c-gc-tcgtc-gta---gtcatt-----aaacc-tatacaactttcagcaacggatctcttggctctcccatcgatgaagaacgcagcgaaatgcgataagtaatgtgaattgcagaattcagtgaatcatcgaatctttgaa---cgcaccttgcgccctttgg-tattccgaagggcatgc-ctgtttgagtgtc-att-aaatt-a-tcaacctng---c-tttgc---tt----ttactag----cat--tgcttggcttgga-tgtggggg---tt-t---tt-gctggcttcc----ttcagt---gga-t-ggtctgctccccttaaatgcattagt-ggga-t------ctc--ttgtgg-a---ccg--t---------ca-----cttgg-tgtgataa-t-tatctatgcca------------tgn--------gactttgaag--c-aaact-tt---atggg--aac-ctgcttat-aaccg------tccc-tcac--aaggac------aac-tt-------att-----------gacattttgacctcaaa
>PQ057221.1 Mycena citrinovirens small subunit ribosomal RNA gene, partial sequence; internal transcribed spacer 1, 5.8S ribosomal RNA gene, and internal transcribed spacer 2, complete sequence; and large subunit ribosomal RNA gene, partial sequence
tacga--att---g-gt-t-ct-gatgctggcct-ct------ag-----g-ggc-a-tgtgctcgt-t-ccga--at--cta--ttt-atc-t-tctc-t-tgtgcacctct---tgtagc-ctt----tg-----------------aaagtg--------------aa--------c-ct------------ctcgca------gc-------------------aa---------------tgcgg---------------------tttg-ggggag--------tt---tgagccgt------------------------------------gtta---a-acct----------ca-tt-cccctgcttgctt-----------------t-cc-t-------aggctatg-tttt-c-----------atatacac-t-at--a-aaag---tt-acagaatg-----t--cttt-t------aaagg-ttg--c-gc----aa-gca---gccatt-----aaacc-tatacaactttcagcaacggatctcttggctctcccatcgatgaagaacgcagcgaaatgcgataagtaatgtgaattgcagaattcagtgaatcatcgaatctttgaa---cgcaccttgcgccctttgg-tattccgaagggcatgc-ctgtttgagtgtc-att-aaatt-c-tcaaccttg---c-------------------------tttc-gagcgaggcttgga-tgtgaggg----c-t---tt-gctggcttcc----ttcagt---gga-t-ggtctgctccctttaaatgcattagt-ggga-t------ctc--ttgtgg-a---ccg--t---------ca-----cttgg-tgtgataa-t-tatctatgcctc-----------gtc--------gactttgaag--c--aaaa-tt---atgag--aac-ctgcttat-aaccg------tccc-taac--aaggacac---taaa-ct--------tt-----------gaccatttgacctcaaa
>PQ256485.1 Mycena chloroxantha isolate OMDL K. Canan iNaturalist # 204886855 from USA small subunit ribosomal RNA gene, partial sequence; internal transcribed spacer 1, 5.8S ribosomal RNA gene, and internal transcribed spacer 2, complete sequence; and la
ttaa---ctt-g-g-gt-a-ct-gtagctggtgc---------gaaa---g-cac-a-tgtgctcgtat-tc----at-ttta--ctt-ctt-atctct-t-tgtgcaccttt---tctgat-cttgag-tc------g----------aacgcg--------------aa--------t-ct------------ctcactt--------------------------aa---------------tgtgg---------------------attt-ggggttt--c--aatg------------------------------------------------------a------------------tt-cccttac---------tcacaagtagag--c-tc-g-------agattagg-tttt-------------acataccctt-a---t-aaaa---gt-ctagaatg-----t--cact-tt-----gttgg-cgc--a------------a---gccgat----aaaacc-tatacaactttcagcaacggatctcttggctctcccatcgatgaagaacgcagcgaaatgcgataagtaatgtgaattgcagaattcagtgaatcatcgaatctttgaa---cgcaccttgcaccctttgg-tattccgaagggtatgc-ctgtttgagtgtc-att-aaatt-c-tcaacctta---t--aagc---tt----ttgt-----------ttgtaaggcttgga-tgtgaggg----tat--att-gctggcttcc----ttaagtg--cga-t-ggtcagctcccttgaaatgtattagt-ggaa-t------cct--ttgtgg-a---aca--c----------------ttgag-tgtaataa-t-tatt---------------gtgctct--------tgctgtgaaa--c-aattt-tt---aagtg--aat-ctgcttac-aaccg------tccg------caaggaca-----aat-tt------actt-----------gacaatttgacctcaaa
>PQ639224.1 Mycena austera isolate F-3893 internal transcribed spacer 1, partial sequence; 5.8S ribosomal RNA gene and internal transcribed spacer 2, complete sequence; and large subunit ribosomal RNA gene, partial sequence
tacg---att---g-gt-a-ct-gatgctggctc-tt------cact---g-agc-a-tgtgctcg--t-cc----at--cta--ttt-atc-t-tctc-t-tgtgcacatct---tgtagt-ctt----------------g------aattga--------------aa--------c-cc------------ctcgca------gtca-----------------aa---------------tgcgg---------------------tttg-ggaggt--------tg---gg------------------------------------------cgcg---a-gcc-----------c--tc-cttctgcttc--------------------t-tc-a-------aggctatg-tttt-c-----------atatacac-t-at----aaag---tt-acagaatg-----t--cttt-t------aacga-ttg--t-gc-tagtc-gca---gtcatt-----aaacc-tatacaactttcagcaacggatctcttggctctcctatcgatgaagaacgcagcgaaatgcgataagtaatgtgaattgcagaattcagtgaatcatcgaatctttgaa---cgcaccttgcgccctttgg-tattccgaagggcatgc-ctgtttgagtgtc-att-aaatt-a-tcaaccttg---c--tctcgcttt----ttaccgg----ctt-gagtgaggcttgga-tgtgaggg------c---tt-gctggcttcc----ttcagt---gga-t-ggtctgctccctttaaatgcattagt-ggaa-t------cct--ttgtgg-a---ccg--t---------ca-----cttgg-tgtgataa-t-tatctatgccat-----------ctt--------gactttgaag--c-aaaac-tt---atggg--aat-ccgctcat-aaccg------tctt-c-------ggac------aat-ca--------tt-----------gacattttgacctcaaa
>PQ652450.1 Mycena rubromarginata isolate F-690 internal transcribed spacer 1, partial sequence; 5.8S ribosomal RNA gene and internal transcribed spacer 2, complete sequence; and large subunit ribosomal RNA gene, partial sequence
tacg---att---g-gt-a-ct-gatgctggctc-tt------caca---g-agc-a-tgtgctcg--t-cc----at--cta--ttt-atc-t-tctc-t-tgtgcacatct---tgtagt-ctt----------------g------aac--g--------------aa--------t-tt------------ttcgca------gtca-----------------aa---------------tgcgg---------------------tttg-ggagac--------tg---gg------------------------------------------tgca---a-gcc-----------c--tt-ttcctggttc--------------------t-tc-a-------aggctatg-tttt-c-----------atatacac-t-at----aaag---tt-acagaatg-----t--cttt-t------aaaga-ttg--t-gc-ttgtc-gca---gtcatt-----aaacc-tatacaactttcagcaacggatctcttggctctcctatcgatgaagaacgcagcgaaatgcgataagtaatgtgaattgcagaattcagtgaatcatcgaatctttgaa---cgcaccttgcgccctttgg-tattccgaagggcatgc-ctgtttgagtgtc-att-aaatt-a-tcaaccttg---c--tcgc---tt----ttaccgg----ctt-gagtgaggcttgga-cgtgaggg------c--ttt-gctggcttcc----ttcagt---gga-taggtctgctccctttaaatgcattagt-ggga-t------ctc--ttgtgg-a---ccg--t---------ca-----cttgg-tgtgataa-t-tatctatgcca------------gtt--------gactttgaag--c--aaac-ta---atggg--aac-ctgcttat-aaccg------tctt-t-------ggac------aac-tt--------tt-----------gacattttgacctcaaa
>PQ652734.1 Mycena sanguinolenta isolate F-2998 internal transcribed spacer 1, partial sequence; 5.8S ribosomal RNA gene and internal transcribed spacer 2, complete sequence; and large subunit ribosomal RNA gene, partial sequence
tatg---att---g-gt-a-ct-gatgctggctc-tt------cact---g-ggc-a-tgtgctcg--t-cc-a--tc--tta--ttt-atc-t-tctc-t-tgtgcacattt---tgtagt-ctt----------------g------aa---g--------------aa--------c-tc------------cgcgca------ttcat--------------ttgt---------------tgcgg---------------------gctg-ggagat--------gc---taacccttctctcg---ttgcctttgtgcaagcctt--gggggttgtt---a-acc-----------c--tt-tccccgcttc--------------------t-tc-a-------agactatg-tttt-c-----------atataccc-t-at----aaag---tt-acagaatg-----t--cttt-t------aacga-ctg--c-------tt-gca---gtcatt-----aaacc-tatacaactttcagcaacggatctcttggctctcctatcgatgaagaacgcagcgaaatgcgataagtaatgtgaattgcagaattcagtgaatcatcgaatctttgaa---cgcaccttgcgccctttgg-tattccgaagggcatgc-ctgtttgagtgtc-att-aaatt-a-tcaaccttg---c--tcgc---tt----ttactag----ctt-gagttaggcttgga-tgtgaggg----t-t---tt-gctggctttc---------------g-t-ggtctgctccctttaaatgcattagt-ggga-t------cta--ttgtgg-a---ccg--t---------ca-----cttgg-tgtgataa-t-tatctatgcct------------tgg--------gactttgaaa--c--aaac-tt---attag--aat-ccgcttat-aaccg------tcct-c-----acggac------aac-ta--------tt-----------gacaatttgacctcaaa
>PQ653041.1 Mycena aurantiomarginata isolate F-1009 internal transcribed spacer 1, partial sequence; 5.8S ribosomal RNA gene and internal transcribed spacer 2, complete sequence; and large subunit ribosomal RNA gene, partial sequence
tacg---ttt---g-gt-t-ct-gatgctggcat-ccggtaa-cacg---g-tgc-a-agtgctcgt---cc----at-ctga--ttt-atc-t---tc-t-tgtgcacctct---tgtagt-ctt----tg------aaa-g------gaagtg--------------aa--------c-ct------------ctcgca------gt-------------------ga---------------tgcgg---------------------tcag-gggaat-------------gg------------------------------------------cgcg---a-gtc-----------c--tt-ctcctgcttgct----------tttcgt--t-ca-a-------aggctatg-tttt-c-----------atatacac-t-at----aaag---tt-acagaatg-----t--cttt-t------aaaga-ttg--t-gc-tagtc-gca---gtcatt-----aaacc-tatacaactttcagcaacggatctcttggctctcccatcgatgaagaacgcagcgaaatgcgataagtaatgtgaattgcagaattcagtgaatcatcgaatctttgaa---cgcaccttgcgccctttgg-tattccgaagggcatgc-ctgtttgagtgtc-att-aaatt-a-tcaaccttg---c--tcgc---tt----ttaccgg----ttt-gagttaggcttgga-tgtggggg---tt-t---tt-gctggcttcc----ttcagt---gga-t-ggtctgctccccttaaatgcattagc-ggga-t------ctc--ttgtgg-a---ccg--t---------ca-----cttgg-tgtgataa-t-tatctatgccac-----------gtt--------gactttgaag--c-aaaac-tt---atggg--aat-ccgctcat-aaccg------tcca-ctc---gtggac------aac-tc--------tt-----------gacattttgacctcaaa
>PQ653421.1 Mycena galopus isolate F-1402 internal transcribed spacer 1, partial sequence; 5.8S ribosomal RNA gene and internal transcribed spacer 2, complete sequence; and large subunit ribosomal RNA gene, partial sequence
tacg---att---g-gt-a-ct-gatgctggctc-tt------tact---g-ggc-a-tgtgctcgt-t-cc----at--cta--ttt-atc-t-tctc-t-tgtgcacatct---tgtggt-ctt----------------g------aattga--------------aa--------c-ct------------ctcgca------tt-------------------cg---------------tgcgg---------------------tttg-ggagtc--------tg-----------------------------------------------aata---a-acc-----------c--tg-ctcctgcttcg-------------------t-tc-a-------agatcatg-tttt-c-----------atatacac-t-at----aaag---tt-acagaatg-----t--cttt-t------aacga-ttg--c-gc----aa-gca---gtcatt-----aaacc-tatacaactttcagcaacggatctcttggctctcctatcgatgaagaacgcagcgaaatgcgataagtaatgtgaattgcagaattcagtgaatcatcgaatctttgaa---cgcaccttgcgccctttgg-tattccgaagggcatgc-ctgtttgagtgtc-att-aaatt-a-tcaaccttg---c--tcgc---tt----ttactag----ctt-gagtttggcttgga-tgtgaggg------c--ttt-gctggcttcc----ttcagt---gga-t-ggtctgctccctttaaatgcattagt-ggga-t------ctc--ttgtgg-a---ccg--t---------ca-----cttgg-tgtgataa-t-tatctatgcct------------tga--------gactttgaag--c--aaac-ta---atggg--aac-ctgcttat-aaccg------tctt-c-------ggac------aat-ct--------ct-----------gacattttgacctcaaa
>PQ811193.1 Mycena albiceps isolate HRL2709 small subunit ribosomal RNA gene, partial sequence; internal transcribed spacer 1, 5.8S ribosomal RNA gene, and internal transcribed spacer 2, complete sequence; and large subunit ribosomal RNA gene, partial seq
taa----ctt---g-gc-a-tt-gatgctggctc-tc------tcgg---g-ggc-a-tgtgctcgtg--cc----at-atta--ttt-atc-tatctc-t-tgtgcaccttt---tgtagt-tct----tg-----------------aagtgaa-------------aa--------a-tc------------tgcgcgc-----actttt--------------aaaagtg----------ctgcgg---------------------tctg-gggatt--------tg---agcct---------------------------------------aacc---c-gct-----------c--tt-tctctgc---------------ttcgct--t-ca-a-------ggactatg-tttt-c-----------atacaccc-t-a--ta-aaag---tt-acagaatg-----t--cttc-tt-----attga-ctg--a----------aaa---gtcggt----aaaacc-tatacaactttcagcaacggatctcttggctctcccatcgatgaagaacgcagcgaaatgcgataactaatgtgaattgcagaattcagtgaatcatcgagtctttgaa---cgcaccttgcgccctttgg-tattccgaagggcatgc-ctgtttgagtgtc-att-aaatt-c-tcaaccttg---a--cttg---ct----ttatt------gtg-agtctaggcttgga-tgtgaggg------c---tt-gctggcttcc----ttcagt---gga-t-ggtctgctccctttaaatgcattagt-ggga-t------cct--ttgtgg-a----cg--t---------ca-----cttgg-tgtgataa-t-tatctacgcct------------ttc--------gac--tgaag--c--aagc-tt---ttggg--aac-ctgcttat-aaccg------tctt--------cggac------aac-tc--------tt-----------gacaatttgacctcaaa
>PQ811194.1 Agaricus atroalboides isolate HRL2741 small subunit ribosomal RNA gene, partial sequence; internal transcribed spacer 1, 5.8S ribosomal RNA gene, and internal transcribed spacer 2, complete sequence; and large subunit ribosomal RNA gene, parti
tacg----tt---g-gt-g-ct-gatgctggctc-tt------cact---g-agcaa-tgtgctcgc---cc----at--cta--ttt-atc-t-tctc-t-tgtgcaccttt---tgtagt-ctt----tg------aa---------gaagca--------------aa--------c-ct------------ctcgca------gc-------------------ga---------------tgcgg---------------------tttt-gggagga-------tg---ggc-----------------------------------------cgca---aggcg-----------c--tt-ctcctgcttg-------------ctttc--t-tc-a-------aggctatg-tttt-c-----------atatacac-t-at----aaag---tt-acagaatg-----t--cttt-t------aaaga-ttg--t-gc-tagtc-aca---gtcatt-----aaacc-tatacaactttcagcaacggatctcttggctctcccatcgatgaagaacgcagcgaaatgcgataagtaatgtgaattgcagaattcagtgaatcatcgaatctttgaa---cgcaccttgcgccctttgg-tattccgaagggcatgc-ctgtttgagtgtc-att-aaatt-a-tcaaccttg---c--ttgc---tt----ttactag----ct--gagcttggcttgga-tgtggggg---tt-t---tt-gctggcttcc----ttcagt---gga-t-ggtctgctccccttaaatgcattagc-ggga-t------ctc--ttgtgg-a---ccg--t---------ca-----cttgg-tgtgataa-t-tatctataccg------------ctt--------ggctttgaag--c-aaact-tt---atggg--aat-ccgctcat-aaccg------tctt-c-------ggac------aac-tc--------tt-----------aacattttgacctcaaa
>PQ811198.1 Mycena capillaripes isolate HRL2854 small subunit ribosomal RNA gene, partial sequence; internal transcribed spacer 1, 5.8S ribosomal RNA gene, and internal transcribed spacer 2, complete sequence; and large subunit ribosomal RNA gene, partial
tacg---att---ggtt-a-ct-gatgctggctc-tt------cact---g-agc-a-tgtgctcgt-g-cc----gt--cta--ttt-atc-t-tctc-t-tgtgcacatct---tgtagt-ctt----ga------aaa-a------aaagtg--------------aa--------c-ct------------ctcgca------gc-------------------ga---------------tgcgg---------------------tttg-ggggag--------tg---ggcc----------------------------------------tttg---t-gct-----------c--tt-cctctgcttgc------------tttct--t-tc-a-------aggctatg-tttt-c-----------atatacac-t-at----aaag---tt-acagaatg-----t--cttt-t------aacga-ttg--t-gc-ttgtc-gca---gtcatt-----aaacc-tatacaactttcagcaacggatctcttggctctcccatcgatgaagaacgcagcgaaatgcgataagtaatgtgaattgcagaattcagtgaatcatcgaatctttgaa---cgcaccttgcgccctttgg-tattccgaagggcatgc-ctgtttgagtgtc-att-aaatt-a-tcaaccttg---t--tcgc---tt----ttactag----ctt-gagcgaggcttgga-tgtgaggg------c---tt-gctggcttcc----ttcagt---gga-t-ggtctgctccctttaaatgcattagc-ggga-t------ctc--ttgtgg-a---ccg--t---------ca-----cttgg-tgtgataa-t-tatctatccca------------gtt--------gactttgaag--c-aaaacttt---atggg--aac-ccgctcat-aaccg------tctc-gca---agagac------aat-gt--------tt-----------attgacttgacctcaaa
>PQ817009.1 Mycena filopes isolate CA FUNDIS iNaturalist # 248565889 small subunit ribosomal RNA gene, partial sequence; internal transcribed spacer 1, 5.8S ribosomal RNA gene, and internal transcribed spacer 2, complete sequence; and large subunit riboso
tacga--att---g-gt-t-ct-gatgctggcct-cc------ag-----g-ggc-a-tgtgctcgt-t-ccga--at--cta--ttt-atc-t-tctc-t-tgtgcacctct---tgtagc-cct----tg------caataaaagttaaagtg--------------aa--------c-ct------------ctcgca------gc-------------------ga---------------tgcgg---------------------tttg-ggggac--------tt---tgagccgc------------------------------------agca---atgcct----------ca-tt-cccctgccttgcttt------tcttctg--t-tc-a-ag---gtgtctatg-tttt-c-----------atatacac-t-at--t-caag---tt-acagaatg-----t--ctat-t------aaaga-ttg--c-gc----aa-gca---gtcatt-----aaacc-tatacaactttcagcaacggatctcttggctctcccatcgatgaagaacgcagcgaaatgcgataagtaatgtgaattgcagaattcagtgaatcatcgaatctttgaa---cgcaccttgcgccctttgg-tattccgaagggcatgc-ctgtttgagtgtc-att-aaatt-c-tcaaccttg---c--ttgc---tt----taaccgg----ctt-gagtgaggcttgga-tgtgaggg----c-t---tt-gctggcttcc----ttcagt---gga-t-ggtctgctccctttaaatgcattagt-ggga-t------ctc--ttgtgg-a---ccg--t---------ca-----cttgg-tgtgataa-t-tatctatgcctc-----------gtc--------gactttgaag--c--aaac-tt---atggg--aac-ctgcttat-aaccg------tcct-t--t--caggacac---taac-tt------aatt-----------gaccatttgacctcaaa
>PV121638.1 Mycena haematopus isolate MJ23-008 internal transcribed spacer 1, partial sequence; 5.8S ribosomal RNA gene and internal transcribed spacer 2, complete sequence; and large subunit ribosomal RNA gene, partial sequence
tacg---att---g-gg-a-ct-gatgctggctc-tt------cact---g-agc-a-tgtgctcgt-c-tc----at--cta--ttt-atc-t-tctc-t-tgtgcacatct---tgtggt-ctt----------------g------aattga--------------aa--------c-ct------------ttcgca------tt-------------------cg---------------tgcgg---------------------tttg-ggagat---------------------------------------------------------tgtt---a-aac-----------c--tt-ctcctgcttca-------------------t-tt-a-------aggtcatg-tttt-c-----------atatacac-t-at----aaag---tt-acagaatg-----t--cttt-t------aacga-ttg--c-gc-ttgtc-gta---gtcatt-----aaacc-tatacaactttcagcaacggatctcttggctctcctatcgatgaagaacgcagcgaaatgcgataagtaatgtgaattgcagaattcagtgaatcatcgaatctttgaa---cgcaccttgcgccctttgg-tattccgaagggcatgc-ctgtttgagtgtc-att-aaatt-a-tcaaccttg---c--tcgc---tt----ttactag----ctt-gagttaggcttgga-tgtgaggg------c---tt-gctggcttcc----ttcagt---gga-t-ggtctgctccctttaaatgcattagt-ggga-t------ctc--ttgtgg-a---ccg--t---------ca-----cttgg-tgtgataa-t-tatctatgcct------------tga--------gactttgaag--c--aaac-ta---atggg--aat-ccgcttat-aaccg------tctt-c-------ggac------aaa-tt-------aat-----------gactatttgacctcaaa
>PV191186.1 Mycena abramsii voucher Dai 27279 small subunit ribosomal RNA gene, partial sequence; internal transcribed spacer 1, 5.8S ribosomal RNA gene, and internal transcribed spacer 2, complete sequence; and large subunit ribosomal RNA gene, partial s
tacg---att---g-gt-a-ct-gatgctggctc-tt------caca---g-agc-a-tgtgctcgt-t-cc----at--cta--ttt-atc-t-tctc-t-tgtgcacattt---tgtagt-ctt----------------g------aa-tga--------------aa--------c-cc------------ttcgca------gtc------------------aa---------------tgcgg---------------------tttg-ggagct--------tg---gg------------------------------------------cgtc---a-gcc-----------c--tg-ctcctgcttc--------------------t-tc-a-------aggctatg-tttt-c---------atatatacac-t-at----aaag---tt-acagaatg-----t--cttt-t------aacga-ttg--c-gc-ttgtc-gta---gtcatt-----aaaccttatacaactttcagcaacggatctcttggctctcctatcgatgaagaacgcagcgaaatgcgataagtaatgtgaattgcagaattcagtgaatcatcgaatctttgaa---cgcaccttgcgccctttgg-tattccgaagggcatgc-ctgtttgagtgtc-att-aaatt-a-tcaaccttg---c--tcgc---tt----ttaccgg----ctt-gagttaggcttgga-tgtgaggg------c---tt-gctggcttcc----ttcagt---gga-t-ggtctgctccctttaaatgcattagt-ggga-t------ctc--ttgtgg-a---ccg--t---------ca-----cttgg-tgtgataa-t-tatctacgccat-----------ctt--------gactttgaag--c-aaaac-tt---atggg--aac-ccgctcat-aaccg------tctt-c-------ggac------aac-ct--------tt-----------gacattttgacctcaaa
>PV191188.1 Mycena adnexa voucher Dai 27276 small subunit ribosomal RNA gene, partial sequence; internal transcribed spacer 1, 5.8S ribosomal RNA gene, and internal transcribed spacer 2, complete sequence; and large subunit ribosomal RNA gene, partial seq
tacg---att---g-gt-g-ct-gatgctggctc-tt------caca---g-agc-a-tgtgctcgt-t-cc----at--cta--ttt-atc-t-tctc-t-tgtgcacattt---tgtagt-ctt----------------g------aa-tga--------------aa--------c-cc------------ttcgca------gtc------------------aa---------------tgcgg---------------------tttg-ggagct--------tg---gg------------------------------------------cgtc---a-gcc-----------c--tg-ctcctgcttc--------------------t-tc-a-------aggctatg-tttt-c---------atatatacac-t-at----aaag---tt-acagaatg-----t--cttt-t------aacga-ttg--c-gc-ttgtc-gta---gtcatt-----aaaccttatacaactttcagcaacggatctcttggctctcctatcgatgaagaacgcagcgaaatgcgataagtaatgtgaattgcagaattcagtgaatcatcgaatctttgaa---cgcaccttgcgccctttgg-tattccgaagggcatgc-ctgtttgagtgtc-att-aaatt-a-tcaaccttg---c--tcgc---tt----ttaccgg----ctt-gagttaggcttgga-tgtgaggg------c---tt-gctggcttcc----ttcagt---gga-t-ggtctgctccctttaaatgcattagt-ggga-t------ctc--ttgtgg-a---ccg--t---------ca-----cttgg-tgtgataa-t-tatctacgccat-----------ctt--------gactttgaag--c-aaaac-tt---atggg--aac-ccgctcat-aaccg------tctt-c-------ggac------aac-ct--------tt-----------gacattttgacctcaaa
>PV259581.1 Mycena algeriensis voucher ACAD 21369F small subunit ribosomal RNA gene, partial sequence; internal transcribed spacer 1, 5.8S ribosomal RNA gene, and internal transcribed spacer 2, complete sequence; and large subunit ribosomal RNA gene, part
tacg---att---g-gt-a-ct-gatgctggctc-tt------cact---g-agc-a-tgtgctcg--t-cc----at--cta--ttt-atc-t-tctc-t-tgtgcacatct---tgtagt-ctt----------------g------aattga--------------aa--------c-ct------------ttcgca------gtc------------------aa---------------tgcgg---------------------tttt-gggaga--------ct---tga-----------------------------------gttcgttaaa---g-gct-----------c--tt-ctcctgcttc--------------------t-tc-a-------aggctatg-tttt-c-----------atatacac-t-at-aa-aaag---tt-acagaatg-----t--cttt-t------aagga-ttg--t-gc-ttgtc-gca---gtcatt-----aaatc-tatacaactttcagcaacggatctcttggctctcctatcgatgaagaacgcagcgaaatgcgataagtaatgtgaattgcagaattcagtgaatcatcgaatctttgaa---cgcaccttgcgccctttgg-tattccgaagggcatgc-ctgtttgagtgtc-att-aaatt-a-tcaaccttg---c--tcgc---tt----ttaccgg----ctt-gagtgaggcttgga-tgtgaggg----c-t---tt-gctggcttcc----tttagt---gga---ggtctgctccctttaaatgcattagt-ggga-t------cct--ttgtgg-a---ccg--t---------ca-----cttgg-tttgataa-t-tatctatgcca------------ttt--------gactttgaag--c--aagc-tt--atagga--aat-ctgcttat-aaccg------tctt-c-------ggac------aat-tc--------tt-----------gacattttgacctcaaa
>PV278668.1 Mycena dasypus voucher LD5279_MC185 small subunit ribosomal RNA gene, partial sequence; internal transcribed spacer 1, 5.8S ribosomal RNA gene, and internal transcribed spacer 2, complete sequence; and large subunit ribosomal RNA gene, partial
tacg---att---g-gt-a-ct-gatgctggctg-ct-----ttg-----c-agc-a-tgtgctcgtcc----a-----tcta--ttt-atc-t-tctc-t-tgtgcacattt---tgtgat-tct----gg-----------------attgatatgctggttctcttaattg---agttctggtgc-------ctcgtcttc-----------------------------------------ggcgg---------------------attg-gggatt----------------------------------------------------------------gagtt---------cac--ttgattgtgttcac----ctccctgttatca--t-ct-g-------gtctcatg-tttt-c-----------atataccctt----at-aaag---tt-acagaatg-----t--ctat-t------atcga-ttg--c-gt-taactcgtg---atcttt-----aaacc-tatacaactttcagcaacggatctcttggctctcccatcgatgaagaacgcagcgaaatgcgataagtaatgtgaattgcagaattcagtgaatcatcgaatctttgaa---cgcaccttgcgccctttgg-tattccgaagggcatgc-ctgtttgagtgtc-att-aaatt-a-tcaacctct---t--tcttgc-tt----tcattag----ctc-gagctaggcttgga-tgtgaggg----------tt-gccggcttcc----ttgagt---gga-c-ggtcagctccctttaaatacattagt-ggga-t------ctc--ttgtgg-a---ccg--t---------ca-----cttgg-tgtgataa-t-tatctctgcca------------tat--------gactgtgaag--c-aaaa--tt---atggg--aac-ctgcttat-aaccg------tctt--------cggac------aac---------taat-----------gacaatttgacctcaaa
>PV469518.1 Mycena clavicularis isolate CA FUNDIS iNaturalist # 257190041 small subunit ribosomal RNA gene, partial sequence; internal transcribed spacer 1, 5.8S ribosomal RNA gene, and internal transcribed spacer 2, complete sequence; and large subunit r
tacg---ttg---ggtt-t-ct-gatgctggctc-tt------cact---g-agc-a-tgtgctcgttc-cc----tt--cta--ttt-atc-t-tctc-t-tgtgcaccttt---tgtagt-ctt----tg------aag--------aagtaa--------------ac--------c-tt------------ttcgca------gc-------------------aa---------------tgcgg---------------------tttg-ggggcg--------tg------------------------------------------------gta---c-aat-----------c--tg-cctctgcttg-------------ctttc--t-tc-a-------aggctatg-tttt-c-----------atatacac-t-at----aaag---tt-acagaatg-----t--cttt-t------aacga-ttg--t-gc-tagtc-gca---gtcatt-----aaacc-tatacaactttcagcaacggatctcttggctctcccatcgatgaagaacgcagcgaaatgcgataagtaatgtgaattgcagaattcagtgaatcatcgaatctttgaa---cgcaccttgcgccctttgg-tattccgaagggcatgc-ctgtttgagtgtc-att-aaatt-a-tcaaccttg---c--ctgc---tt----ttactag----ctc---gctcggcttgga-tgtgaggg----c-t---tt-gctggcttcc----ttcagt---gga-t-ggtctgctccctttaaatgcattagt-ggga-t------ctc--ttgtgg-a---ccg--t---------ca-----cttgg-tgtgataa-t-tatctatgcca------------gtt--------gactttgaag--c-aaaac--t---atggg--aac-ccgcttat-aaccg------tccg-c-----aaggac------aacctc--------tt-----------gacattttgacctcaaa
>PV684530.1 Mycena albidolilacea isolate CA FUNDIS iNaturalist #258058718 small subunit ribosomal RNA gene, partial sequence; internal transcribed spacer 1, 5.8S ribosomal RNA gene, and internal transcribed spacer 2, complete sequence; and large subunit r
tacg---att---g-gt-a-ct-gatgctggccc-tt------cact---g-ggc-a-tgtgctcgt---cc----at--cta--ttt-atc-t-tctc-t-tgtgcacatct---tgtagt-ctt----------------g------ga-tga--------------ac--------c-ct------------tgcgca------tt-------------------cg---------------tgcgg---------------------tctg-ggagtt--------gc---ga------------------------------------------att----a-aac-------cttgc--tt-ctcctgcttg--------------------t-cc-a-------aggctatg-tttt-c-----------atatacac-t-at----aaag---tt-acagaatg-----t--caat-t------aacgacttg--t-gc-ttgtc-acg---gtcatt-----aaatc-tatacaactttcagcaacggatctcttggctctcctatcgatgaagaacgcagcgaaatgcgataagtaatgtgaattgcagaattcagtgaatcatcgaatctttgaa---cgcaccttgcgccctttgg-tattccgaagggcatgc-ctgtttgagtgtc-att-aaatt-a-tcaaccttg---c--tcgc---tt----ttaccgg----ctt-gagttaggcttgga-tgtgaggg---tc-t---tt-gctggcttcc----ttcagt---gga-t-ggtctgctccctttaaatgcattagt-ggga-t------ctc--ttgtgg-a---ccg--t---------ca-----cttgg-tgtgataa-t-tatctatgccat-----------ctt--------gactttgaag--c--aaac-ta---atggg--aac-ctgctcat-aaccg------tcct-ttca----ggac------aac-tc--------tt-----------gacattttgacctcaaa
>PV684563.1 Mycena clavularis isolate CA FUNDIS iNaturalist #256131987 small subunit ribosomal RNA gene, partial sequence; internal transcribed spacer 1, 5.8S ribosomal RNA gene, and internal transcribed spacer 2, complete sequence; and large subunit ribo
tagt---att-g-g-gc-g-ct--gtgctggcct-tt------cg-----a-ggc-a-tgtgcacgcgt-tc-g--ac-atta--tca-ttt-tttctt-t-tgtgaacc-ag---tgtagg-ctt----tg-------------------------------------aa--------cttg------------tgtgaa------g-------------------------------------cgagt------------------ccttttg-gatgag--------------------------------------------------------------------------------c-----------------------ggaaacgagg--g-ag-a-------agactatt-ttt--------------ataaacctat-a--ta-aagt---ta-tcagaatgaaacatctttgt-t------accgg-acg--c-ga-gtctt-gta---ataaga-----aaacc-tatacaactttcagcaacggatctcttggctctcccatcgatgaagaacgcagcgaaatgcgataagtaatgtgaattgcagaattcagtgaatcatcgaatctttgaa---cgcaccttgcgccctttgg-tattccgaagggcatgt-ctgtttgagtgtc-att-aaatt-c-tcaacctgg---t--agaa---ct----tt--------tgtt-ttgcaaggcttgga-cttgaggg----c-t---tt-gctggcttcc----ttcagt---gg--c-ggtctgctccctttaaaagcattagt-ggga-t------cct--ttgtgg-a---cgg--t---------ca-----cttgg-tgtgataa-tatatctacgccg------------cttg-------tactgtgaag--c-aaaac-tt---gtggg--aac-ctgcttac-aaccg------tccg-taa----tggac------att-ct-----ttttt-----------gaacctttgacctcaaa
>PV791586.1 Mycena aetites isolate CA FUNDIS iNaturalist #252663181 small subunit ribosomal RNA gene, partial sequence; internal transcribed spacer 1, 5.8S ribosomal RNA gene, and internal transcribed spacer 2, complete sequence; and large subunit ribosom
tacg---att---g-gt-a-ct-gatgctggctc-tt------cact---g-agc-a-tgtgctcg--t-cc----at--cta--ttt-atc-t-tctc-t-tgtgcacatct---tgtagt-ctt----------------g------aattga--------------aa--------c-cc------------ctcgca------gtca-----------------aa---------------tgcgg---------------------tttg-ggaggt--------tg---gg------------------------------------------cgcg---a-gcc-----------c--tc-cttctgcttc--------------------t-tc-a-------aggctatg-tttt-c-----------atatacac-t-at----aaag---tt-acagaatg-----t--cttt-t------aacga-ttg--t-gc-tagtc-gca---gtcatt-----aaacc-tatacaactttcagcaacggatctcttggctctcctatcgatgaagaacgcagcgaaatgcgataagtaatgtgaattgcagaattcagtgaatcatcgaatctttgaa---cgcaccttgcgccctttgg-tattccgaagggcatgc-ctgtttgagtgtc-att-aaattaa-tcaaccttgct-c--tcgc---tt----ttaccgg----ctt-gagtgaggcttgga-tgtgaggg------c---tt-gctggcttcc----ttcagt---gga-t-ggtctgctccctttaaatgcattagt-ggaa-t------cct--ttgtgg-a---ccg--t---------ca-----cttgg-tgtgataa-t-tatctatgccat-----------ctt--------gactttgaag--c-aaaac-tt---atggg--aat-ccgctcat-aaccg------tctt-c-------ggac------aat-ca--------tt-----------gacattttgacctcaaa
>PV839804.1 Panellus stipticus isolate iNaturalist # 186332535 small subunit ribosomal RNA gene, partial sequence; internal transcribed spacer 1, 5.8S ribosomal RNA gene, and internal transcribed spacer 2, complete sequence; and large subunit ribosomal RN
tacgc--ttt-g-g-gt-g-tt-gacgctggcct-tt------cg-----a-ggc-a-tgtgctcgcat-tc-a--aa-actg--ttt-aat-cttcac-t-tgtgcaccttt---tgtagt-ctt----tt-------------------------------------ga-----agtcatc------------tccgct------gc------------------aaa---------------tgcgg-------------------gttttt-gggagtc-------tg--------------------------------------------------------------------------------------------tctccctgggct--t-ca-g-------agactatg-tttt-c-----------atatacat-t----ga-aaag---tt-acagaatg-----t--cttc-tt-----attgg-ccg--c----------gaggcctttata-----aactt-aatacaactttcaacaacggatctcttggctctcccatcgatgaagaacgcagcgaaatgcgataagtaatgtgaattgcagaattcagtgaatcatcgaatctttgaa---cgcaccttgcgccctttgg-tattccgaagggcatgc-ctgtttgagtgtc-att-aaatt-a-tcaaccttg---a--aggc---tt----ttgtggt--------cttctaggcttgga-tgtgaggg------c---tt-gctggcttcc----ttcagt---ggatt-ggtctgctccctttaaatgcattagt-aggg-t------cctc-ttgtggaa---ccg--t---------cg-----ctcgg-tgtgataa-t-tatctacgccg------------tat--------tgacttgca----------------atgag--agc-ctgcttat-aaccg------tctt--------cggac------aag-ct------tctt-----------taatatttgacctcaaa
>PV961348.1 Mycena noctilucens strain PYKM82 internal transcribed spacer 1, partial sequence; 5.8S ribosomal RNA gene, complete sequence; and internal transcribed spacer 2, partial sequence
--------------------------------------------------------------------------------------------------------------------------------------------------------------------------------------------------------------------------------------------------------------------------------------------------------------------------------------------------------------------------------------------------------------------------------------------------------------------------------------------------tc-tt-----attgg-ctg--c----------aaa---gtcagt---agaaatg-tatacaactttcagcaacggatctcttggctctcccatcgatgaagaacgcagcgaaatgcgataagtaatgtgaattgcagaattcagtgaatcatcgaatctttgaa---cgcaccttgcgccccttgg-tattccgatgggcatgc-ctgtttgagtgtc-att-aaatt-c-tcaacctta---c---------tc----------------tt-ttgtgaggcttgga-tgtgaggg----c-t---tt-gccggcttcc----ttcagt---gga-t-ggtcagctcccttcaaatgcattagt-gggt-t------ccg--ttgtggaa---cgg--t---------ca-----cttgg-tgtgataa-t-tatctacgccg------------ctc--------gactgtgaag--c-aagacttt---atgga--tgc-ctgctcat-aaccg------tcct-ctc----tggac------aatgct------tctt-----------gacgatttgacctcaaa
>PX139625.1 Mycena borealis small subunit ribosomal RNA gene, partial sequence; internal transcribed spacer 1, 5.8S ribosomal RNA gene, and internal transcribed spacer 2, complete sequence; and large subunit ribosomal RNA gene, partial sequence
tacg---att---g-gt-a-ct-gatgctggctc-tt------cact---g-agc-a-tgtgctcg--t-cc----at--cta--ttt-atc-t-tctctt-tgtgcaccact---tgtagt-ctt----tg------caa--------aaagtg--------------aa--------c-ct------------ctcgca------gt-------------------aa---------------tgcgg---------------------tttg-gaggtc--------gg---gtct----------------------------------------aata---c-gcc-----------c--tt-cctctgcttgc-------------tttt--t-tc-a-------aggctatg-tttt-c-----------atatacat-t-at-----aag---tt-acagaatg-----t--cttt-t------aacga-ttg--t-gc-tagcc-gca---gtcatt-----aaacc-tatacaactttcagcaacggatctcttggctctcccatcgatgaagaacgcagcgaaatgcgataagtaatgtgaattgcagaattcagtgaatcatcgaatctttgaa---cgcaccttgcgccctttgg-tattccgaagggcatgc-ctgtttgagtgtc-att-aaatt-a-tcaaccttg---c--ttgc---tt----taactag----ctt--agcttggcttgga-tgtggggg------t---tt-gctggcttcc----ttcagt---gga-t-ggtctgctccccttaaatgcattagc-ggga-t------ctc--ttgtgg-a---ccg--t---------ca-----cttgg-tgtgataa-t-tatctatgcta------------ttt--------gactttgaag--c-aaaac-tt---atggg--aat-ccgctcat-aaccg------tctg-cttg--tcggac------att-ct--------tt-----------gaca-tttgacctcaaa
