# Supplementary material for: Human Activity Impacts on Macrofungal Diversity: A Case Study of Grazing in Subtropical Forests
Source: J Fungi (Basel). 2025 Oct 20;11(10):749. doi: 10.3390/jof11100749 (PMC12565215; doi:10.3390/jof11100749)
Supplement: Supplementary file 1 [file jof-11-00749-s001.zip › Alignments S5.fas]

>Mycena_subcyanocephala_MK400426
tcattaacgaagcttg----------aacacaagtagttgctggctc------aaggagc-atgtgcacacttgta----agtcttca-actcttcccctttgtgcactcctggctagt-----------------------acttattgaagtg---------------agag--------------------------atttctgtaacaag-------------aagtcttgtttg---------------------------------------------------------agcttta-------------------gta-cttgtac------------tatgcaactt-tttataa----------acgcatgtctttgaaagt---cttttgcaagg-tctt-------------tgtacctgt--aaatctatatacaacttttagcaacggatctcttggctctcgcatcgatgaagaacgcagcgaaatgcgataagtaatgtgaattgcagaattcagtgaatcatcgaatctttgaacgcaccttgcaccctttgg-tattccgaagggtatgcctgtttgagtgtcattaaattctcaactatacaagttttttc------------ttgtatagcttggat-gtggaggc---ttgccggttctctatt------gaatcagctcctcttaaatgcattagtgggaaccgtttgtaggggttcatttctgtattcacttgatgtgatag---ttgtatcatcatctgttatgtgaactactaggaactct--gaggctcttgct-tctaacagtctctc----------------atgagacaacttt--------tcttcaatttgacctc
>Mycena_s_l_acicula_OQ633209
tcattatcgaagctga-----------acacaagttgttgctggctcccta----ggggc-atgtgcacacttgta----agtcttca-actcttcccctttgtgcacttttggctagt-------------------actatatacttgaagcg---------------agaa------------------------atgtttctctaaccgg-------------aaacgttttgtt---------------------------------------------------------gatcttt-------------------tag-tgtgtgc------------tatgcacctt-tttacaa----------acgtatgtttttgaatgt---catt-gcaagg-tctt-------------tgtacctgt--aaatctatatacaactttcagcaacggatctcttggctctcgcatcgatgaagaacgcagcgaaatgcgataattaatgtgaattgcagaattcagtgaatcatcgaatctttgaacgcaccttgcaccctttgg-tattccgaagggtatgcctgtttgagtgtcattaaattctcaaccatacaagttttttc------------ttgtaaggcttggat-gtggaggct--ttgcaggttccttagt------gaatctgctcctcttaaatgcattagtgggaaccgtttgtaggggttcatttatgtattcacttgatgtgatag---ttgtatcatcatcga-tatgtgaattac-gggaactct--gaggctcttgct-tctaacagtcttgaa---------------caaagacaattta-------aatctcaatttgacc--
>Mycena_s_l_acicula_PP476190
-----------------------------------------------ccta----ggggc-atgtgcacacttgta----agtcttca-actcttcccctttgtgcacttttggctagt-----------------acactatatacttgaagcg---------------agaa------------------------atgtttctctaaccgg-------------aaacgttttgtt---------------------------------------------------------gatcttt-------------------tag-tgtgtgc------------tatgcacctt-tttacaa----------acgtatgtttttgaatgt---catt-gcaagg-tctt-------------tgtacctgt--aaatctatatacaactttcagcaacggatctcttggctctcgcatcgatgaagaacgcagcgaaatgcgataattaatgtgaattgcagaattcagtgaatcatcgaatctttgaacgcaccttgcaccctttgg-tattccgaagggtatgcctgtttgagtgtcattaaattctcaaccatacaagttttttc------------ttgtaaggcttggat-gtggaggct--ttgcaggttccgtggt------gaatctgctcctcttaaatgcattagtgggaaccgtttgtaggggttcatttatgtattcacttgatgtgatag---ttgtatcatcatcta-tatgtgaattac-gggaactct--gaggctcttgct-tctaacagtcttgaa---------------aaaagacaattta-------aatctcaatttgacctc
>Clitocybula_familia_JF730328
tcattactgaagaaat------------ggtagggttgagctgactcttcg-----gagtaatgtgcttgctctat----cgcttttt--ctactctccactgtgcacctattg-tagg-ctgtgaataacctt-------tcagtccttcattg---------------aagg------------------------aactggataaga--gg-------------gcttgctttctt----------ggct-------------------------------------------tgacctc-------------------acc-ttcata--------------gcctatgta--ttacac--actcttt-aaagaagtctttgaatgt---gatcttgttgg-tcttg-----------aatgaccgataaaacgttatatacaactttcagcaacggatctcttggctctcgcatcgatgaagaacgcagcgaaatgcgataagtaatgtgaattgcagaattcagtgaatcatcgaatctttgaacgcaccttgcactccttgg-tattccgaggagtatgcctgtttgagtgtcattaacttctcaaaccttcgagtctcttatatgtaggcttttgtaaggctttggat-gtgaggat---ttgccggtacttgtat---ga-ggatcggcttccttgaaatacattagtgggttacatga-------------tcccctttcatttggtgtgatag---ttatctacgcctttg-aaatgatcact-------------ttggtatctgct-tctaaccaccccaagtcttgttcttttaatcgggaacgactcttgatttttttttatgtttgacctc
>Leucoinocybe_auricoma_OQ025169
tcattactgaagaaat------------gttagagttgagctgacttctcg-----gagt-atgtgctcgctctat----cactttcc--tctctttcccctgtgcacatttg--tagg-ctacgat----------------aactatcagatggttcct-------tcggac------------------------caactgcttgag--gt-------------gcttgccattg-----------cgca-------------------------------------------tgccctt-------------------gcc-atcgta--------------gtctatgtt---tacaa--actcat-----aacagtcaagaatgt---attt-tgttgg-tctc--------------agaccgat-acaaaacttatacaactttcagcaacggatctcttggctctcgcatcgatgaagaacgcagcgaaatgcgataagtaatgtgaattgcagaattcagtgaatcatcgaatctttgaacgcaccttgcgccctttgg-tattccgaagggcacgcctgttcgagtgtcattaaattctcaaacctttaagttagttaatc-----tgactttcaggctttggat-ttgggag----ttgctggtctttcgat------agttcagctcttcttgaatgcatcagcggattctactcgg-----------tcccctttcatctggtgtgatag----tatctacgcctttg-aaatgacct---------------cctgtagctgctttctaatagtctcttc---------------tagagacagctct---------tcaatgtttgacctc
>Mycopan_scabripes_OL839161
tcattactgaagcagt-------------tagggttgtagctgactctgtca-aaggagtactgtgctcgctctat------tcttct--acttttccacctgtgcaccttttg-tagg-ctatgaat---------------acctgtcgtgtg---------------tgag------------gctttgtctcattaccggtttcaa--ga-------------ggttgctgttat----------ggct-------------------------------------------cctcttgc-----------------ccct-ttcata-------------tgcctatgtt--ttatat--actcttt-taaacaagtctagaatgt---cttt-tgtggg-tctta------------ttgacctat---aaacttaatacaactttcaacaacggatctcttggctctcgcatcgatgaagaacgcagcgaaatgcgataagtaatgtgaattgcagaattcagtgaatcatcgaatctttgaacgcaccttgcgccctttgg-tattccgaagggcatgcctgtttgagtgtcattaaattctcaaaccttgatcagttttgcgc-----tgacttcaaggctttggat-gtgggagtcttttgctggaactctttt------ggatcagctctccttaaatgcattagcggttactttg--------------atcccctttccttggtgtgataa---ttatctacgcctttg-aaatgatcagta------------tttgtatcagct-tctaaccgtccattgacttg--------------gacaacttaa---------------ttgacc--
>Mycenella_bryophila_JF908500
-------------------------------------tcgctggctctcag-----gagc-atgtgcacgctcgtt-------catat--tcacattctcttgtgcacctttagctaga-ctatgaat---------------acctctcgagtg---------------aaaa------------------------tctcggattgag--gg-------------ttgcgctttca-----------agct-------------------------------------------tcccttg------------------catt-ttcata--------------gtctatgtc-ttcatattacccctt---tgtatgtctcagaatgtctttttt-tgtgggttcttt-----------tgaaacctat-aaaatgtcagtacaactttcaacaacggatctcttggctctcgcatcgatgaagaacgcagcgaaatgcgataagtaatgtgaattgcagaattcagtgaatcatcgaatctttgaacgcaccttgcaccctttgg-tattccgaagggtatgcctgtttgagtgtcattatattctcaaccattgaacttgtttc---------------tttggcttggat-gtggggg----ttgcgggcttttttttaaaaa-aagtcggctcctcttaaatgcattagtggaaaccgcttgcagga------ttcattcactttttggcgtgatag----tatcgtcgtcaaag-gcaaatgtctcc------------gaggtgtctgctctctaactgtccgaa------------------aggactcttt-------------------------
>Mycenella_salicina_JF908497
tcattattgaagttga------------ttcgggctgtcgctggctcttag-----gagc-atgtgcacgctcgtt-------catat--tcttattctcttgtgcacctttagctaga-ctatgaat---------------acctctcgagcg---------------taaa------------------------tctcggatggag--gg-------------ttgcgcttc-------------agct-------------------------------------------tcccttg------------------catt-ttcata--------------gtctatgtc-ttcatat--accctt---tgtatgtctctgaatgctt-tttt-tgtgggttctt-------------gtaacctat-aaaatgttagtacaactttcaacaacggatctcttggctctcgcatcgatgaagaacgcagcgaaatgcgataagtaatgtgaattgcagaattcagtgaatcatcgaatctttgaacgcaccttgcaccctttgg-tattccgaagggtatgcctgtttgagtgtcattaaattctcaaccattgaacttgtttc---------------tttggcttggat-gtggggg----ttgccggctttgca----aag-aagtcggctctccttaaatgcattagtggaaaccgcttgcagga------ttcattcactttttggcgtgatag----tatcgtcgtcatgaaggtcatgtctcc------------gaggtatctgctctctaactgtccgta------------------aggactcttaa-----------------tgactt-
>Hemimycena_s_l_gracilis_DQ490623
------ctgaataacg-------------aggttgtcgatctgactcttcg-----gagt-atgtgaacgcgactt----caaattca--tctttaccacctgtgaacctttg--taga-ctacaac----------------gactctcaacggtcgacct------ccgggt-------------------tgacttgttggatcgag--gg-------------atttgcgcctt-----------agct-------------------------------------------atccttc-------------------aat-gttgta--------------gtctatgtt--atatcc--cccata---aacaagtcttagaatgt---cctt-tgtggg-tctc--------------tgacctat---aaaactaatacaactttcaacaacggatctcttggctctcgcatcgatgaagaacgcagcgaaatgcgataagtaatgtgaattgcagaattcagtgaatcatcgaatctttgaacgcaccttgcactccttgg-tattccgaggagtatgcctgtttgagtgtcattaaattctcaaacctcactggctttat--------tgacggtgaggctttggat-gtggggg----ctgctggactctaa-----cg-agatcagctctccttaaatgcattagtggttactgtt----------------ttccattaccaggtgtgataa----tatctacgcctcgg-tggaaatgtta-------------agtgtagctgctttctaaccgtccatgcaatgt-------------ggacaacttg----------aaccat--------
>Hemimycena_lactea_PQ652379
tcattattgaagttga------------ttcgggttgtagctggctaaggaa-acttagt-atgtgctcgcctgtt-----cactcct--ttcttctctcctgtgcatctttcgctaga-ctatgaat---------------atctatctcaagtttcgac------------------------------------ttgtgtattggg-----------------gattgcatctaatccg------tgct------------------------------------------ctccccta-------------------cct-ttcata--------------gtctatgct-tttctac--acccaa---tgtatgtttatgaatgttt-tttt-tgtggg-ttct------------tgtaacctat--aaaatcttatacaacttttaacaacggatctcttggctctcccatcgatgaagaacgcagcgaaatgcgataagtaatgtgaattgcagaattcagtgaatcatcgaatctttgaacgcaccttgcaccctttgg-tattccgaagggtatgcctgtttgagtgtcattaaattatcaaccatttgagttttcg---------aactacacttggcttggat-gtggggg----ctgcgggcttctta-----cg-aggtcggctctccttaaatacattagtggaaaccgtttgtagg--------attcatttcacttgacgtgataa---ttatcttcgtctatg-------tggtgtttct--------gaggtatctgct-tctaacagtctctttactga--------------gacaaatga----------ctttgtttgacctc
>Scytinotus_ringens_KY007610
tcattactgaagtt---------------gagggtcgcagctggctctttt-----gagc-atgtgctcgcccttt----------ct--ttcttaccacckgtgcaccttckg-tagg-ctatgata--------------caacttttgtccaact----------------------------------------tgggctctttga--gg-------------gackgctcaaaa----------ggct-------------------------------------------tcccttg-------------------cgt-gtcatg--------------gcttatgtc-tttacaa--actcaa-----taatgttatgaatgt---cttt-tatggg-tttt--------------taccctat---aaacttaatacaactttcaacaacggatctcttggctctcgcatcgatgaagaacgcagcgaaatgcgataagtaatgtgaattgcagaattcagtgaatcatcgaatctttgaacgcaccttgcgctccttgg-tattccgaggagcatgcctgtttgagtgtcattaaattctcaaacctcaatcagttttcgaa-----ctggtctgaggctttggactatggaggct-tttgctggactctca------g-agatcagctcctctcaaatgcattagcggttactga-----------------tcccattcattggtgtgataa---ttatctatgccatgg--------gtggtttct--------cgtgtatcagct-tctaaccgtcctttca-----------------ggacaatcta--------ttgactatttgacctc
>Baeospora_myosura_PQ652390
tcattattgaagtttaa--------ctcagagggttgtagctggctcctcc---aagagc-atgtgcacgcccttt----gtctttac--tcttttccacctgtgcaccttttg-taga-ccatgagt--------------gaactctcgagagcgt----------tggcaa-------------------cgacgtgatcggtttgg--gg-------------atttgcgttc------------agct-------------------------------------------ttccctg-------------------tag-ctcgtg--------------gtttatgtc--ttataa--actcta---tagtctgttttgaatgtct------tatggg-ttttgcgctgtaatggtgcgaccttt---ataaactatacaacttttagcaacggatctcttggctctcgcatcgatgaagaacgcagcgaattgcgatatgtaatgtgaattgcagaattcagtgaatcatcgaatctttgaacgcaccttgcgctccttgg-tattccgaggagcatgcctgtttgagtgtcattaaattctcaacctctccagctttcaca-------agttggttgagcgttggat-gtggggg----ttgcgggcttctca------g-aggtcggctccccttaaatacattagcggaaaccttat---------------cctttcctcttggtgtgatagt--ttatctgcatcttga-tgattgggtctttgct--------ggtttttctgct-tctaaccgtccattagcttg--------------gacaatttc---------ttttgacttgacctc
>Phloeomana_clavata_LT671447
tcattactgactgact------------ggggagttgtcgctgactcttag-----gagt-atgtgcacgctcttc----aaaattct--tcttaaccacctgtgcacttttg--taga-ctatgat----------------aactctcaacgattt----------------------------------------cgttggattgaat-gg-------------acttgcgttct-----------agct------------------------------------------ggtctttc-------------------aat-gttata--------------gtctacgtc--ttatcc--atatac-----aaagtcttagaatgt---cattttgtggg-tctc---------------gacctat---aaaacttatacaactttcaacaacggatctcttggctctcgcatcgatgaagaacgcagcgaaatgcgataagtaatgtgaattgcagaattcagtgaatcatcgaatctttgaacgcaccttgcactccttgg-tattccgaggagtatgcctgtttgagtgtcattaaattctcaaacctctattggctttatt------gacaatagaggctttggat-gtggggg----ttgctggcttagca--------aagtcagctctccttaaatgcattagtggttactgttc---------------tccacttctttggtgtgataa---ttatctacgcctcaggtggtgatgtta-------------agtgtaactgctttctaaccgtccaatctattt-------------ggacaacttg----------aaccatttgacctc
>Phloeomana_speirea_LT671446
tcattactgaatacat------------ggagtgttgtagctggctcttcg-----gagc-atgtgcacgcacttc-----aaattca--tctttaccacctgtgcacttttg--taga-ctgtgat----------------aactctcaatggtttactc------------------------------------cgttggattgaa--gg-------------acatgcgtctt-----------agct-------------------------------------------gtctttc-------------------gac-ttcaca--------------gtctatgtc--tcatct--actata-----aaaagtctagaatgt---aact-tgtggg-tctt-------------ttgacctat--aaaacttaatacaactttcaacaacggatctcttggctctcgcatcgatgaagaacgcagcgaaatgcgataagtaatgtgaattgcagaattcagtgaatcatcgaatctttgaacgcaccttgcactccttgg-tattccgaggagtatgcctgtttgagtgtcattaaattctcaaacctctttgactttat--------tgacaaagaggctttggat-gtggggg----ttgctggctttcac--------gagtcagctctccttaaatacattagtggttactgtt----------------ctccacttcctggtgtgataa----tatctacgcctagt--ggagatgtta-------------agtgtagctgctctctaaccgtccatgcaatgt-------------ggacaacttg----------aaccctttgacctc
>Campanophyllum_proboscideum_AY230866
tcattattgaatgtatt--------caaagggttattgagctgactttgtaa-caaaagt-atgtgctcgcctttt---tgacttact--atttttccacctgtgcactttttg-taga-ctgtatgt---------------ataatttgagta---------------acaa------------------------cagtcaaaaaga--gg-------------attcgttactgtttct------tctt------------------------------------------cttctctggttggtctcaaaagaaactata-tatatg--------------gtctatgtttatcacaa-acccctt---tgtatgttatagaatgttt-tcttttactgg-tttc--------ttcattgaaccttt---aaatcaaatacaacttttagcaacggatctcttggctctcgcatcgatgaagaacgcagcgaaatgcgataagtaatgtgaattgcagaattcagtgaatcatcgaatctttgaacgcaccttgcgctctttgg-tattccgaagagcatgcctgtttgagtgtcattaaattctcaaccttataaacacttttatcag---tggttatataggattggat-gtgggag----ttgcaggtctctcttttgtta-gaatctgctcttcttaaatatattagtgaaggcttgta----------a----gctactcccttggtgtgataataattatctacgtcttgg-tgtatgggtttctacttttaaaa-gtggtctttgctttctaactgtctatttgtttg----------gacaaacaacttt--------ttattgacttgacctc
>Gloeostereum_incarnatum_AF141637
----------------------------------------------------------------------------------------------------------------------------------------------------------------------------------------------------------------------------------------------------------------------------------------------------------------------------------------------------------------------------------------------------------------------------------------------------------------------------------------------------------------------gataagtaatgtg-attgcagaattcagtgaatcatcgaatctttgaacgcaccttgcgctccttgg-tattccgaggagcatgcctgtttgagtgtcattaaattctcaacctcaccagtttttacga------attggctgatggcttggat-gtgggag----ttgcgggcttcttt------g-aagtcggctcttcttaaatgcattagtggagacttgca---------------atcgtcgccttggtgtgataa---ttatctgcgccttgggtgtatggtggctaatc--------aatgtctttgct-tctaacagtccattgacttg--------------gacaacact-------ttatgacttttgacctc
>Acanthocorticium_brueggemannii_KT275194
tcattaacgaagtata-----------aggagggttgtagctgccttgaaa-----gagg-atgtgcacacctttc------aatctt--ccataaccacctgtgcacccttacatggg---------------------------------------------------attg------------------------tggtgtaacgaa--tg-------------gcttgctgtttgttgc-----------------------------------------------------------------------------------tttgca-------------atcctatgtcttttatac--actcta--t----aaattttgaatggt--tgtc-taacggattgta------------atgatctgttataaattaaatacaactttcagcaacggatctcttggctctcgcatcgatgaagaacgcagcgaaatgcgataagtaatgtgaattgcagaattcagtgaatcatcgaatctttgaacgcaccttgcaccctttgg-tattccgaggggtatgcctgtttgagtgtcattaaattctcaaactcaatgtggtttttt-------accgtggtgaagcttggat-gtggagg----ttgcaggctttaac--------aagtcggctcttcttaaatgcattagtggcttgtcgat---------------ccccattttttggtgtgatagt-aatatctacatcatga-tgaatggctaggtcatgcgatgacaatatggctgctttctaactgtcctat------------------gggacaacttg----------aaccatttggcctc
>Pleurella_ardesiaca_MH380192
tcattattgaagttaa---------ttcagaaggttgtagctggcttttcaatcgagagc-atgtgcacaccttct----gtcttata-attcttaccacctgtgcaccttttg-tagt-ccatgagc---------------gaatttcaattg---------------aagg-----------------caacttcacattggtttga--ag-------------ggttgcgtctc-----------agct-------------------------------------------ccctttg------------------ttag-cttgtg--------------gtctatgtt-cttatac--acccta----gtatgtctttgaatgtct------cattgggtcttgtgctgtaatggcatggccttt---aaaacttatacaactttcaacaacggatctcttggctctcgcatcgatgaagaacgcagcgaaatgcgataagtaatgtgaattgcagaattcagtgaatcatcgaatctttgaacgcaccttgcgctccttgg-tattccgaggagcatgcctgtttgagtgtcattaaattctcaacctctccagcttttaca-------agttggttgaggcttggat-gtggggg----ttgcgggcttctca------g-aggtcggctctccttaaatacattagtggaaaccttat---------------cctttcctctaggtgtgatagt--ttatctacatcttgt-tggactgggtctttgtaat-----gggtcttctgct-tctaaccgtccattgacttg--------------gacaattaa---------tgactatttgacctc
>Pleurella_microspora_OL839173
tcattattgaagttga---------ttcaaagggttgtagctggctctctc---gggagc-atgtgcacacttttt----gtcttacactcttcttaccactgtgcaccttttg-taga-gcatgaat--------------gaactttcagttg---------------aggt----------------ttgacctcattctggtttga--gg-------------ggctgcggtt------------agct-------------------------------------------ccccttg-------------------cag-ctcatg--------------ctctatgtc--ttatac--actcta--tagtatgtcttagaatgtgt------taataggcttt--gctgtaacggcatggccttt----aaacttatacaactttcaacaacggatctcttggctctcgcatcgatgaagaacgcagcgaaatgcgataagtaatgtgaattgcagaattcagtgaatcatcgaatctttgaacgcaccttgcgctccttgg-tattccgaggagcatgcctgtttgagtgtcattaaattctcaacctcaccagcttttaca-------agttgactgaggcttggatggtggggg----ttgcaggcttctca-----ag-aggtcagctccccttaaatgcattagtggaatacctta--------------tcctttcctctaggtgtgatagt--atatctgcatcttgt-tggattgggtctttgtaagg----ggttgttctgct-tctaacagnccattgacttg--------------gacaatctt------atatgacaacttgacctc
>Setigeroclavula_aff_adscendens_OL998338
tcattactgaattt---------------tgagagttgagctggtgttttc---ggacgc-atgtgctcgctttct--------attc--atcttaccacctgtgaaccatttg-taga-ctgtggat--------------tagttctcaacta---------------gcaa------------------------tagttggattga--gg-------------gactgcttaac-----------cgct-------------------------------------------tcccttgc----------------------gtccca--------------gtctatgtc-ttatcat--ttactc----tgtatgttttgaatgt---catt-tatggg-tctt-------------tgaacctat--agaacttaatacaactttcaacaacggatctcttggctctcgcatcgatgaagaacgcagcgaaatgcgataagtaatgtgaattgcagaattcagtgaatcatcgaatctttgaacgcaccttgcgctccttgg-tattccgaggagcatgcctgtttgagtgtcattaaattctcaaacctctaattgttttca-------atgattagaggctttggat-gtggggg----ttgctggtttctaa-----cg-gaatcagctctccttaaatgtattagtggttatcga-----------------tcccattacttggtgtgataa----tatctacgccttgc-aagaaagatca-------------tatgtaactgctttctaaccgtctgca------------------aagacaacttg----------aaccatttgacctc
>Calyptella_capula_AY571031
tcattactgaagtact-------------gaggattgtagctggcatcttt---ggatgt-atgtgctcatcttct-------cttca--atcttaccacctgtgaaccttttg-tagt-ctgtggatgt------------tagttctcaacta---------------gcaa------------------------tagttggattga--gg-------------ggttgccttata----------cgct-------------------------------------------ctccttg------------------catg-tccaca--------------gtctatgtt-tatccat--atactc----tgtatgtttagaatgt---atat-cgtggg-tctt--------------tgacctat--aaaaacttatacaactttcaacaacggatctcttggctctcgcatcgatgaagaacgcagcgaaatgcgataagtaatgtgaattgcagaattcagtgaatcatcgaatctttgaacgcaccttgcactctttgg-tattccgaagagtatgcttgtttgagtatcattaaattctcaaaacactacttggttttatat----caagtcagtggctttggat-gtggagg----ttgcaggctttgtg-----ta-aggtctgctcttcttaaatgcattagtggttattga-----------------ttccacttcttggtgtgataa----tatctacaccttgt-aagaatggatct------------aatgtagctgctctcaaaccgtctgca------------------aagacaatttg----------aaccatttgatctc
>Lignomphalia_lignicola_HM191731
-------------------------gttgagggttgttagctggctctt------agagc-atgtgctcgcccttt-------caatt--ttcttaccacctgtgcaccttttg-tagg-ctgtgat----------------atctctcgctta------------------------------------------tgtgcggttctga--gg-------------gtttgcgttttctta-------aacg------------------------------------------ctaccctt-------------------gcc-ttcaca--------------gcctatgtc-tttatac--acacgc-------atgtttagaatgt---ctat-tgtagg-tcta-------------ttgaccttt--acaaacttatacaactttcaacaacggatctcttggctctcgcatcgatgaagaacgcagcgaaatgcgataagtaatgtgaattgcagaattcagtgaatcatcgaatctttgaacgcaccttgcactccttgg-tattccgaggagtatgcctgtttgagtgtcattaaattctcaaacctcagttggttgtcatgac---tgatcttgaggctttggat-gtgggggc---ttgctggcttctca-----ga-ggctcagctctccttaaatgcattagcggttactga-----------------tcccctttcctggtgtgatag---ttatctatgcctcga-gggtggtgatct------------aatgtatcagct-tctaactgtccttg--------------------gacaactta--------ttgactatttgacctc
>Cheimonophyllum_candidissimum_DQ486687
------ttgaatgtaa---------ttcaaagagttgtagctggcactttg-----gtgc-atgtgcacactttttg------ttact--acttttccacctgtgaacctttg--taga-ctatggac---------------aaacctcatctg---------------aaaa------------------------tgatggattgaa--gg-------------ccttgctttttaactaa-----agct-------------------------------------------tcctttg-------------------cag-tttata--------------gtctatgtt-tttacac--accctt----acaagttaatgaatgt---catt-tactgg-tctt-------------ttgaccttt--aaaaaactatacaactttcagcaacggatctcttggctctcgcatcgatgaagaacgcagcgaaatgcgataagtaatgtgaattgcagaattcagtgaatcatcgaatctttgaacgcaccttgcgctccttgg-tattccgaggagcatgcctgtttgagtgtcattaaattctcaaccttaccactttattgt-----------gaataaggcttggat-gtgggggt---ttgtcggtctttcatt------agatcggctcctctcaaatacattagtgataacttgt----------------agttgtcctatggtgtgataa---ttatctacgccttgt--gcatgactactttta--------atggttgttgct-tataactgtctgtt----------------acaagacaacttc----------------ttgactt-
>Chondrostereum_purpureum_MH857241
tcattattgaatgtact--------tgcaataggttgaagctgacttttcg-----gagt-atgtgctcgccttttg--taacttact--acttttccacttgtgaacctttg--taga-ctatgaatgaa-----------ataaactcatctg---------------aaaa------------------------tggtggttaaga--gag------------gtttgttcttacag--------agca-------------------------------------------tccttttgtt--------------agtag-ttcata--------------gtctatgtt--atattt--acccttgattgaatgttaatgaatgt---cattttactgg-tctt--------------tgaccttt---aaacttaatacaactttcagcaacggatctcttggctctcgcatcgatgaagaacgcagcgaaatgcgataagtaatgtgaattgcagaattcagtgaatcatcgaatctttgaacgcaccttgcgctccttgg-tattccgaggagcatgcctgtttgagtgtcattaaattctcaaccttatcagttttttattaa----attggttcaaggcttggattttgggag----ttgcaggcttctcttt---tg-aagtcagctcttcttaaatgtattagtggagacttgta---------------accgtcgccttggtgtgataa---ttatctgcgccttgg-tgtattggtgactagt--------aatgtctttgct-tataacagtccattagattg--------------gacaatcac------tttatgacttttgacctc
>Cyphella_digitalis_DQ486698
------ttgaatgtat----------tcaaagggttgatgctggctttgca---aaaagt-atgtgctcaccttttg---aacttact--atttttccacctgtgcacttttg--taga-ccatagta--------------cagttctcttctg---------------aaaa------------------------tgaaggatggaa--gg-------------atttgtttgagaaggag--aaaagcct---ttgctggtttttyccccctattgggcat-----------tcctttg------------------gttg-tctatg--------------gcctatgtt-ttatcacaaaccctt---tgtatgttttagaatgt---ctttttactgg-tctt-------------ttgaccttt----aaatctatacaacttttagcaacggatctcttggctctcgcatcgatgaagaacgcagcgaaatgcgataagtaatgtgaattgcagaattcagtgaatcatcgaatctttgaacgcaccttgcgctctttgg-tattccgaagagcatgcctgtttgagtgtcattaaattctcaaccttgaacacttttgtt-------agtggctcaaggcttggat-gtggaag----ttgcaggtctctagtt------agatcagctcttcttaaatgcattagtgagggcttgt----------------agctgtcccttggtgtgataa---ttatctacgccttgg-tgtatagtttacttta--------aatgtctttgct-tctaacagtccatttaattg--------------gacaaactctttta-----------ttgac---
>Henningsomyces_candidus_AY571044
tcattactgaagcatt---------tgcaatggtttgttgctgccttgaaa-----gaggactgtgcacgctattc----aatcttct--acttacccacctgtgcacctttca-tagatctgtgaat--------------aattctttcactg---------------aaaa------------------------tgtggattttga--gg-------------gctagtgattt-----------cact-------------------------------------------tgctttcag---------------atcta-ttcaca--------------gtctatgca-cttttacacacacat-----tgatattttgaatgta--taat-tattgg-attt-------------attccatat--aaatgtaaatacaactttcagcaacggatctcttggctctcgtatcgatgaagaacgcagcgaaatgcgataagtaatgtgaattgcagaattcagtgaatcatcgaatctttgaacgcaccttgcaccctttgg-tattccgaagggtatgcctgtttgagtgtcattaaattctcaaatcagtatgattttta--------cgaatctactggtttggat-ttgagggtt--atgttggctttaac------a-agtcagactccctttaaatatatgagtggcttaacttg-------------atccccattatttggtgtgataac-tctatctacatcatat-ggtgatagt---------------ggctgctttact-tacagtcgt--------------------------aagactat--------tgaactatttgacctc
>Rectipilus_idahoensis_AY571057
----------agcatt---------tgaaatggtttgttgctgccttgaaa-----aaggattttgcacccattca-----atcttct--acttaaccacttgtgcacttttca-taga-ctgtgaat---------------aactatcactga---------------aaat------------------------tgtggatttgaa----------------tgctagtgca-------------agct-------------------------------------------tgctttct-----------------acca-ttcaca--------------gtctgtgtt-ttattttacacactat-tgaaatgtaaatgaatgt---tgat-tatggg-ttgt-------------atgacctat--ataattaaatacaactttcagcaacggatctctaggctctcgtatcgatgaagaacgcagcgaaatgcgataagtaatgtgaattgcagaattcagtgaatcatcgaatctttgaacgcaccttgcaccctttgg-tattccgaagggtatgcctgtttgagtgtcattaaattctcaagtctttcaagtttttc------------ttgaatgatttggattctgagggtt--atgttggctctagt--------agttagactccctttaaagatattagtggcttgttg---------------atccccattatttggtgtgatagc-tctatctacattatac-ataatggcaaggtcatgtaatggcaatttagctgctttctaatagtctaga----------------aatagacaatttg----------aaccatttgacctc
>Gerronema_nemorale_MN744688
tcattactgaagaaat-----------ggtagtagttgagctgactcttag-----gagt-atgtgctcgctctat----cgcttttt--ctattctccactgtgcacctattg-tagg-ctacgat----------------agctctcagaagtctcttattctcataggagtcg---------------------ttttggatagaa--gg-------------ctatgcattcatt---------tgct-------------------------------------------tgctttc-------------------gac-tttgta--------------gcctatgtc-tatacaa--actctt---aatagtcttatgaatgt---gtat-tgttgg-tctt--------------tgaccaat---aaatcatatacaactttcagcaacggatctcttggctctcgcatcgatgaagaacgcagcgaaatgcgataagtaatgtgaattgcagaattcagtgaatcatcgaatctttgaacgcaccttgcactccttgg-tattccgaggagtatgcctgtttgagtgtcattaaattctcaaaaaacctaactgtttgttttgaaatggataggcttttttggat-gtgagggtt-tttgctggcttttctta---tc-aagtcggctccctttaaatgcattagtggttgct-------------------tcattcactagagtgtgatagt--atatctacgctcgct-acagtggactgat-----------aactcatctgct-tctaaccgtcttgct--------------ttcaagacaatttc--------tttgactattgacctc
>Cystostereum_crassisporum_ON117193
acattatagaacaatcaaatacatgtagagtgtgctgtagctggcctt------tgcggc-atgtgcacgccattct--gcaactgtt--ctccatccacctgtgcacactttg-tagg-cttcacaaaa------------catcagtcacctg---------------aaaa------------------------tggtggtttgga--gag------------gggtggttttttatc-------cgcc-------------------------------------------tctcttg------------------aatg-tttgta--------------gtctatgtt--tcatac--actcgc---tgaatgtcttagaatgt-------------------------------cacgttatat--tcaaacaaatataactttcagcaacggatctcttggctctcgcatcgatgaagaacgcagcgaaatgcgataagtaatgtgaattgcagaattcagtgaatcatcgaatctttgaacgcaccttgcgctccttgg-tattccgaggagcatgcctgtttgagtgtcattaaattctcaacctttccattttgtaacgaa----atg-cgaaagtgcttggatagtggaggct--ttgcgggcttcaattt--ttg-aagtcggctcctctgaaatgcattagcagagacttgta-------------gactttgtcccttggtgtgataa---ttatctacgccttgg-atgtctacatg-------------gattgctctgctttcaaaccgtctcgg----------------aagggacaatata---------tcaactcttgacctc
>Cystostereum_murrayi_MH855588
tcattattgaacaatcaaattcatgtggagcgtgctgtagctggcctt------agtggc-atgtgcacgccgttct--gcagttgtt--ctccatccacctgtgcacactttg-taga-ctttgcaaga------------tgttagtcaccgg---------------aaaa------------------------cggtggattaga--gag------------gagcggttcagc----------gctt-------------------------------------------cgtcttg------------------aatgttttgta--------------gtctatgtt--tcatac--actcgt---tgaatgtcttagaatgt-------------------------------catgttatat--tcaaacaaatataactttcagcaacggatctcttggctctcgcatcgatgaagaacgcagcgaaatgcgataagtaatgtgaattgcagaattcagtgaatcatcgaatttttgaacgcaccttgcgctccttgg-tattccgaggagcatgcctgtttgagtgtcattaaattctcaacctttccgttttgtaatgaa----atgttgaaagtgcttggattgtggaggct--ttgctggcttattt------a-aagtcggctcctctgaaatgcattagcggagacttttt-------------agacttctcccttggtgtgataa---ttatctacgccttgg-ttgtttaca---------------ttgtgctttgctttcaaactgtctcgt----------------gaaggacaacaca---------tcaaatcttgacctc
>Mycena_galericulata_PP911710
----------------------------------------ctggctcttca---cagggc-atgtgctcgtcccat--------ctat--ttatcttctcttgtgcaccttttg-tagt-ctttttgaatgaa---------tagcagttattgg---------------agcg------------------------tgagcgcgcaag--cg-------------cactgcacctgtct--------gttt-------------------------------------------ttgcttt-------------------ctt-cagagg--------------gactacgtt-ttcatat--acacta----taaagttacagaatgt---cttt-taagga-ttgcg--ctc----gtcgtagtcatt----aaacctatacaactttcagcaacggatctcttggctctcccatcgatgaagaacgcagcgaaatgcgataagtaatgtgaattgcagaattcagtgaatcatcgaatctttgaacgcaccttgcgccctttgg-tattccgaagggcatgcctgtttgagtgtcattaaattatcaacctngctttgcttttact------agcattgcttggcttggat-gtgggggtt-tttgctggcttccttcagtgga-tggtctgctccccttaaatgcattagtgggatctcttg-------------tggaccgtcacttggtgtgataa---ttatctatgccatgn-gactttgaagcaaacttta-----tgggaacctgct-tataaccgtccctca---------------caaggacaactta--------ttgacattttgacctc
>Cruentomycena_viscidocruenta_EU517518
tcattattgatacgct-----------ttgagtgttgatgctggccctttc---gggggc-atgtgctcgcattcaa------actat--ttatcttctcttgtgcaccttttg-tagt-ctttgaatgt------------cacctttccgctg---------------caaa------------------------cgcgggttttgg--ag-------------aggcttcgtg------------cttt-------------------------------------------ttctctg-------------------ggc-ttcaaa--------------gactatgtc-ttcatat--acgtta-----aacagtttagaatgt---cttt-ttaacg-gccta------------acagccatt---aaacctaatacaactttcaacaacggatctcttggctctcccatcgatgaagaacgcagcgaaatgcgataagtaatgtgaattgcagaattcagtgaatcatcgaatctttgaacgcaccttgcgccctttgg-tattccgaagggcatgcctgtttgagtgtcattaaattatcaaccttgaaagcttttgt--------ggctcttcttggcttggat-gtgagggct--ttgctggcttccttcagtggattggtctgctccctttaaatgcattagtgggatctcttg-------------tggaccgtcacttggtgtgataa---ttatctacgccgctt-gactttgtagcaaatctta-----tgggaacctgcttattaaccgtccctcg---------------cttggacaacttt---------ctttaatttgacctc
>Filoboletus_mycenoides_OP985991
tcattattgaatacgc------------ttgagtgctgtgctggccttc-------gggc-atgtgcacgcattca----gacatatt--tcatcttcacttgtgcacatcttg-tagt-ctttgaagtc------------agcctctccgctg---------------aaaa------------------------tgcgggtttgga--gc-------------agtccctagtgggc--------ggtt-------------------------------------------ctgtttg-------------------act-ttcaag--------------gactatgtt-ttcatac--acccta----taaagttacagaatgt---cttt-ttaacg-gctt--------------cggccatt--aaaacctaatacaactttcaacaacggatctcttggctctcccatcgatgaagaacgcagcgaaatgcgataagtaatgtgaattgcagaattcagtgaatcatcgaatctttgaacgcaccttgcgccctttgg-tattccgaagggcatgcctgtttgagtgtcattaaattatcaacctttcaagcttttgc------------ttgctaggcttggat-gtgagggc---ttgctggcttccttcagtgga-cggtctgctccctttaaatgcattagtgggatctcttg-------------tggaccgtcacttggtgtgataa----tatctacgccgctt-gaccttgaagcaaatcta------tgggaacctgct-tataaccgtcttcg--------------------gacaacttt---------ctttaatttgacctc
>Favolaschia_pustulosa_MT292325
acattattgaataacg----------attggcattcgatgctggcccttca---ctgggc-atgtgctcgtgtcat-------cttat--ttatcttctcttgtgcacattttg-tagt-caatgcaatcggaaaactatgcgcgctttcattag-------------------tgcggtt-----------------tgagggttgagtc-aa-------------gtcttcccttgtttc-cttcgcgcttt---------------agtgcggtctgggagttgtt--aacccttctcct-------------------gaa-tgcatt--------------gactatgtt-ttcatat--accctg--tataaagtcatagaatgt---taac-ttaagttgattgcgcta----gtcgtagtcctt--aaaaccctatacaactttcagcaacggatctcttggctctcctatcgatgaagaacgcagcgaaatgcgataagtaatgtgaattgcagaattcagtgaatcatcgaatctttgaacgcaccttgcgccctttgg-tattccgaagggcatgcctgtttgagtgtcattaaattatcaacctctctctcgcactttgcg----gcttgagttaggcttggat-gtgagggct--ttgctggcttcctttagtgga-tggtctgctccctttaaatgcattagtgggatctcttg-------------tggactgtcacttggtgtgataat--ttatctacgccgctt-gactttgaagca-actaa------tgggaacctgct-tataaccgtccattgacttg--------------gacaaaattt-----acttgacaatttgacctc
>Cynema_alutacea_OQ023326
-cattattgaatacga------------ttggcactgatgctggctcttca---ctgagc-atgtgctcgtgtcgt-------cttat--ttatcttctcttgtgcacattttg-tagt-cagtgaattggaaa---cttgcgtgctttcattag-------------------tgcggtct---------------atgggggttgtga--aac------------accttcccctgttccactgcgcggctt---tta------ctagtcgcggtctgggagttgtttaaaaccttctcctg-----------------c----ttcact--------------gactatgtt-ttcatat--accctt--aataaagttatagaatgt---catt-ttttta-acgcaagtt------------------aaaaaacatatacaactttcagcaacggatctcttggctctcctatcgatgaagaacgcagcgaaatgcgataagtaatgtgaattgcagaattcagtgaatcatcgaatctttgaacgcaccttgcgccctttgg-tattccgaagggcatgcctgtttgagtgtcattaaattatcaaccttgacttgttcg-----------cgagtctaaggcttggat-gtgagggc---ttgctggcttccttcagtgga-tggtctgctccctttaaatgcattagtgggatctcttg-------------tggaccgtcacttggtgtgataat--ttatctataccactt-ggctttgaagcaaactaa------tgggaacctgct-cataaccgtcctttg------------------ggacaacttt------tattgacaatttgacctc
>Atheniella_flavida_MW969653
----------------a--------gtatggagtttgtagctggctgcttc---ggcagt-atgtgctcgcttcat--------ctct--tcatttccacttgtgcacctctgt-agga-ctatctaca-------------tatcgagccgtta-------------------------------------------gactgaatcaaa--ggggattaactttctttttgcattctacgttg-----aacttgtttcaatacgtctttcgccggatttcaagtggtttca---tccacttg-------------------cat-ttggtag------------ttcctatgct-tttatac--actata-----ttaaacctagaatgt---cttt-tgtggg-tcct--------------ggacctat----aaatctatacaacttttagcaacggatctcttggctctcgcatcgatgaagaacgcagcgaaatgcgataagtaatgtgaattgcagaattcagtgaatcatcgaatctttgaacgcaccttgcgccctttgg-tattccgaagggcatgcctgtttgagtgtcattaaattctcaaacctctttgatttatct----------tgaagaggctttggat-atgggagctttttgctgaaacctttca-ttag-gggtcagctctccttaaatgcattagcggttaacttga-------------tcccctttcatttggtgtgataa---ttatctacgcctttgttgaaatgatcagcaga--------atgttaatagct-tctaatcagtcccta---------------gttggacaacttt------attttgacatttgacctc
>Armillaria_cepistipes_LT716060
-----atcgtagcatc-------------gagaactgttgctgacctgtta---aagggt-atgtgcacgttcgacgtgttgcgttct--attcatccacctgtgcacctttg--taga-cttgatt----------------aactttcgctct-------------------------------------------cgagcggttaga--ag-------------ggttgctttcg-----------agct-------------------------------------------ccctttgt-----------------c----tatcaa--------------gtctatgtc-tatataa--tctctt-----gtatgtctagaatgtct-tgtt-tatggg-acgc-------------aagtccttt---aaatcttatacaactttcaacaacggatctcttggctctcgcatcgatgaagaacgcagcgaaatgcgataactaatgtgaattgcagaattcagtgaatcatcgagtctttgaacgcaccttgcgccctttgg-tattccgaagggcatgcctgtttgagtgtcattaaattctcaacctccccttctttcatta------ggagtgcggcggattggat-atgggggt---ttgctggtttctaacg------agatcagctcctctgaaatgcattagcagaaaccgtttga-----------ctttggctgctaggctgtgataa----tatctacgccttgt-agttaggtcggaatacgagtcacgaaagattcagct-tctaaccgtccattgacttg--------------gacaattta--------ttgaccatttgacctc
>Dendrothele_yunnanensis_OR094484
tcattattgaagtcac----------ttgtgaagttgttgctggcttacttc-ggtttgc-atgtgcacgcttcgc----acttgaat--acttatccacctgtgaacctttg--tagg-ctttcttg--------------cctttgccatttgaattataatcgc-tgagaatgcggacgggagactgtcgataaagactgtctctag--ga-------------gtttgccatta-----------ggtt-------------------------------------------tactctgga---------------------ttcattggcgaagcggattgtcctatgtt-tttaaac--cctgta----ataaaacctagtaaaca--cagt-tgtagg-tcga-------------aagaccaat---aaccttaatacaactattggcaacggatctcttggctcacgcatcgatgaagaacgcagcgaaatgcgataagtaatgtgaattgcagatttcagtgaatcatcgaatctttgaacgcaccttgcaccttttggttattccgaaaggtatgcctgtttgagtgtcattaaattctcacttcaattgggttttcga-------attcaagttgaatgtggat-gtggggg----ttgcaggctttcag--------tagtcggctctcctgaaattcatcagtggactgtaacgtg-----------gttcaacacttcagacgtgataa---ttgtcatcgtttggctacagtgcttgaacagtgaat----cggaagtctgctttctaactgtctccttgcttgagactgcgctgcggtgcatcgta------aatgactattgtgacctc
