# Supplementary material for: Human Activity Impacts on Macrofungal Diversity: A Case Study of Grazing in Subtropical Forests
Source: J Fungi (Basel). 2025 Oct 20;11(10):749. doi: 10.3390/jof11100749 (PMC12565215; doi:10.3390/jof11100749)
Supplement: Supplementary file 1 [file jof-11-00749-s001.zip › Alignments S6.fas]

>Coriolopsis_strumosa_JX559278_JX559303_JX559312_KX838416
CTTTCCGAGGCATGTGCACGCCCTGCTCA-TCCACTC-TACACCTGTGCACTTACTGTGGGTTTC-GGGAGACGGTC-GCGCCTTTAC-GGGTTGCGGTC-GTTGAT-CGGGCCTGCGTTTTA-CCACAAACCAC--AAAGTATCAGAATGTGTATC--GCGATGTAACGCATCTAT-ATACAACTTTCAGCAACGGATCTCTTGGCTCTCGCATCGATGAAGAACGCAGCGAAATGCGATAAGTAATGTGAATTGCAGAATTCAGTGAATCATCGAATCTTTGAACGCACCTTGCGCTCCTTGGTATTCCGAGGAGCATGCCTGTTTGAGTGTCATGAAATTCTCAACCTACAAAGTC-TTTGCGGG----CTTCGTTAGGATTGGACT--TGGAGGCT-TTTGTCGATCGGTTTCAAATCGG----TCGGCTCCTCTTAAACGCATTAGCTTGATTCCTTGCGGATCGGATCTCGGTGTGATAATTGTCTACGCCGCGACCG-TG--AAGCG-TTTGGCGAGCTTCTAA-CCGTCTCGTATA---TGAGACA-G---CTTATTATGACCGGGAAAAGCTCAAATTTAAAATCTGGCGGCCT-TGGTCGTCCGAGTTGTAGTCTGGAGAAGTGCTTTCCGCGCTGGACCGTGTACAAGTCTCTTGGAACAGAGCGTCATAGAGGGTGAGAATCCCGTCTTTGACACGGACTACCAGTGCTTTGTGATGCGCTCTCAAAGAGTCGAGTTGTTTGGGAATGCAGCTCAAAATGGGTGGTAAATTCCATCTAAAGCTAAATATTGGCGAGAGACCGATAGCGAACAAGTACCGTGAGGGAAAGATGAAAAGCACTTTGGAAAGAGAGTTAAACAGTACGTGAAATTGCTGAAAGGGAAACGCTTGAAGTCAGTCGCGTCTGCCGGAACTCAGCCTTGC--TTTTGCTTGGTGCACTTTCCGGTTGACGGGCCAGCATCGATTTTGACCGGCGGAAAAGGGTTGGAGAAATGTGGCACCTCCGGGTGTGTTATAGTCTCTGGTCGCATACGTCGGTTGGGATCGAGGAACGCAGCGCGCCGCAAGGCAGGGG-TTCGCCCACTTTCGCGCTTAGGATGCTGGCATAATGGCTTTAAACGACCCGTCTTGAAACACGGACCAAGGAGTCTAACATACCTGCGAGTGTTTGGGTGGAAAACCCGAGCGCGCAATGAAAGTGAAAGTTGAGACCTCTGTCGTGGAGGGCATCGACGCCCGGACCTGACGTTCTCTGACGGATCCGCGGTAGAGCATGTATGTTGGGACCCGAAAGATGGTGAACTATGCCTGAATAGGGTGAAGCCAGAGGAAACTCTGGTGGAGGCTCGTAGCGATTCTGACGTGCAAATCGATCGTCAAATTTGGGTATAGGGGCG-AAAGACTAATCGAAC-CAT-CTAGTAGCT-GGTTTTTCGCTCATGTCCTGCATCTCTGTCGGCACTCTGTCAGCCCCTGTGATCGAGTTCTTGGAGGAGTGGGGTCTTGAATCGTTGGAGGAGAACGCTCATGCGTCAACACCGTGTACAAAGGTGTTCGTGAACGGTGTCTGGATGGGTGTTCATCGAGACCCGGTCAGTCTCGTCAAGACCCTCAGAAAGCTCCGTCGCAAGGACGACATCAACTGCGAGGTGTCAGTGGTCCGTGACATTCGTGAGCGCGAGCTCCGTTTATACACAGATGCTGGGCGCGTATGCCGACCTCTCTTCATCGTTGAGAATCAGCAACTCCTCGTTCAGAAGAGACATATCGAGAATCTGGTACGTGGCAAGGACGACCCTGACTTCGACTACACTTGGGACAAACTCATCAAGGAGGGTGTCATCGAGTTGCTGGATGCCGAAGAAGAGGAGACTGT-CATGATCTGTATGACACCTGAAGACCTGGAGAATTCGAGGCT----TCAATCCGC------GGGGCAACAGATGGGAGACGACGAGAATGAGGATCCTTCTGCTCGCCTCAA-GGCGCCGACTGTCGCACATACTTGGACCCACTGCGAGATTCATCCAAGTATGATCTTGG--GCGTTTGTGCGAGCATCATCCCATTTCCTCATCATCGCTGGTGGTACCGGCGAATTCGAGGCAGGTATTTCCAAGGATGGCCAGACCCGCGAGCACGCCCTCCTCGCCTACACTCTCGGTGTTAGGCAGCTTATCGTCGCTGTCAACAAGATGGACACGACCAAGGAGTGGTCTGAGGACCGTTTCAACGAAATCATCAAGGAGACGTCCACCTTCATCAAGAAAGTCGGCTTCAACCCGAAGTCGATCGCGTTCGTCCCCATCTCTGGCTGGCACGGTGACAACATGTTGGAGGAGTCCACCAAGGCATGCCCTGGTACAAGGGTTGGAGCAGGGAGGCGAAGTCTGGTACCGTCAAGGGCAAGACGCTCCTCGATGCCATTGACGCTATCGAGCCCCCCGTCCGTCCTTCCGACAAGCCCCTTCG
>Daedaleopsis_confragosa_KU892428_KU892448_KU892507_KX838418
C-TTCCGAGGCATGTGCACGCCCTGCTCATTCCACTC-TACACCTGTGCACTTACTGTGGGTCTC-AGGCGAGCGTCGGTCGCTTCGC-GGCGT-CGTCG-TTCAAC-TGGGCTCACGTTTTA-CTACAAACTATT-AAAGTATCAGAATGTCTACT--GCGAATTAACGCATTTAA-ATACAACTTTCAGCAACGGATCTCTTGGCTCTCGCATCGATGAAGAACGCAGCGAAATGCGATAAGTAATGTGAATTGCAGAATTCAGTGAATCATCGAATCTTTGAACGCACCTTGCGCTCCTTGGTATTCCGAGGAGCATGCCTGTTTGAGTGTCATGAAATTCTCAACCTAACGAGTC-TTTGCGGG----CT-CGGTAGGCTTGGACT--TGGAGGTT-CTTGTCGGC-------CTAACGG----TCGGCTCCTCTTAAATGCATTAGCTCGGTTCCTTGCGGATCGGCTCACGGTGTGATAATTGTCTACGCCGCGACCGTTG--AAGCGTTTTGGCCGGCTTCTAA-TCGTCTCGTT-----GGAGACA-CTA-CTCTTTATGACCGGGAAAAGCTCAAATTTAAAATCTGGCGGTCTTTGGCCGTCCGAGTTGTAGTCTGGAGAAGTGCTTTCCGCGCTGGACCGTGTATAAGTCTCTTGGAACAGAGCGTCATAGAGGGTGAGAATCCCGTCTTTGACACGGACTACCAGTGCTTTGTGATGCGCTCTCAAAGAGTCGAGTTGTTTGGGAATGCAGCTCAAAATGGGTGGTAAATTCCATCTAAAGCTAAATATTGGCGAGAGACCGATAGCGAACAAGTACCGTGAGGGAAAGATGAAAAGCACTTTGGAAAGAGAGTTAAACAGTACGTGAAATTGCTGAAAGGGAAACACTTGAAGTCAGTCGCGTTGGCCGGAACTCAGCCTTGC--TTTCGCTTGGTGCACTTTCCGGTTGACGGGCCAGCATCGATTTCGGCCGGCGGAAAAGGGTTGGAGAAATGTGGCACCCTCGGGTGTGTTATAGTCTCTAGTCGCATACGTCGGTTGGGATCGAGGATCGCAGCGCGCCGCAAGGCAGGGG-TTCGCCCACTTTCGCGCTTAGGATGCTGGCATAATGGCTTTAAATGACCCGTCTTGAAACACGGACCAAGGAGTCTAACATGCCTGCGAGTGTTTGGGTGGAAAACCCGAGCGCGTAATGAAAGTGAAAGTTGAGACCTCTGTCGTGGAGGGCATCGACGCCCGGACCTGACGTTCTCTGACGGATCCGCGGTAGAGCATGTATGTTGGGACCCGAAAGATGGTGAACTATGCCTGAATAGGGTGAAGCCAGAGGAAACTCTGGTGGAGGCTCGTAGCGATTCTGACGTGCAAATCGATCGTCAAATTTGGGTATAGGGGCG-AAAGACTAATCGAAC-CAT-CTAGTAGCT-GGTTTCTCCCTCATGTCCTGCATCTCTGTCGGCACTCTGTCGGCTCCTGTTATCGAGTTCTTGGAGGAGTGGGGTCTAGAATCGTTGGAAGAGAATGCTCACGCGTCAACACCTTGCACAAAGGTGTTCGTCAACGGTGTCTGGATGGGTGTTCATCGAGACCCAGTCAGTCTCGTCAAGACCCTCAGGAAGCTACGTCGCAAGGACGACATCAACTGCGAAGTGTCCGTAGTCCGTGACATCCGCGAGCGCGAGCTTCGTCTCTACACGGACGCTGGACGTGTCTGCCGACCCCTCTTCATCGTCGAGAACCAGCAGCTTCTTGTTCAGAAGAAGCATATCGAGAACCTGCTCCGCGGCAAGGAGGATTCCGAGTTCACGTACACTTGGGACAATCTCATCAAGGAGGGTGTCATCGAACTGCTGGATGCCGAGGAAGAGGAGACCGT-GATGATCTGCATGACCCCCGAAGATCTGGAGAACTCGCGACT----GCAGCTCAC------AAATCAACA------ACCTGAGGAGAACGAGGACCCCTCTGCTCGTCTCAA-GGCGCCGACCGTCGCGCATACATGGACACACTGCGAGATCCATCCAAGTATGATCTTAG--GTGTTTGTGCAAGTATCATTCCTTTTGCTCATCATAGCCGATGGTACTGGAGAGATAGAGGCTGGTAACTGCAAGGATGGCCAGACCCGCGAGCACGCTCTCCTCGCCTTCACCCTTGGTGTTAGGCAGCTCATTGTCGCCGTCAACAAGATGGACACCACCAAGGAGTGGTCCGAGGACCGTTTCCAGGAAATCGTCAAGGAGACGTCCACCTTCATCAAGAAGGTCGGATACAACCCCAAGGCCGTTGCGTTCGTTCCCATCTCTGGCTGGCACGGTGACAACATGTTGGAGGAGTCCCCCAAGGCATGCCTTGGTACAAGGGCTGGACCAAGGAGACGAAGGCCGGTGTCGTCAAGGGCAAGAGTCTCCTCGATGCCATCGACGCCGTCGAGCCCCCCGTTCGTCCTTCCGACAAGCCCCTCCG
>Daedaleopsis_hainanensis_KU892435_KU892462_KU892495_KX838441
C-TTCCGAGGCATGTGCACGCCCTGCTCATTCCACTC-TACACCTGTGCACTTACTGTGGGTCTC-AGGCGAGCGTCGGTCGCTTCAC-GGCGT-CGTCG-TTCAAC-TGGGCTCACGTTTTA-CTACAAACTATT-AAAGTATCAGAATGTCTATT--GCGAATTAACGCATTTAT-ATACAACTTTCAGCAACGGATCTCTTGGCTCTCGCATCGATGAAGAACGCAGCGAAATGCGATAAGTAATGTGAATTGCAGAATTCAGTGAATCATCGAATCTTTGAACGCACCTTGCGCTCCTTGGTATTCCGAGGAGCATGCCTGTTTGAGTGTCATGAAATTCTCAACCTAACGAGTC-TTTGCGGG----CT-CGGTAGGCTTGGACT--TGGAGGTT-CTTGTCGGC-------CTAACGG----TCGGCTCCTCTTAAATGCATTAGCTCGGTTCCTTGCGGATCGGCTCACGGTGTGATAATTGTCTACGCCGCGACCGTTG--AAGCGTTTTGGCCGGCTTCTAA-TGGTCTCGTT-----GGAGACA-CTA-CTCTTTATGACCGGGAAAAGCTCAAATTTAAAATCTGGCGGTCTTTGGCCGTCCGAGTTGTAGTCTGGAGAAGTGCTTTCCGCGCTGGACCGTGTATAAGTCTCTTGGAACAGAGCGTCATAGAGGGTGAGAATCCCGTCTTTGACACGGACTACCAGTGCTTTGTGATGCGCTCTCAAGGAGTCGAGTTGTTTGGGAATGCAGCTCAAAATGGGTGGTAAATTCCATCTAAAGCTAAATATTGGCGAGAGACCGATAGCGAACAAGTACCGTGAGGGAAAGATGAAAAGCACTTTGGAAAGAGAGTTAAACAGTACGTGAAATTGCTGAAAGGGAAACACTTGAAGTCAGTCGCGTTGGCCGGAACTCAGCCTTGC--TTTCGCTTGGTGCACTTTCCGGTTGACGGGCCAGCATCGATTTCGACCGGCGGAAAAGGGTTGGAGAAATGTGGCACCCTCGGGTGTGTTATAGTCTCTAGTCGCATACGTCGGTTGGGATCGAGGATCGCAGCGCGCCGCAAGGCAGGGG-TTCGCCCACTTTCGCGCTTAGGATGCTGGCATAATGGCTTTAAATGACCCGTCTTGAAACACGGACCAAGGAGTCTAACATGCCTGCGAGTGTTTGGGTGGAAAACCCGAGCGCGTAATGAAAGTGAAAGTTGAGACCTCTGTCGTGGAGGGCATCGACGCCCGGACCTGACGTTCTCTGACGGATCCGCGGTAGAGCATGTATGTTGGGACCCGAAAGATGGTGAACTATGCCTGAATAGGGTGAAGCCAGAGGAAACTCTGGTGGAGGCTCGTAGCGATTCTGACGTGCAAATCGATCGTCAAATTTGGGTATAGGGGCG-AAAGACTAATCGAAC-CAT-CTAGTAGCT-GGTTTTTCCCTCATGTCCTGCATCTCTGTCGGCACTTTGTCGGCCCCTGTCATCGAGTTCTTGGAGGAGTGGGGTCTGGAGTCGTTGGAAGAGAATGCTCACGCATCAACACCTTGCACAAAGGTGTTCGTCAACGGTGTCTGGATGGGTGTTCATCGAGACCCAGTCAGTCTCGTCAAGACCCTCAGGAAGCTACGTCGCAAGGACGACATCAACTGCGAAGTGTCAGTGGTCCGTGACATCCGCGAGCGCGAGCTTCGTCTCTACACGGACGCTGGACGTGTCTGCCGACCCCTCTTCATCGTCGAGAATCAGCAGCTTCTTGTTCAGAAGAAGCATATCGAGAACCTGCTCCGCGGCAAGGAGGATTCCGAATTCACTTACACTTGGGACAATCTCATCAAGGAGGGTGTCATCGAGCTGCTGGATGCCGAGGAAGAGGAGACCGT-GATGATCTGCATGACCCCCGAAGATCTGGAGAACTCGCGACT----GCAGCTCAC------AAATCAACA------ACCTGAGGAGAACGAGGACCCCTCTGCTCGTCTCAA-GGCGCCGACCGTCGCGCATACATGGACACACTGCGAGATCCATCCAAGTATGATCTTAG--GTGTTTGTGCAAGTATCATTCCTTTTCCTCATAATCGCCGGTGGTACCGGTGAGTTCGAGGCTGGTATCTCCAAGGATGGCCAGACCCGCGAGCACGCTCTCCTCGCCTTCACCCTTGGTGTTAGGCAGCTCATCGTCGCCGTCAACAAGATGGACACCACCAAGGAGTGGTCCGAGGACCGTTTCATGGAAATCGTCAAGGAGACGTCCACCTTCATCAAGAAGGTCGGATACAACCCCAAGGCTGTTGCGTTCGTTCCCATCTCTGGCTGGCACGGTGACAACATGTTGGAGGAGTCCCCCAAGGCATGCCTTGGTACAAGGGCTGGACCAAGGAGACCAAGGCCGGTGTGGTCAAGGGCAAGACTCTCCTCGACGCCATCGACGCCATCGAGCCCCCCGTTCGTCCTTCCGACAAGCCCCTCCG
>Daedaleopsis_nitida_KR108007_
C-TTCCGAGGCATGTGCACGCCCTGCTCATTCCACTC-TACACCTGTGCACTCACTGTGGGCTTC-AGGCGAGCGTC-GTCGCTTCGC-GGCGT-CGACG-TTCAAC-TGGGCTCACGTTTTA-CTACAAACTATT-AAAGTATCAGAATGTTTATT--GCGAAGTAACGCATCTAT-ATACAACTTTCAGCAACGGATCTCTTGGCTCTCGCATCGATGAAGAACGCAGCGAAATGCGATAAGTAATGTGAATTGCAGAATTCAGTGAATCATCGAATCTTTGAACGCACCTTGCGCTCCTTGGTATTCCGAGGAGCATGCCTGTTTGAGTGTCATGAAATTCTCAACCTAACGAGTC-TTTGCGGG----CT-CGATAGGATTGGACT--TGGAGGTT-ATTGTCGGC-------CTAGCGG----TCGGCTCCTCTCAAATGCATTAGCTCGGTTCTCTGCGGATCGGCTCACGGTGTGATAATTGTCTACGCCGCGACCGTTG--AAGCGTTTTGGCCGGCTTCTAA-TAGTCTCGTT-----AGAGACA-GTA-CAC-TTATGACC---------------------------------------------------------------------------------------------------------------------------------------------------------------------------------------------------------------------------------------------------------------------------------------------------------------------------------------------------------------------------------------------------------------------------------------------------------------------------------------------------------------------------------------------------------------------------------------------------------------------------------------------------------------------------------------------------------------------------------------------------------------------------------------------------------------------------------------------------------------------------------------------------------------------------------------------------------------------------------------------------------------------------------------------------------------------------------------------------------------------------------------------------------------------------------------------------------------------------------------------------------------------------------------------------------------------------------------------------------------------------------------------------------------------------------------------------------------------------------------------------------------------------------------------------------------------------------------------------------------------------------------------------------------------------------------------------------------------------------------------------------------------------------------------------------------------------------------------------------------------------------------------------------------------------------------------------------------------------------------------------
>Daedaleopsis_nitida_MH857583_MH869128_
C-TTCCGAGGCATGTGCACGCCCTGCTCATTCCACTC-TACACCTGTGCACTCACTGTGGGTTTC-AGGCGAGCGTC-GTCGCTTCGC-GGCGT-CGACG-TTCAAC-TGGGCTCACGTTTTA-CTACAAACTATT-AAAGTATCAGAATGTTTATT--GCGAAGTAACGCATCTAT-ATACAACTTTCAGCAACGGATCTCTTGGCTCTCGCATCGATGAAGAACGCAGCGAAATGCGATAAGTAATGTGAATTGCAGAATTCAGTGAATCATCGAATCTTTGAACGCACCTTGCGCTCCTTGGTATTCCGAGGAGCATGCCTGTTTGAGTGTCATGAAATTCTCAACCTAACGAGTC-TTTGCGGG----CT-CGATAGGATTGGACT--TGGAGGTT-ATTGTCGGC-------CTAGCGG----TCGGCTCCTCTCAAATGCATTAGCTCGGTTCTCTGCGGATCGGCTCACGGTGTGATAATTGTCTACGCCGCGACCGTTG--AAGCGTTTTGGCCGGCTTCTAA-TAGTCTCGTT-----AGAGACA-GTA-CAC-TTATGACCGGGAAAAGCTCAAATTTAAAATCTGGCGGTCTTTGGCCGTCCGAGTTGTAGTCTGGAGAAGTGCTTTCCGCGCTGGACCGTGTATAAGTCTCTTGGAACAGAGCGTCATAGAGGGTGAGAATCCCGTCTTTGACACGGACTACCAGTGCTTTGTGATGCGCTCTCAAAGAGTCGAGTTGTTTGGGAATGCAGCTCAAAATGGGTGGTAAATTCCATCTAAAGCTAAATATTGGCGAGAGACCGATAGCGAACAAGTACCGTGAGGGAAAGATGAAAAGCACTTTGGAAAGAGAGTTAAACAGTACGTGAAATTGCTGAAAGGGAAACGCTTGAAGTCAGTCGCGTCTGCCGGAACTCAGCCTTGC-TTTTCGCTTGGTGCACTTTCCGGTTGACGGGCCAGCATCGATTTTGACCGACGGAAAAGGGCTGGAGAAATGTGGCACCTTCGGGTGTGTTATAGTCTTCGGTCGCATACGTCAGTTGGGATCGAGGATCGCAGCGCGCCGCAAGGCAGGGG-TTCGCCCACTTTCGCGCTTAGGATGCTGGCATAATGGCTTTAAACGACCCGTCTTGAAACACGGACCAAGGAGTCTAACATGCCTGCGAGTGTTTGGGTGGAAAACCCGAGCGCGTAATGAAAGTGAAAGTTGAGACCTCTGTCGTGGAGGGCATCGACGCCCGGACCTGACGTTCTCTGACGGATCCGCGGTAGAGCATGTATGTTGGGACCCGAAAGATGGTGAACTATGCCTGAATAGGGTGAAGCCAGAGGAAACTCTGGTGGAGGCTCGTAGCGATTCTGACGTGCAAATCGATCGTCAAATTTGGGTATAGGGGCG-AAAGACTAATCGAACTCATCCTAGTAGCTGGGTT---------------------------------------------------------------------------------------------------------------------------------------------------------------------------------------------------------------------------------------------------------------------------------------------------------------------------------------------------------------------------------------------------------------------------------------------------------------------------------------------------------------------------------------------------------------------------------------------------------------------------------------------------------------------------------------------------------------------------------------------------------------------------------------------------------------------------------------------------------------------------------------------------------------------------------------------------------------------------------------------------------------------------------------------------------------------------------------
>Daedaleopsis_nitida_PV108787_
C-TTCCGAGGCATGTGCACGCCCTGCTCATTCCACTC-TACACCTGTGCACTCACTGTGGGCTTC-AGGCGAGCGTC-GTCGCTTCGC-GGCGT-CGACG-TTCAAC-TGGGCTCACGTTTTA-CTACAAACTATT-AAAGTATCAGAATGTTTATT--GCGAAGTAACGCATCTAT-ATACAACTTTCAGCAACGGATCTCTTGGCTCTCGCATCGATGAAGAACGCAGCGAAATGCGATAAGTAATGTGAATTGCAGAATTCAGTGAATCATCGAATCTTTGAACGCACCTTGCGCTCCTTGGTATTCCGAGGAGCATGCCTGTTTGAGTGTCATGAAATTCTCAACCTAACGAGTC-TTTGCGGG----CT-CGATAGGATTGGACT--TGGAGGTT-ATTGTCGGC-------CTAGCGG----TCGGCTCCTCTCAAATGCATTAGCTCGGTTCTCTGCGGATCGGCTCACGGTGTGATAATTGTCTACGCCGCGACCGTTG--AAGCGTTTTGGCCGGCTTCTAA-TAGTCTCGTT-----AGAGACA-GTA-CAC-TTATGACC---------------------------------------------------------------------------------------------------------------------------------------------------------------------------------------------------------------------------------------------------------------------------------------------------------------------------------------------------------------------------------------------------------------------------------------------------------------------------------------------------------------------------------------------------------------------------------------------------------------------------------------------------------------------------------------------------------------------------------------------------------------------------------------------------------------------------------------------------------------------------------------------------------------------------------------------------------------------------------------------------------------------------------------------------------------------------------------------------------------------------------------------------------------------------------------------------------------------------------------------------------------------------------------------------------------------------------------------------------------------------------------------------------------------------------------------------------------------------------------------------------------------------------------------------------------------------------------------------------------------------------------------------------------------------------------------------------------------------------------------------------------------------------------------------------------------------------------------------------------------------------------------------------------------------------------------------------------------------------------------------
>Daedaleopsis_purpurea_KU892442_KU892475_KU892498_KX838438
C-TTCCGAGGCATGTGCACGCCCCGCTCATTCCACTC-TACACCTGTGCACTTACTGTGGGTCTC-AGGCGAGCGTCGGTCGCTTCGC-GGCGTCCGTCGTTTCAAC-TGGGCTCACGTTTTA-CTACAAACTATT-GAAGTATCAGAATGTCTATT--GCGAATTAACGCATTTAT-ATACAACTTTCAGCAACGGATCTCTTGGCTCTCGCATCGATGAAGAACGCAGCGAAATGCGATAAGTAATGTGAATTGCAGAATTCAGTGAATCATCGAATCTTTGAACGCACCTTGCGCTCCTTGGTATTCCGAGGAGCATGCCTGTTTGAGTGTCATGAAATTCTCAACCTAACGAGTC-TTTGCGGG----CT-CGGTAGGCTTGGACT--TGGAGGTT-CTTGTCGGC-------CTAACGG----TCGGCTCCTCTTAAATGCATTAGCTCGGTTCGTTGCGGATCGGCTCACGGTGTGATAATTGTCTACGCCGCGACCGTTG--AAGCGTTTTGGCCGGCTTCTAA-TCGTCTCGCT-----AGAGACA-CTA-CTCTTTATGACCGGGAAAAGCTCAAATTTAAAATCTGGCGGTCTTTGGCCGTCCGAGTTGTAGTCTGGAGAAGTGCTTTCCGCGCTGGACCGTGTATAAGTCTCTTGGAACAGAGCGTCGTAGAGGGTGAGAATCCCGTCTTTGACACGGACTACCAGTGCTTTGTGATGCGCTCTCAAAGAGTCGAGTTGTTTGGGAATGCAGCTCAAAATGGGTGGTAAATTCCATCTAAAGCTAAATATTGGCGAGAGACCGATAGCGAACAAGTACCGTGAGGGAAAGATGAAAAGCACTTTGGAAAGAGAGTTAAACAGTACGTGAAATTGCTGAAAGGGAAACACTTGAAGTCAGTCGCGTTGGCCGGAACTCAGCCTTGC--TTTCGCTTGGTGCACTTTCCGGTTGACGGGCCAGCATCGATTTCGACCGGCGGAAAAGGGTTGGAGAAATGTGGCACCCTCGGGTGTGTTATAGTCTCCAGTCGCATACGTCGGTCGGGATCGAGGATCGCAGCGCGCCGCAAGGCAGGGG-TTCGCCCACTTTCGCGCTTAGGATGCTGGCATAATGGCTTTAAATGACCCGTCTTGAAACACGGACCAAGGAGTCTAACATGCCTGCGAGTGTTTGGGTGGAAAACCCGAGCGCGTAATGAAAGTGAAAGTTGAGACCTCTGTCGTGGAGGGCATCGACGCCCGGACCTGACGTTCTCTGACGGCTCCGCGGTAGAGCATGTATGTTGGGACCCGAAAGATGGTGAACTATGCCTGAATAGGGTGAAGCCAGAGGAAACTCTGGTGGAGGCTCGTAGCGATTCTGACGTGCAAATCGATCGTCAAATTTGGGTATAGGGGCG-AAAGACTAATCGAAC-CAT-CTAGTAGCT-GGTTTTTCCCTCATGTCCTGCATCTCTGTCGGCACTCTGTCGGCCCCTGTCATCGAGTTCTTGGAGGAGTGGGGTCTGGAATCGTTGGAAGAGAATGCTCACGCGTCAACACCTTGCACAAAGGTGTTCGTCAATGGTGTCTGGATGGGTGTCCATCGAGACCCGGTCAGTCTCGTCAAGACCCTCAGGAAGCTACGTCGCAAGGACGACATCAACTGCGAAGTGTCGGTGGTCCGTGACATCCGCGAGCGCGAGCTTCGTCTTTACACGGACGCTGGACGTGTCTGCCGACCCCTCTTCATCGTCGAGAACCAGCAGCTTCTTGTTCAGAAGAAGCATATCGAGAACCTGCTCCGCGGCAAGGAGGATTCCGAATTCACCTACACTTGGGACAATCTCATCAAGGAGGGTGTCATCGAGTTGCTGGATGCCGAGGAAGAGGAGACCGT-GATGATCTGCATGACCCCCGAAGATCTGGAGAACTCGCGACT----GCAGCTGAC------AAATCAACA------ACCTGAGGAGAACGAGGACCCCTCTGCTCGTCTCAA-GGCGCCGACCGTCGCGCATACATGGACACACTGCGAGATCCATCCAAGTATGATCTTAG--GTGTTTGTGCGAGTATCATCCCTTT--CTCATCATCGCCGGTGGTACCGGTGAGTTCGAGGCTGGTATCTCCAAGGATGGCCAGACTCGCGAGCACGCTCTCCTCGCCTTCACCCTTGGTGTTAGGCAGCTCATCGTCGCCGTCAACAAGATGGACACCACCAAGGAGTGGTCCGAGGACCGTTTCATGGAAATCGTCAAGGAGACGTCCACCTTCATCAAGAAGGTCGGATACAACCCCAAGGCCGTTGCGTTCGTTCCCATCTCTGGCTGGCACGGTGACAACATGTTGGAGGAGTCCCCCAAGGCATGCCTTGGTACAAGGGCTGGACCAAGGAGACGAAGGCCGGTGTGGTCAAGGGCAAGACTCTCCTCGACGCCATCGACGCCATCGAGCCCCCCGTTCGTCCTTCCGACAAGCCCCTCCG
>Daedaleopsis_septentrionalis_HG973499_HG973516_HG973507
C-TTCCGAGGCATGTGCACGCCCTGCTCATTCCACTC-TACACCTGTGCACTTACTGTGGGTCTC-AGGCGAGCGTCGGTCGCTTCGC-GGCGT-CGTCG-TTCAAC-TGGGCTCACGTTTTA-CTACAAACTATT-AAAGTATCAGAATGTCTATT--GCGAATTAACGCATTTAT-ATACAACTTTCAGCAACGGATCTCTTGGCTCTCGCATCGATGAAGAACGCAGCGAAATGCGATAAGTAATGTGAATTGCAGAATTCAGTGAATCATCGAATCTTTGAACGCACCTTGCGCTCCTTGGTATTCCGAGGAGCATGCCTGTTTGAGTGTCATGAAATTCTCAACCTAACGAGTC-TTTGCGGG----CT-CGGTAGGCTTGGACT--TGGAGGTT-CTTGTCGGC-------CTGACGG----TCGGCTCCTCTTAAATGCATTAGCTCGGTTCCTTGCGGATCGGCTCACGGTGTGATAATTGTCTACGCCGCGACCGTTG--AAGCGTTTTGACCGGCTTCTAA-TCGTCTCGCT-----AGAGACA-CTA-CTCTTTATGACC------------------------------------------------------------------------------------------------------------------------------------------------------------------------------------------------------------------------------------------------------------------------------------------------------------------------------------------------------------------------------------------------------------------------------------------------------------------------------------------------------------------------------------------------------------------------------------------------------------------------------------------------------------------------------------------------------------------------------------------------------------------------------------------------------------------------------------------------------------------------------------------------------------TTTCCCTCATGTCCTGCATCTCTGTCGGCACTCTGTCGGCCCCTGTCATCGAGTTCTTGGAGGAGTGGGGTCTGGAATCGTTGGAAGAGAATGCTCACGCNTCAACACCTTGCACAAAGGTGTTCGTCAACGGTGTCTGGATGGGTGTTCATCGAGACCCAGTCAGTCTCGTCAAGACCCTCAGGAAGCTACGTCGCAAGGACGACATCAACTGCGAAGTGTCAGTGGTCCGTGACATCCGCGAGCGCGAGCTTCGTCTCTACACGGACGCTGGACGTGTCTGTAGACCCCTCTTCATCGTCGAGAATCAGCAGCTTCTTGTTCAGAAGAAGCATATCGAGAACCTGCTCCGTGGCAAGGAGGATTCCGAATTCACCTACACTTGGGACAATCTTATCAAGGAGGGTGTCATCGAGCTGCTGGATGCCGAGGAAGAGGAGACCGT-GATGATATGCATGACCCCCGAAGATCTGGAGAACTCGCGACT----GCAGCTTAC------AAATCAACA------ACCCGAGGAGAACGAGGACCCTTCTGCCCGTCTCAA-GGCGCCGACCGTCGCGCATACATGGACACATTGCGAGATCCATCCAAGTATGATCTTAG--GTGTTTGTGCAAGTATCATTCCTTT------TCATCGCCGGTGGTACCGGTGAGTTCGAGGCTGGTATCTCCAAGGATGGCCAGACCCGCGAGCACGCTCTCCTCGCCTTCACCCTTGGTGTTAGGCAGCTCATCGTCGCCGTCAACAAGATGGACACCACCAAGGAGTGGTCCGAGGACCGTTTCCAGGAAATCGTCAAGGAGACGTCCACCTTCATCAAGAAGGTCGGATACAACCCCAAGGCCGTTGCGTTCGTTCCCATCTCTGGCTGGCACGGTGACAACATGTTGGAGGAGTCCCCCAAGGCATGCCTTGGTACAAGGGCTGGACCAAGGAGACGAAGGCCGGTGTGGTCAAGGGCAAGACTCTCCTCGATGCCATCGACGCCATCGAGCCCCCCGTTCGTCCTTCCGACAAGCCCCTCCG
>Daedaleopsis_septentrionalis_KU892443_KU892473_
C-TTCCGAGGCATGTGCACGCCCTGCTCATTCCACTC-TACACCTGTGCACTTACTGTGGGTCTC-AGGCGAGCGTCGGTCGCTTCGC-GGCGT-CGTCG-TTCAAC-TGGGCTCACGTTTTA-CTACAAACTATT-AAAGTATCAGAATGTCTATT--GCGAATTAACGCATTTAT-ATACAACTTTCAGCAACGGATCTCTTGGCTCTCGCATCGATGAAGAACGCAGCGAAATGCGATAAGTAATGTGAATTGCAGAATTCAGTGAATCATCGAATCTTTGAACGCACCTTGCGCTCCTTGGTATTCCGAGGAGCATGCCTGTTTGAGTGTCATGAAATTCTCAACCTAACGAGTC-TTTGCGGG----CT-CGGTAGGCTTGGACT--TGGAGGTT-CTTGTCGGC-------CTGACGG----TCGGCTCCTCTTAAATGCATTAGCTCGGTTCCTTGCGGATCGGCTCACGGTGTGATAATTGTCTACGCCGCGACCGTTG--AAGCGTTTTGACCGGCTTCTAA-TCGTCTCGCT-----AGAGACA-CTA-CTCTTTATGACCGGGAAAAGCTCAAATTTAAAATCTGGCGGTCTTTGGCCGTCCGAGTTGTAGTCTGGAGAAGTGCTTTCCGCGCTGGACCGTGTATAAGTCTCTTGGAACAGAGCGTCATAGAGGGTGAGAATCCCGTCTTTGACACGGACTACCAGTGCTTTGTGATGCGCTCTCAAAGAGTCGAGTTGTTTGGGAATGCAGCTCAAAATGGGTGGTAAATTCCATCTAAAGCTAAATATTGGCGAGAGACCGATAGCGAACAAGTACCGTGAGGGAAAGATGAAAAGCACTTTGGAAAGAGAGTTAAACAGTACGTGAAATTGCTGAAAGGGAAACACTTGAAGTCAGTCGCGTTGGCCGGAACTCAGCCTTGC--TTTCGCTTGGTGCACTTTCCGGTTGACGGGCCAGCATCGATTTCGACCGGCGGAAAAGGGTTGGAGAAATGTGGCACCCTCGGGTGTGTTATAGTCTCCAGTCGCATACGTCGGTCGGGATCGAGGATCGCAGCGCGCCGCAAGGCAGGGG-TTCGCCCACTTTCGCGCTTAGGATGCTGGCATAATGGCTTTAAATGACCCGTCTTGAAACACGGACCAAGGAGTCTAACATGCCTGCGAGTGTTTGGGTGGAAAACCCGAGCGCGTAATGAAAGTGAAAGTTGAGACCTCTGTCGTGGAGGGCATCGACGCCCGGACCTGACGTTCTCTGACGGATCCGCGGTAGAGCATGTATGTTGGGACCCGAAAGATGGTGAACTATGCCTGAATAGGGTGAAGCCAGAGGAAACTCTGGTGGAGGCTCGTAGCGATTCTGACGTGCAAATCGATCGTCAAATTTGGGTATAGGGGCG-AAAGACTAATCGAAC-CAT-CTAGTAGCT-GGTT---------------------------------------------------------------------------------------------------------------------------------------------------------------------------------------------------------------------------------------------------------------------------------------------------------------------------------------------------------------------------------------------------------------------------------------------------------------------------------------------------------------------------------------------------------------------------------------------------------------------------------------------------------------------------------------------------------------------------------------------------------------------------------------------------------------------------------------------------------------------------------------------------------------------------------------------------------------------------------------------------------------------------------------------------------------------------------------
>Daedaleopsis_sinensis_FJ627256_
C-TTCCGAGGCATGTGCACGCCCTGCTCATTCCACTC-TACACCTGTGCACTTACTGTGGGTCTC-AGGCGAGCGTCGGTCGCTTCGC-GGCGTCCGACG-TTCAAC-TGGGCTCACGTTTTA-CTACAAACTATT-AAAGTATCAGAATGTCTATT--GCGAATTAACGCATTTAT-ATACAACTTTCAGCAACGGATCTCTTGGCTCTCGCATCGATGAAGAACGCAGCGAAATGCGATAAGTAATGTGAATTGCAGAATTCAGTGAATCATCGAATCTTTGAACGCACCTTGCGCTCCTTGGTATTCCGAGGAGCATGCCTGTTTGAGTGTCATGAAATTCTCAACCTAACGAGTC-TTTGCGGG----CT-CGGTAGGCTTGGACT--TGGAGGTT-CTTGTCGGC-------CTAACGG----TCGGCTCCTCTTAAATGCATTAGCTCGGTTCCTTGCGGATCGGCTCACGGTGTGATAATTGTCTACGCCGCGACCGTTG--AAGCGTTTTGGCCGGCTTCTAA-TCGTCTCGTT-----AGAGACA-CTA-CTCTTTATGACC---------------------------------------------------------------------------------------------------------------------------------------------------------------------------------------------------------------------------------------------------------------------------------------------------------------------------------------------------------------------------------------------------------------------------------------------------------------------------------------------------------------------------------------------------------------------------------------------------------------------------------------------------------------------------------------------------------------------------------------------------------------------------------------------------------------------------------------------------------------------------------------------------------------------------------------------------------------------------------------------------------------------------------------------------------------------------------------------------------------------------------------------------------------------------------------------------------------------------------------------------------------------------------------------------------------------------------------------------------------------------------------------------------------------------------------------------------------------------------------------------------------------------------------------------------------------------------------------------------------------------------------------------------------------------------------------------------------------------------------------------------------------------------------------------------------------------------------------------------------------------------------------------------------------------------------------------------------------------------------------------
>Daedaleopsis_sinensis_KU892444_KU892446_KU892493_KX838420
C-TTCCGAGGCATGTGCACGCCCTGCTCATTCCACTC-TACACCTGTGCACTTACTGTGGGTCTC-AGGCGAGCGTCGGTCGCTTTGC-GGCGTCCGGCG-TTCAAC-TGGGCTCACGTTTTA-CTACAAACTATT-AAAGTATCAGAATGTCTATT--GCGAATTAACGCATTTAT-ATACAACTTTCAGCAACGGATCTCTTGGCTCTCGCATCGATGAAGAACGCAGCGAAATGCGATAAGTAATGTGAATTGCAGAATTCAGTGAATCATCGAATCTTTGAACGCACCTTGCGCTCCTTGGTATTCCGAGGAGCATGCCTGTTTGAGTGTCATGAAATTCTCAACCTAACGAGTC-TTTGCGGG----CT-CGGTAGGCTTGGACT--TGGAGGTT-CTTGTCGGC-------CTAACGG----TCGGCTCCTCTTAAATGCATTAGCTCGGTTCCTTGCGGATCGGCTCACGGTGTGATAATTGTCTACGCCGCGACCGTTG--AAGCGTTTTGGCCGGCTTCTAA-TCGTCTCGTT-----AGAGACA-CTA-CTCTTTATGACCGGGAAAAGCTCAAATTTAAAATCTGGCGGTCTTTGGCCGTCCGAGTTGTAGTCTGGAGAAGTGCTTTCCGCGCTGGACCGTGTATAAGTCTCTTGGAACAGAGCGTCATAGAGGGTGAGAATCCCGTCTTTGACACGGACTACCAGTGCTTTGTGATGCGCTCTCAAAGAGTCGAGTTGTTTGGGAATGCAGCTCAAAATGGGTGGTAAATTCCATCTAAAGCTAAATATTGGCGAGAGACCGATAGCGAACAAGTACCGTGAGGGAAAGATGAAAAGCACTTTGGAAAGAGAGTTAAACAGTACGTGAAATTGCTGAAAGGGAAACACTTGAAGTCAGTCGCGTTGGCCGGAACTCAGCCTTGC--TTTCGCTTGGTGCACTTTCCGGTTGACGGGCCAGCATCGATTTCGACCGGCGGAAAAGGGTTGGAGAAATGTGGCACCTTCGGGTGTGTTATAGTCTCTAGTCGCATACGTCGGTCGGGATCGAGGATCGCAGCGCGCCGCAAGGCAGGGG-TTCGCCCACTTTCGCGCTTAGGATGCTGGCATAATGGCTTTAAATGACCCGTCTTGAAACACGGACCAAGGAGTCTAACATGCCTGCGAGTGTTTGGGTGGAAAACCCGAGCGCGTAATGAAAGTGAAAGTTGAGACCTCTGTCGTGGAGGGCATCGACGCCCGGACCTGACGTTCTCTGACGGATCCGCGGTAGAGCATGTATGTTGGGACCCGAAAGATGGTGAACTATGCCTGAATAGGGTGAAGCCAGAGGAAACTCTGGTGGAGGCTCGTAGCGATTCTGACGTGCAAATCGATCGTCAAATTTGGGTATAGGGGCG-AAAGACTAATCGAAC-CAT-CTAGTAGCT-GGTTTTTCCCTCATGTCCTGCATCTCGGTCGGCACTCTGTCGGCCCCTGTGATCGAGTTCTTGGAAGAGTGGGGTCTGGAATCCTTGGAAGAGAATGCTCACGCGTCAACACCTTGCACAAAGGTGTTCGTCAACGGTGTCTGGATGGGTGTTCATCGAGACCCAGTCAGTCTCGTCAAGACCCTCAGGAAGCTACGTCGCAAGGACGACATCAACTGCGAAGTATCAGTGGTCCGTGACATTCGCGAACGCGAGCTTCGTCTCTACACGGACGCTGGACGTGTTTGTCGACCCCTCTTCATCGTCGAGAATCAGCAGCTTCTTGTTCAGAAGAAGCATATCGAGAATCTGCTACGCGGCAAGGAGGATACCGAATTCACCTACACTTGGGACAATCTCATCAAGGAGGGTGTTATCGAGCTGCTGGATGCCGAGGAAGAGGAGACCGT-GATGATCTGCATGACCCCCGAAGATCTGGAGAACTCGCGACT----GCAACTCAC------AAATCAACA------ACCTGAGGAGAACGAGGATCCCTCTGCTCGTCTCAA-AGCGCCGACCGTCGCGCATACTTGGACACACTGCGAGATCCATCCAAGTATGATCTTAG--GTGTTTGTGCAAGTATCATTCCTTTTCCTCATCATCGCCGGTGGTACCGGTGAGTTCGAGGCTGGTATCTCCAAGGATGGCCAGACCCGCGAGCACGCTCTCCTCGCCTTCACCCTCGGTGTTAGGCAGCTCATCGTCGCCGTCAACAAGATGGACACCACCAAGGAGTGGTCTGAGGACCGTTTCAGCGAAATCGTCAAGGAGACGTCCACCTTCATCAAGAAGGTCGGATACAACCCCAAGGCCGTTGCGTTCGTTCCCATCTCTGGCTGGCACGGTGACAACATGTTGGAGGAGTCCCCCAAGGCATGCCTTGGTACAAGGGCTGGACCAAGGAGACGAAGGCCGGTGTGGTCAAGGGCAAGACTCTCCTCGATGCCATCGATGCTATCGAGCCCCCCGTTCGTCCTTCCGACAAGCCCCTCCG
>Daedaleopsis_tricolor_KU892432_KU892470_KU892501_KX838422
C-TTCCGAGGCATGTGCACGCCCTGCTCATTCCACTC-TACACCTGTGCACTTACTGTGGGTCTC-AGGCGAGCGTCGGTCGCTTCGC-GGCGT-CGTCG-TTCAAC-TGGGCTCACGTTTTA-CTACAAACTATT-AAAGTATCAGAATGTCTACT--GCGAATTAACGCATTTAA-ATACAACTTTCAGCAACGGATCTCTTGGCTCTCGCATCGATGAAGAACGCAGCGAAATGCGATAAGTAATGTGAATTGCAGAATTCAGTGAATCATCGAATCTTTGAACGCACCTTGCGCTCCTTGGTATTCCGAGGAGCATGCCTGTTTGAGTGTCATGAAATTCTCAACCTAACGAGTC-TTTGCGGG----CT-CGGTAGGCTTGGACT--TGGAGGTT-CTTGTCGGC-------CTAACGG----TCGGCTCCTCTTAAATGCATTAGCTCGGTTCCTTGCGGATCGGCTCACGGTGTGATAATTGTCTACGCCGCGACCGTTG--AAGCGTTTTGACCGGCTTCTAA-TCGTCTCGCT-----GGAGACA-CTA-CTCTTTATGACCGGGAAAAGCTCAAATTTAAAATCTGGCGGTCTTTGGCCGTCCGAGTTGTAGTCTGGAGAAGTGCTTTCCGCGCTGGACCGTGTATAAGTCTCTTGGAACAGAGCGTCATAGAGGGTGAGAATCCCGTCTTTGACACGGACTACCAGTGCTTTGTGATGCGCTCTCAAAGAGTCGAGTTGTTTGGGAATGCAGCTCAAAATGGGTGGTAAATTCCATCTAAAGCTAAATATTGGCGAGAGACCGATAGCGAACAAGTACCGTGAGGGAAAGATGAAAAGCACTTTGGAAAGAGAGTTAAACAGTACGTGAAATTGCTGAAAGGGAAACACTTGAAGTCAGTCGCGTTGGCCGGAACTCAGCCTTGC--TTTCGCTTGGTGCACTTTCCGGTTGACGGGCCAGCATCGATTTCGACCGGCGGAAAAGGGTTGGAGAAATGTGGCACCCTCGGGTGTGTTATAGTCTCTAGTCGCATACGTCGGTCGGGATCGAGGATCGCAGCGCGCCGCAAGGCAGGGG-TTCGCCCACTTTCGCGCTTAGGATGCTGGCATAATGGCTTTAAATGACCCGTCTTGAAACACGGACCAAGGAGTCTAACATGCCTGCGAGTGTTTGGGTGGAAAACCCGAGCGCGTAATGAAAGTGAAAGTTGAGACCTCTGTCGTGGAGGGCATCGACGCCCGGACCTGACGTTCTCTGACGGATCCGCGGTAGAGCATGTATGTTGGGACCCGAAAGATGGTGAACTATGCCTGAATAGGGTGAAGCCAGAGGAAACTCTGGTGGAGGCTCGTAGCGATTCTGACGTGCAAATCGATCGTCAAATTTGGGTATAGGGGCG-AAAGACTAATCGAAC-CAT-CTAGTAGCT-GGTTTTTCCCTCATGTCCTGCATCTCTGTCGGCACTCTGTCGGCCCCCGTCATCGAGTTCTTGGAGGAGTGGGGTCTGGAATCGTTGGAAGAGAATGCTCACGCGTCAACACCTTGCACAAAGGTGTTCGTCAACGGTGTCTGGATGGGTGTTCATCGAGACCCAGTTAGTCTCGTCAAGACTCTCAGGAAGCTGCGTCGCAAGGACGACATCAACTGCGAAGTGTCCGTGGTCCGTGACATCCGCGAGCGCGAGCTTCGTCTCTACACGGACGCTGGACGTGTCTGCCGACCCCTCTTCATTGTCGAGAACCAGCAGCTTCTTGTCCAGAAGAAGCATATCGAGAACCTGCTCCGCGGCAAGGAGGATTCCGAATTCACCTACACTTGGGACAATCTCATCAAGGAGGGTGTCATCGAGCTGCTGGATGCCGAGGAAGAGGAGACCGT-GATGATCTGCATGACCCCCGAAGATCTGGAGAGCTCGCGACT----GCAGCTGAC------AAATCAACA------ACCTGAGGAGAACGAGGACCCCTCTGCTCGTCTCAA-GGCGCCGACCGTCGCGCATACATGGACACACTGCGAGATCCATCCAAGTATGATCTTAG--GTGTTTGTGCGAGTATCATTCCTTTTCCTCATCATCGCCGGTGGTACCGGTGAGTTCGAGGCTGGTATCTCCAAGGATGGCCAGACCCGCGAGCACGCTCTCCTCGCCTTCACCCTTGGTGTTAGGCAGCTCATTGTCGCCGTCAACAAGATGGACACCACCAAGGAGTGGTCCGAGGACCGTTTCCAGGAAATCGTCAAGGAGACGTCCACCTTCATCAAGAAGGTCGGATACAACCCCAAGGCCGTTGCGTTCGTTCCCATCTCTGGCTGGCACGGTGACAACATGTTGGAGGAGTCCCCCAAGGCATGCCTTGGTACAAAGGCTGGACCAAGGAGACGAAGGCCGGTGTCGTCAAGGGCAAGACTCTCCTCGATGCCATCGACGCCATCGAGCCCCCCGTTCGTCCTTCCGACAAGCCCCTCCG
>Earliella_scabrosa_KC867365_KC867484_KX885085_KX838430
C-TTCCGAGGCATGTGCACGCCCTGCTCA-TCCACTCTTACCCCTGTGCACTTACTGTAGGCTTC-AGGTGCGCCGC-GGCTTTCAAC-GCCGT--GACGTTAC----TGGGTCTACGTTTTA-CTACCAACTAC--AAAGTATCAGAATGTGTATT--GCGATGTAACGCATCTAT-ATACAACTTTCAGCAACGGATCTCTTGGCTCTCGCATCGATGAAGAACGCAGCGAAATGCGATAAGTAATGTGAATTGCAGAATTCAGTGAATCATCGAATCTTTGAACGCACCTTGCGCTCCTTGGTATTCCGAGGAGCATGCCTGTTTGAGTGTCATGAAATTCTCAACTTA-CAAACC-TTTGCGGG-----T-TTGTAGGCTTGGACT--TGGAGGTT-TTTGTTGGC-----TTCTCGCAAG---TCGGCTCCTCTTAAATGCATTAGCCTGTTTCCTTGCGGATCGGCTCTCGGTGTGATAATTATCTGCGCCGCGACCG-TG--AAGCG-TTTGGCTGGCTTCTAA-TCGTCTCGCTCA---AGAGACA-G---CTTCTTATGACCGGGAAAAGCTCAAATTTAAAATCTGGCGGTCTTTGGCCGTCCGAGTTGTAGTCTGGAGAAGTGCTTTCCGCGCTGGACCGTGTATAAGTCTCTTGGAACAGAGCGTCATAGAGGGTGAGAATCCCGTCTTTGACACGGACTACCAGTGCTTTGTGATGCGCTCTCAAAGAGTCGAGTTGTTTGGGAATGCAGCTCTAAATGGGTGGTAAATTCCATCTAAAGCTAAATATTGGCGAGAGACCGATAGCGAACAAGTACCGTGAGGGAAAGATGAAAAGCACTTTGGAAAGAGAGTTAAACAGTACGTGAAATTGCTGAAAGGGAAACGATTGAAGTCAGTCRCGTCTGCCAGAACTCAGCCTTGC--TTTTGCTTGGTGCACTTTCTGGTAGACGGGCCAGCATCGATTTTGACCGTCGGACAAGGGCCAGGGAAATGTGGCACCTTCGGGTGTGTTATAGTCTCTGGTCGCATACGGCGGTTGGGATCGAGGACCGCAGCGCGCCGCAAGGCAGGGG-TTCGCCCACTTTCGCGCTTAGGATGCTGGCATAATGGCTTTAAACGACCCGTCTTGAAACACGGACCAAGGAGTCTAACATGCCTGCGAGTGTTTGGGTGGAAAACCCGAGCGCGTAATGAAAGTGAAAGTTGAGACCTCTGTCGTGGAGGGCATCGACGCCCGGACCTGACGTTCTCTGACGGATCCGCGGTAGAGCATGTATGTTGGGACCCGAAAGATGGTGAACTATGCCTGAATAGGGTGAAGCCAGAGGAAACTCTGGTGGAGGCTCGTAGCGATTCTGACGTGCAAATCGATCGTCAAATTTGGGTATAGGGGCG-AAAGACTAATCGAAC-CAT-CTAGTAGCT-GGTTTCTCCCTTATGTCTTGCATCTCTGTCGGTACACTTTCGGCACCCGTTATCGAGTTCCTGGAGGAGTGGGGACTGGAATCACTCGAGGAGAATGCCCACGCGTCCACCCCGTGTACGAAGGTGTTCGTCAACGGTGTGTGGATGGGTGTCCACCGAGATCCCGCCAGCCTCGTCAAGACGCTCAGGAAGCTCCGTCGGAAGGACGACATCAACTGCGAAGTGTCCGTCGTCCGTGACATTCGCGAGCGCGAGCTTCGTCTCTACACGGACGCTGGTCGTGTCTGCCGACCTCTCTTCATTGTGGAGAACCAGCAGCTGCTCGTGCAGAAGAGGCATATCGAGAATCTCGCTCGCGGAAAGGAGGATCCAACCTTCGAGTACAACTGGGACAGTCTCATCAAGGAGGGAGTCATCGAGTTGCTTGATGCCGAAGAAGAGGAGACCGT-GATGATCTGTATGACGCCGGAGGACTTGGAGAACTCGAGGTTGCAGGCTACGGGTGACGCCATGCATGA----------TGATGAGAACGACGATCCTTCTGCCCGCCTGAA-GGCACCTACCATGGCCCACACTTGGACGCACTGCGAGATCCACCCCAGCATGATCTTGG--GTGTGTGTGCGAGCATCATTCCGTTTCCTCATCATCGCCGGTGGTACCGGTGAGTTCGAGGCTGGTATCTCCAAGGACGGTCAAACTCGCGAGCACGCTCTCCTCGCCTTCACCCTCGGTGTCAGGCAGCTCATCGTCGCCGTCAACAAGATGGACACCACGAAGGAGTGGTCTGAGGACCGTTTCAACGAAATCGTCAAGGAGACGTCTACCTTCATCAAGAAGGTCGGTTACAACCCCAAGGCGGTCGCGTTCGTCCCCATCTCCGGCTGGCACGGTGACAACATGTTGGAGGAGTCCACCAAGGCATGCCGTGGTACAAGGGCTGGACCAAGGAGACTAAGGCCGGTGTCGTCAAGGGCAAGACCCTTCTCGATGCCATCGATGCCATCGAGCCCCCGGTCCGTCCCTCCGACAAGCCCCTCCG
>Fomes_fomentarius_KX885072_KX832056_
C-TTCCGAGGCATGTGCACGCCCTGCTCA-TCCACTC-TACACCTGTGCACTTACTGTGGGATTTCAGGTGC------GTCGCTTTGC-GGCGG-CGTCACT------TGGCCCCACGTTTTCTTTACAAACTATT-GAAGTAACAGAATGTTTATT----GATGTAACGCATCTATAATACAACTTTCAGCAACGGATCTCTTGGCTCTCGCATCGATGAAGAACGCAGCGAAATGCGATAAGTAATGTGAATTGCAGAATTCAGTGAATCATCGAATCTTTGAACGCACCTTGCGCTCCTTGGTATTCCGAGGAGCATGCCTGTTTGAGTGTCATGAAATTCTCAACCTA-TAAACC-TTTGCGGG-----T-TTGTAGGGTTGGCTTATTGGAGGCT-TTTGCTGGCCCTCGTTTGAG-------TCAGCTCCTCTCAAATGCATTAGCTTGGTTCCTTGCGGATCGGCTGTCGGTGTGATAA-TGTCTACGCCGCGACCG-TG--AAGCG-TTTGGAGAGCTTCTAA-TGGTCTCGTC-----AGAGACA-----GCTTTTATGAACGGGAAAAGCTCAAATTTAAAATCTGGCGGTCTTTGGCCGTCCGAGTTGTAGTCTGGAGAAGTGCTTTCCGCGCTGGACCGTGTATAAGTCTCTTGGAACAGAGCGTCATAGAGGGTGAGAATCCCGTCTTTGACACGGACTACCAGTGCTTTGTGATGCGCTCTCAAAGAGTCGAGTTGTTTGGGAATGCAGCTCAAAATGGGTGGTGAATTCCATCTAAAGCTAAATATTGGCGAGAGACCGATAGCGAACAAGTACCGTGAGGGAAAGATGAAAAGCACTTTGGAAAGAGAGTTAAACAGTACGTGAAATTGCTGAAAGGGAAACGCTTGAAGTCAGTCGCGTCGTCCGGAACTCAGCCTTGC--TTTCGCTTGGTGCACTTTCCGGTTGACGGGCCAGCATCGATTTTGACCGTCGGAAAAGGGCTGGAGTAATGTGGCACCTTCGGGTGTGTTATAGACTCTGGTCGCATACGGCGGTTGGGATCGAGGAACGCAGCGCGCCGCAAGGCAGGGG-TTCGCCCACTTTCGCGCTTAGGATGCTGGCATAATGGCTTTAAACGACCCGTCTTGAAACACGGACCAAGGAGTCTAACATACCTGCGAGTGTTTGGGTGGAAAACCCGAGCGCGTAATGAAAGTGAAAGTTGAGACCTCTGTCGTGGAGGGCATCGACGCCCGGACCTGACGTTCTCTGACGGATCCGCGGTAGAGCATGTATGTTGGGACCCGAAAGATGGTGAACTATGCCTGAATAGGGTGAAGCCAGAGGAAACTCTGGTGGAGGCTCGTAGCGATTCTGACGTGCAAATCGATCGTCAAATTTGGGTATAGGGGCG-AAAGACTAATCGAAC-CAT-CTAGTAGCT-GGTT---------------------------------------------------------------------------------------------------------------------------------------------------------------------------------------------------------------------------------------------------------------------------------------------------------------------------------------------------------------------------------------------------------------------------------------------------------------------------------------------------------------------------------------------------------------------------------------------------------------------------------------------------------------------------------------------------------------------------------------------------------------------------------------------------------------------------------------------------------------------------------------------------------------------------------------------------------------------------------------------------------------------------------------------------------------------------------------
>HTBM0521
C-TTCCGAGGCATGTGCACGCCCTGCTCA-TCCACTC-TACACCTGTGCACTTACTGTGGGTCTC-AGGCGAGCGTC-GTCGCTTCGC-GGCGT-CGGCG-TTCAAA-TGGGCTCACGTTTTA-CTACAAACTATT-GAAGTATCAGAATGTGTATT--GCGATGTAACGCATCTAT-ATACAACTTTCAGCAACGGATCTCTTGGCTCTCGCATCGATGAAGAACGCAGCGAAATGCGATAAGTAATGTGAATTGCAGAATTCAGTGAATCATCGAATCTTTGAACGCACCTTGCGCTCCTTGGTATTCCGAGGAGCATGCCTGTTTGAGTGTCATGAAATTCTCAACCTAACGAGTC-TTTGCGGG----CT-CGGTAGGATTGGACT--TGGAGGTT-CTTGTCGGC-----------------------------------------------------------------------------------------------------------------------------------------------------------------GGGAAAAGCTCAAATTTAAAATCTGGCGGTCTTTGGCCGTCCGAGTTGTAGTCTGGAGAAGTGCTTTCCGCGCTGGACCGTGTATAAGTCTCTTGGAACAGAGCGTCATAGAGGGTGAGAATCCCGTCTTTGACACGGACTACCAGTGCTTTGTGATGCGCTCTCAAAGAGTCGAGTTGTTTGGGAATGCAGCTCAAAATGGGTGGTAAATTCCATCTAAAGCTAAATATTGGCGAGAGACCGATAGCGAACAAGTACCGTGAGGGAAAGATGAAAAGCACTTTGGAAAGAGAGTTAAACAGTACGTGAAATTGCTGAAAGGGAAACGCTTGAAGTCAGTCGCGTCTGCCGGAACTCAGCCTTGC--TTTTGCTTGGTGCACTTTCCGGTTGACGGGCCAGCATCGATTTTGACCGACGGAAAAGGGCTGGGGAAATGTGGCACCCTCGGGTGTGTTATAGTCTCTAGTCGCATACGCCGGTTGGGATCGAGGATCGCAGCGCGCCGCAAGGCAGGGG-TTCGCCCACTTTCGCGCTTAGGATGCTGGCATAATGGCTTTAAACGACCCGTCTTGAAACACGGACCAAGGAGTCTAACATGCCTGCGAGTGTTTGGGTGGAAAACCCGAGCGCGTAATGAAAGTGAAAGTTGAGACCTCTGTCGTGGAGGGCATCGACGCCCGGACCTGACGTTCTCTGACGGATCCGCGGTAGAGCATGTATGTTGGGACCCGAAAGATGGTGAACTATGCCTGAATAGGGTGAAGCCAGAGGAAACTCTGGTGGAGGCTCGTAGCGATTCTGACGTGCAAATCGATCGTCAAATTTGGGTATAGGGGCG-AAAGACTAATCGAAC-CAT-CTAGTAGCT-GG-----------------------------------------------------------------------------------------------------------------------------------------------------------------------------------------------------------------------------------------------------------------------------------------------------------------------------------------------------------------------------------------------------------------------------------------------------------------------------------------------------------------------------------------------------------------------------------------------------------------------------------------------------------------------------------------------------------------------------------------------------------------------------------------------------------------------------------------------------------------------------------------------------------------------------------------------------------------------------------------------------------------------------------------------------------------------------------------
>HTBM0570
C-TTCCGAGGCATGTGCACGCCCTGCTCA-TCCACTC-TACACCTGTGCACTTACTGTGGGTCTC-AGGCGAGCGTC-GTCGCTTCGC-GGCGT-CGGCG-TTCAAA-TGGGCTCACGTTTTA-CTACAAACTATT-GAAGTATCAGAATGTGTATT--GCGATGTAACGCATCTAT-ATACAACTTTCAGCAACGGATCTCTTGGCTCTCGCATCGATGAAGAACGCAGCGAAATGCGATAAGTAATGTGAATTGCAGAATTCAGTGAATCATCGAATCTTTGAACGCACCTTGCGCTCCTTGGTATTCCGAGGAGCATGCCTGTTTGAGTGTCATGAAATTCTCAACCTAACGAGTC-TTTGCGGG----CT-CGGTAGGATTGGACT--TGGAGGTT-CTTGTCGGC--CTGCTTTAGCGGGTT-CCGGCTCCTCTCAAATGCATTAGCTTGGTTCCTTGCGGATCGGCTCACGG---------------------------------------------------------------------------------------------GGGAAAAGCTCAAATTTAAAATCTGGCGGTCTATGGCCGTCCGAGTTGTAGTCTGGAGAAGTGCTTTCCGCGCTGGACCGTGTATAAGTCTCTTGGAACAGAGCGTCATAGAGGGTGAGAATCCCGTCTTTGACACGGACTACCAGTGCTTTGTGATGCGCTCTCAAAGAGTCGAGTTGTTTGGGAATGCAGCTCAAAATGGGTGGTAAATTCCATCTAAAGCTAAATATTGGCGAGAGACCGATAGCGAACAAGTACCGTGAGGGAAAGATGAAAAGCACTTTGGAAAGAGAGTTAAACAGTACGTGAAATTGCTGAAAGGGAAACGCTTGAAGTCAGTCGCGTCTGCCGGAACTCAGCCTTGC--TTTTGCTTGGTGCACTTTCCGGTTGACGGGCCAGCATCGATTTTGACCGACGGAAAAGGGCTGGGGAAATGTGGCACCCTCGGGTGTGTTATAGTCTCTAGTCGCATACGCCGGTTGGGATCGAGGATCGCAGCGCGCCGCAAGGCAGGGG-TTCGCCCACTTTCGCGCTTAGGATGCTGGCATAATGGCTTTAAACGACCCGTCTTGAAACACGGACCAAGGAGTCTAACATGCCTGCGAGTGTTTGGGTGGAAAACCCGAGCGCGTAATGAAAGTGAAAGTTGAGACCTCTGTCGTGGAGGGCATCGACGCCCGGACCTGACGTTCTCTGACGGATCCGCGGTAGAGCATGTATGTTGGGACCCGAAAGATGGTGAACTATGCCTGAATAGGGTGAAGCCAGAGGAAACTCTGGTGGAGGCTCGTAGCGATTCTGACGTGCAAATCGATCGTCAAATTTGGGTATAGGGGCG-AAAGACTAATCGAAC-CAT-CTAGTAGC---------------------------------------------------------------------------------------------------------------------------------------------------------------------------------------------------------------------------------------------------------------------------------------------------------------------------------------------------------------------------------------------------------------------------------------------------------------------------------------------------------------------------------------------------------------------------------------------------------------------------------------------------------------------------------------------------------------------------------------------------------------------------------------------------------------------------------------------------------------------------------------------------------------------------------------------------------------------------------------------------------------------------------------------------------------------------------------------
>HTBM0609
C-TCCCGAGGCATGTGCACGCCCTGCTCA-TCCACTC-TACACCTGTGCACTTACTGTGGGTCTC-AGGCGAGCGTC-GTCGCTTCGC-GGCGT-CGGCG-TTCAAA-TGGGCTCACGTTTTA-CTACAAACTATT-GAAGTATCAGAATGTGTATT--GCGATGTAACGCATCTAT-ATACAACTTTCAGCAACGGATCTCTTGGCTCTCGCATCGATGAAGAACGCAGCGAAATGCGATAAGTAATGTGAATTGCAGAATTCAGTGAATCATCGAATCTTTGAACGCACCTTGCGCTCCTTGGTATTCCGAGGAGCATGCCTGTTTGAGTGTCATGAAATTCTCAACCTAACGAGTC-TT-----------------------------------------------------------------------------------------------------------------------------------------------------------------------------------------------------------------GGGAAAAGCTCAAATTTAAAATCTGGCGGTCTATGGCCGTCCGAGTTGTAGTCTGGAGAAGTGCTTTCCGCGCTGGACCGTGTATAAGTCTCTTGGAACAGAGCGTCATAGAGGGTGAGAATCCCGTCTTTGACACGGACTACCAGTGCTTTGTGATGCGCTCTCAAAGAGTCGAGTTGTTTGGGAATGCAGCTCAAAATGGGTGGTAAATTCCATCTAAAGCTAAATATTGGCGAGAGACCGATAGCGAACAAGTACCGTGAGGGAAAGATGAAAAGCACTTTGGAAAGAGAGTTAAACAGTACGTGAAATTGCTGAAAGGGAAACGCTTGAAGTCAGTCGCGTCTGCCGGAACTCAGCCTTGC--TTTTGCTTGGTGCACTTTCCGGTTGACGGGCCAGCATCGATTTTGACCGACGGAAAAGGGCTGGGGAAATGTGGCACCCTCGGGTGTGTTATAGTCTCTAGTCGCATACGCCGGTTGGGATCGAGGATCGCAGCGCGCCGCAAGGCAGGAG-TTCGCCCACTTTCGCGCTTAGGATGCTGGCATAATGGCTTTAAACGACCCGTCTTGAAACACGGACCAAGGAGTCTAACATGCCTGCGAGTGTTTGGGTGGAAAACCCGAGCGCGTAATGAAAGTGAAAGTTGAGACCTCTGTCGTGGAGGGCATCGACGCCCGGACCTGACGTTCTCTGACGGATCCGCGGTAGAGCATGTATGTTGGGACCCGAAAGATGGTGAACTATGCCTGAATAGGGTGAAGCCAGAGGAAACTCTGGTGGAGGCTCGTAGCGATTCTGACGTGCAAATCGATCGTCAAATTTGGGTATAGGGGCG-AAAGACTAATCGAAC-CAT-CTAGTAGCT-GGTT---------------------------------------------------------------------------------------------------------------------------------------------------------------------------------------------------------------------------------------------------------------------------------------------------------------------------------------------------------------------------------------------------------------------------------------------------------------------------------------------------------------------------------------------------------------------------------------------------------------------------------------------------------------------------------------------------------------------------------------------------------------------------------------------------------------------------------------------------------------------------------------------------------------------------------------------------------------------------------------------------------------------------------------------------------------------------------------
>HTBM0650
C-TTCCGAGGCATGTGCACGCCCTGCTCA-TCCACTC-TACACCTGTGCACTTACTGTGGGTCTC-AGGCGAGCGTC-GTCGCTTCGC-GGCGT-CGGCG-TTCAAA-TGGGCTCACGTTTTA-CTACAAACTATT-GAAGTATCAGAATGTGTATT--GCGATGTAACGCATCTAT-ATACAACTTTCAGCAACGGATCTCTTGGCTCTCGCATCGATGAAGAACGCAGCGAAATGCGATAAGTAATGTGAATTGCAGAATTCAGTGAATCATCGAATCTTTGAACGCACCTTGCGCTCCTTGGTATTCCGAGGAGCATGCCTGTTTGAGTGTCATGAAATTCTCAACCTAACGAGTC-TTTGCGGG----CT-CGGTAGGATTGGACT--TGGAGGTT-CTTGTCGGC--CTGCTTTAGCGGGTT-CCGGCTCCTCTCAAATGCATTAGCTTGGTTCCTTGCGGATCGGCTCACGGTGTGATAATTGTCTACGCCGCGACCG-TG--AAGC----------------------------------------------------------GGGAAAAGCTCAAATTTAAAATCTGGCGGTCTTTGGCCGTCCGAGTTGTAGTCTGGAGAAGTGCTTTCCGCGCTGGACCGTGTATAAGTCTCTTGGAACAGAGCGTCATAGAGGGTGAGAATCCCGTCTTTGACACGGACTACCAGTGCTTTGTGATGCGCTCTCAAAGAGTCGAGTTGTTTGGGAATGCAGCTCAAAATGGGTGGTAAATTCCATCTAAAGCTAAATATTGGCGAGAGACCGATAGCGAACAAGTACCGTGAGGGAAAGATGAAAAGCACTTTGGAAAGAGAGTTAAACAGTACGTGAAATTGCTGAAAGGGAAACGCTTGAAGTCAGTCGCGTCTGCCGGAACTCAGCCTTGC--TTTTGCTTGGTGCACTTTCCGGTTGACGGGCCAGCATCGATTTTGACCGACGGAAAAGGGCTGGGGAAATGTGGCACCCTCGGGTGTGTTATAGTCTCTAGTCGCATACGCCGGTTGGGATCGAGGATCGCAGCGCGCCGCAAGGCAGGGG-TTCGCCCACTTTCGCGCTTAGGATGCTGGCATAATGGCTTTAAACGACCCGTCTTGAAACACGGACCAAGGAGTCTAACATGCCTGCGAGTGTTTGGGTGGAAAACCCGAGCGCGTAATGAAAGTGAAAGTTGAGACCTCTGTCGTGGAGGGCATCGACGCCCGGACCTGACGTTCTCTGACGGATCCGCGGTAGAGCATGTATGTTGGGACCCGAAAGATGGTGAACTATGCCTGAATAGGGTGAAGCCAGAGGAAACTCTGGTGGAGGCTCGTAGCGATTCTGACGTGCAAATCGATCGTCAAATTTGGGTATAGGGGCG-AAAGACTAATCGAAC-CAT-CTAGTAGCT-GGTT---------------------------------------------------------------------------------------------------------------------------------------------------------------------------------------------------------------------------------------------------------------------------------------------------------------------------------------------------------------------------------------------------------------------------------------------------------------------------------------------------------------------------------------------------------------------------------------------------------------------------------------------------------------------------------------------------------------------------------------------------------------------------------------------------------------------------------------------------------------------------------------------------------------------------------------------------------------------------------------------------------------------------------------------------------------------------------------
>HTBM0651
C-TTCCGAGGCATGTGCACGCCCTGCTCA-TCCACTC-TACACCTGTGCACTTACTGTGGGTCTC-AGGCGAGCGTC-GTCGCTTCGC-GGCGT-CGGCG-TTCAAA-TGGGCTCACGTTTTA-CTACAAACTATT-GAAGTATCAGAATGTGTATT--GCGATGTAACGCATCTAT-ATACAACTTTCAGCAACGGATCTCTTGGCTCTCGCATCGATGAAGAACGCAGCGAAATGCGATAAGTAATGTGAATTGCAGAATTCAGTGAATCATCGAATCTTTGAACGCACCTTGCGCTCCTTGGTATTCCGAGGAGCATGCCTGTTTGAGTGTCATGAAATTCTCAACCTAACGAGTC-TTTGCGGG----CT-CGGTAGGATTGGACT--TGGAGGTT-CTTGTCGGC--CTGCTTTAGCGGGTT-CCGGCTCCTCTCAAATGCATTAGCTTGGTTCCTTGCGGATCGGCTCACGGTGTGATAATTGTCTACGCCGCGACCG-TG--AAGCG-T-------------------------------------------------------GGGAAAAGCTCAAATTTAAAATCTGGCGGTCTTTGGCCGTCCGAGTTGTAGTCTGGAGAAGTGCTTTCCGCGCTGGACCGTGTATAAGTCTCTTGGAACAGAGCGTCATAGAGGGTGAGAATCCCGTCTTTGACACGGACTACCAGTGCTTTGTGATGCGCTCTCAAAGAGTCGAGTTGTTTGGGAATGCAGCTCAAAATGGGTGGTAAATTCCATCTAAAGCTAAATATTGGCGAGAGACCGATAGCGAACAAGTACCGTGAGGGAAAGATGAAAAGCACTTTGGAAAGAGAGTTAAACAGTACGTGAAATTGCTGAAAGGGAAACGCTTGAAGTCAGTCGCGTCTGCCGGAACTCAGCCTTGC--TTTCGCTTGGTGCACTTTCCGGTT--------------------------------------------------------------------------------------------------------------------------------------------------------------------------------------------------------------------------------------------------------------------------------------------------------------------------------------------------------------------------------------------------------------------------------------------------------------------------------------------------------------------------------------------------------------------------------------------------------------------------------------------------------------------------------------------------------------------------------------------------------------------------------------------------------------------------------------------------------------------------------------------------------------------------------------------------------------------------------------------------------------------------------------------------------------------------------------------------------------------------------------------------------------------------------------------------------------------------------------------------------------------------------------------------------------------------------------------------------------------------------------------------------------------------------------------------------------------------------------------------------------------------------------------------------------------------------------------
>HTBM0779
C-TTCCGAGGCATGTGCACGCCCTGCTCA-TCCACTC-TACACCTGTGCACTTACTGTGGGTTTC-AGGCG--CGTCGCGGACTTCAC-TGTCCGAGGCGTTAC----TGGGCCTACGTTTCA-CTACAAACCATT-GAAGTAATAGAATGTGTATA--GATGTTTAACGCATCAATAATACAACTTTCAGCAACGGATCTCTTGGCTCTCGCATCGATGAAGAACGCAGCGAAATGCGATAAGTAATGTGAATTGCAGAATTCAGTGAATCATCGAATCTTTGAACGCACCTTGCGCTCCTTGGTATTCCGAGGAGCATGCCTGTTTGAGTGTCATGAAATTCTCAACCTACAAAGCTTTTTGCGG-----TT-TTGTAGGGTTGGACT--TGGAGGCT--TTGCCGGC---------TGCCTGCAGTCGGCTCCTCTCAAATGCATTAGCTTGGTTCCTTGCGGATCGGCTCTCGGTGTGATAA-TGTCTACGCCGCGACCG-TG--AAGCG-TTTGGCGAGCTTCTAG-TCGTCTCGTA-----TGAGACA------GCTTCGTTGACGGGAAAAGCTCAAATTTAAAATCTGGCGGTCTTTGGCCGTCCGAGTTGTAGTCTGGAGAAGTGCTTTCCGCGCTGGACCGTGTACAAGTCTCTTGGAACAGAGCGTCATAGAGGGTGAGAATCCCGTCTTTGACACGGACTACCAGTGCTTTGTGATGCGCTCTCAAAGAGTCGAGTTGTTTGGGAATGCAGCTCTAAATGGGTGGTAAATTCCATCTAAAGCTAAATATTGGCGAGAGACCGATAGCGAACAAGTACCGTGAGGGAAAGATGAAAAGCACTTTGGAAAGAGAGTTAAACAGTACGTGAAATTGCTGAAAGGGAAACGCTTGAAGTCAGTCGCGTTGGCCGGAACTCAGCCTTGC--TTTTGCTTGGTGCACTTTCCGGTTGACGGGCCAGCATCGATTTTGACCGTCGGAAAAGGGCCAGGGAAATGTGGCACCTTCGGGTGTGTTATAGTCTCTGGTCGCATACGGCGGTCGGGATCGAGGAACGCAGCGCGCCGCAAGGCAGGGG-TTCGCCCACTATCGCGCTTAGGATGCTGGCATAATGGCTTTAAACGACCCGTCTTGAAACACGGACCAAGGAGTCTAACATGCCTGCGAGTGTTTGGGTGGAAAACCCGAGCGCGTAATGAAAGTGAAAGTTGAGACCTCTGTCGTGGAGGGCATCGACGCCCGGACCTGACGTTCTCTGACGGATCCGCGGTAGAGCATGTATGTTGGGACCCGAAAGATGGTGAACTATGCCTGAATAGGGTGAAGCCAGAGGAAACTCTGGTGGAGGCTCGTAGCGATTCTGACGTGCAAATCGATCGTCAAATTTGGGTATAGGGGCG-AAAGACTAATCGAAC-CAT-CTAGTAGCT-GGTT---------------------------------------------------------------------------------------------------------------------------------------------------------------------------------------------------------------------------------------------------------------------------------------------------------------------------------------------------------------------------------------------------------------------------------------------------------------------------------------------------------------------------------------------------------------------------------------------------------------------------------------------------------------------------------------------------------------------------------------------------------------------------------------------------------------------------------------------------------------------------------------------------------------------------------------------------------------------------------------------------------------------------------------------------------------------------------------
>HTBM1180
C-TTCCGAGGCATGTGCACGCCCTGCTCA-TCCACTC-TACACCTGTGCACTTACTGTGGGTTTC-AGGCG--CGTCGCGGACTTCAC-TGTCCGAGGCGTTAC----TGGGCCTACGTTTCA-CTACAAACCATT-GAAGTAATAGAATGTGTATA--GATGTTTAACGCATCAATAATACAACTTTCAGCAACGGATCTCTTGGCTCTCGCATCGATGAAGAACGCAGCGAAATGCGATAAGTAATGTGAATTGCAGAATTCAGTGAATCATCGAATCTTTGAACGCACCTTGCGCTCCTTGGTATTCCGAGGAGCATGCCTGTTTGAGTGTCATGAAATTCTCAACCTACAAAGCTTTTTGCGG-----TT-TTGTAGGGTTGGACT--TGGAGGCT--TTGCCGGC---------TGCCTGCAGTCGGCTCCTCTCAAATGCATTAGCTTGGTTCCTTGCGGATCGGCTCTCGGTGTGATAA-TGTCTACGCCGCGACCG-TG--AAGCG-TTTGGCGAGCTTCTAG-TCGTCTCGTA-----TGAGACA------GCTTCATTGACGGGAAAAGCTCAAATTTAAAATCTGGCGGTCTTTGGCCGTCCGAGTTGTAGTCTGGAGAAGTGCTTTCCGCGCTGGACCGTGTACAAGTCTCTTGGAACAGAGCGTCATAGAGGGTGAGAATCCCGTCTTTGACACGGACTACCAGTGCTTTGTGATGCGCTCTCAAAGAGTCGAGTTGTTTGGGAATGCAGCTCTAAATGGGTGGTAAATTCCATCTAAAGCTAAATATTGGCGAGAGACCGATAGCGAACAAGTACCGTGAGGGAAAGATGAAAAGCACTTTGGAAAGAGAGTTAAACAGTACGTGAAATTGCTGAAAGGGAAACGCTTGAAGTCAGTCGCGTTGGCCGGAACTCAGCCTTGC--TTTTGCTTGGTGCACTTTCCGGTTGACGGGCCAGCATCGATTTTGACCGTCGGAAAAGGGCCAGGGAAATGTGGCACCTTCGGGTGTGTTATAGTCTCTGGTCGCATACGGCGGTCGGGATCGAGGAACGCAGCGCGCCGCAAGGCAGGGG-TTCGCCCACTATCGCGCTTAGGATGCTGGCATAATGGCTTTAAACGACCCGTCTTGAAACACGGACCAAGGAGTCTAACATGCCTGCGAGTGTTTGGGTGGAAAACCCGAGCGCGTAATGAAAGTGAAAGTTGAGACCTCTGTCGTGGAGGGCATCGACGCCCGGACCTGACGTTCTCTGACGGATCCGCGGTAGAGCATGTATGTTGGGACCCGAAAGATGGTGAACTATGCCTGAATAGGGTGAAGCCAGAGGAAACTCTGGTGGAGGCTCGTAGCGATTCTGACGTGCAAATCGATCGTCAAATTTGGGTATAGGGGCG-AAAGACTAATCGAAC-CAT-CTAGTAGCT-GGTTTCTCTCTCATGTCTTGTATCTCTGTTGGCACCCTCTCCGCGCCCGTTATCGAGTTCCTGGAGGAGTGGGGCCTGGAATCCCTTGAAGAGAACGCTCATGCCTCGACCCCATGCACGAAGGTGTTCGTCAACGGTGTTTGGATGGGTGTCCACCGAGACCCCGCGAGTCTTGTCAAGACCCTCAGGAAACTGCGCCGCAAAGACGACATCAACTGTGAAGTCTCTGTCGTTCGTGACATTCGCGAGCGCGAGCTTCGCCTCTACACAGATGCAGGTCGTGTCTGCCGTCCTCTGTTCATTGTCGAGAACCAGCAACTCCTCGTACAGAAGAAGCACATCGAGAACCTCGTTCGCGCCAAGGACGACCCCACTTTCGACTACACTTGGGACAATCTCATCAAGGACGGTGTCATCGAGTTGCTGGACGCTGAGGAAGAGGAGACCGT-GATCATATGTATGACGCCAGAGGACTTGGAGAACTCGAGACTCCAAGCAGCGGGC------ATGCCTCC-------ACCAGAAGAGGACGAGGATCCTTCTGCTCGTCTCAA-GGCAGCGACCTCCGCGCACACTTGGACGCACTGCGAGATCCACCCCAGTATGATTTTGG--GTGTCTGCGCGAGTATCATTCCTTT------------------------------------------------------------------------------------------------------------------------------------------------------------------------------------------------------------------------------------------------------------------------------------------------------------------------------------------------------------------------------------------------------------------
>HTBM2346
C-TTCCGAGGCATGTGCACGCCCTGCTCA-TCCACTC-TACACCTGTGCACTTACTGTGGGTTTC-AGGCG--CGTCGCGGACTTCAC-TGTCCGAGGCGTTAC----TGGGCCTACGTTTCA-CTACAAACCATT-GAAGTAATAGAATGTGTATA--GATGTTTAACGCATCAATAATACAACTTTCAGCAACGGATCTCTTGGCTCTCGCATCGATGAAGAACGCAGCGAAATGCGATAAGTAATGTGAATTGCAGAATTCAGTGAATCATCGAATCTTTGAACGCACCTTGCGCTCCTTGGTATTCCGAGGAGCATGCCTGTTTGAGTGTCATGAAATTCTCAACCTACAAAGCTTTTTGCGG-----TT-TTGTAGGGTTGGACT--TGGAGGCT--TTGCCGGC-----------------------------------------------------------------------------TGCCTGC-----------------------------------------------------------------------------GGGAAAAGCTCAAATTTAAAATCTGGCGGTCTTTGGCCGTCCGAGTTGTAGTCTGGAGAAGTGCTTTCCGCGCTGGACCGTGTACAAGTCTCTTGGAACAGAGCGTCATAGAGGGTGAGAATCCCGTCTTTGACACGGACTACCAGTGCTTTGTGATGCGCTCTCAAAGAGTCGAGTTGTTTGGGAATGCAGCTCTAAATGGGTGGTAAATTCCATCTAAAGCTAAATATTGGCGAGAGACCGATAGCGAACAAGTACCGTGAGGGAAAGATGAAAAGCACTTTGGAAAGAGAGTTAAACAGTACGTGAAATTGCTGAAAGGGAAACGCTTGAAGTCAGTCGCGTTGGCCGGAACTCAGCCTTGC--TTTTGCTTGGTGCACTTTCCGGTTGACGGGCCAGCATCGATTTTGACCGTCGGAAAAGGGCCAGGGAAATGTGGCACCTTCGGGTGTGTTATAGTCTCTGGTCGCATACGGCGGTCGGGATCGAGGAACGCAGCGCGCCGCAAGGCAGGGG-TTCGCCCACTATCGCGCTTAGGATGCTGGCATAATGGCTTTAAACGACCCGTCTTGAAACACGGACCAAGGAGTCTAACATGCCTGCGAGTGTTTGGGTGGAAAACCCGAGCGCGTAATGAAAGTGAAAGTTGAGACCTCTGTCGTGGAGGGCATCGACGCCCGGACCTGACGTTCTCTGACGGATCCGCGGTAGAGCATGTATGTTGGGACCCGAAAGATGGTGAACTATGCCTGAATAGGGTGAAGCCAGAGGAAACTCTGGTGGAGGCTCGTAGCGATTCTGACGTGCAAATCGATCGTCAAATTTGGGTATAGGGGCG-AAAGACTAATCGAAC-CAT-CTAGTAGCT-GGTT-----------------------------------------------------------------------------------------AACGCTCATGCCTCGACCCCATGCACGAAGGTGTTCGTCAACGGTGTTTGGATGGGTGTCCACCGAGACCCCGCGAGTCTTGTCAAGACCCTCAGGAAACTGCGCCGCAAAGACGACATCAACTGTGAAGTCTCTGTCGTTCGTGACATTCGCGAGCGCGAGCTCCGCCTCTACACAGATGCAGGTCGCGTCTGCCGTCCTCTGTTCATTGTCGAGAACCAGCAACTCCTCGTACAGAAGAAGCACATTGAGAACCTCGTTCGCGCCAAGGACGACCCCACTTTCGACTACACTTGGGACAATCTCATCAAGGACGGTGTCATCGAGTTGCTGGACGCTGAGGAAGAGGAGACCGTGGATCATATGTATGACGCCAGAGGACTTGGAGAACTCGAGACTCCAAGCAGCGTGC------ATGCCTCC-------ACCAGAAGAGGACGAGGATCCTTCTGCTCGTCTCAAGGGCAGCGACCTCCGCGCACACTTGGACGCACTGCGAGATCCACCCCAGTATGATTTTGG--GTGTCTGCGCGAGTATCATTCCTTTTCCTCATCATCGCCGGTGGTACCGGTGAGTTCGAGGCCGGTATCTCGAAGGACGGCCAGACTCGCGAGCACGCCCTCCTCGCCTTCACCCTCGGTGTCAGGCAGCTCATCGTCGCCGTCAACAAGATGGACACTACGAAGGAGTGGTCTGAGGACCGTTTCAACGAAATCGTCAAGGAGACGTCCACCTTCATCAAGAAGGTTGGTTACAACCCCAAGGCCGTCGCATTCGTCCCGATCTCTGGCTGGCACGGTGACAACATGTTGGAGGAGTCTACCAAGGCATGCCGTGGTACAAGGGCTGGACCAAGGAGACGAAGGCTGGTGTTATCAAGGGCAAGACCCTCCTTGATGCCATTGACGCCATCGAGCCCCCCGTACGTCCCTCCGACAAGCCCCTCCG
>HTBM2357
C-TTCCGAGGCATGTGCACGCCCTGCTCA-TCCACTC-TACACCTGTGCACTTACTGTGGGTTTC-AGGTG------------------------CGTCG------------------------------------------------------------------------------------------------------------------------------------------------------------------------------------------------------------------------------------------------------------------------CGGG----CT----------------------------------------------------------------------------------------------------------------------------------------------------------------------------------------------------------------------------------------------------------------------------------------------CTCTTGGAACAGAGCGTCATAGAGGGTGAAAATCCCGTCTTTGACACGGACTACCAGTGCTTTGTGATGCGCTCTCAAAGAGTCGAGTTGTTTGGGAATGCAGCTCTAAATGGGTGGTAAATTCCATCTAAAGCTAAATATTGGCGAGAGACCGATAGCGAACAAGTACCGTGAGGGAAAGATGAAAAGCACTTTGGAAAGAGAGTTAAACAGTACGTGAAATTGCTGAAAGGGAAACGCTTGAAGTCAGTCGCGTTGGCCGGAACTCAGCCTTGC--TTTTGCTTGGTGCACTTTCCGGTTGACGGGCCAGCATCGATTTTGACCGTCGGAAAAGGGCCAGGGAAATGTGGCACCTTCGGGTGTGTTATAGTCTCTGGTCGCATACGGCGGTTGGGATCGAGGAACGCAGCGCGCCGCAAGGCAGGGG-TTCGCCCACTATCGCGCTTAGGATGCTGGCATAATGGCTTTAAACGACCCGTCTTGAAACACGGACCAAGGAGTCTAACATGCCTGCGAGTGTTTGGGTGGAAAACCCGAGCGCGTAATGAAAGTGAAAGTTGAGACCTCTGTCGTGGAGGGCATCGACGCCCGGACCTGACGTTCTCTGACGGATCCGCGGTAGAGCATGTATGTTGGGACCCGAAAGATGGTGAACTATGCCTGAATAGGGTGAAGCCAGAGGAAACTCTGGTGGAGGCTCGTAGCGATTCTGACGTGCAAATCGATCGTCAAATTTGGGTATAGGGGCG-AAAGACTAATCGAAC-CAT-CTAGTAGCT-GGTT--------------------------------------------------------------------------------------------------------------------------------------------------------------------------------------------------------------------------------------------------------------------------------------------------------------------------------------------------------------------------------------------------------------------------------------------------------------------------------------------------------------------------------------------------------------------------------------------------------------------------------------------------------------------------------------------GGTGAGTTCGAGGCTGGTATCTCGAAGGACGGCCAGACTCGCGAGCACGCCCTCCTCGCCTTCACCCTCGGTGTCAGGCAGCTCATCGTCGCCGTCAACAAGATGGACACCACCAAGGAGTGGTCGGAGGACCGCTTCAACGAAATCGTCAAGGAGACGTCCACCTTCATCAAGAAGGTCGGTTACAACCCGAAGGCCGTCGCTTTCGTCCCCATCTCTGGCTGGCACGGTGACAACATGTTGGAGGAGTCCACCAAGGCATGCCGTGGTACAAGGGCTGGACCAAGGAGACGAAGGCCGGTGTTGTTAAGGGCAAGACCCTCCTCGATGCCATCGACGCCATCGAGCCCCCGGTCCGTCCCTCCGACAAGCCCCTCCG
>HTBM2754
C-TTCCGAGGCATGTGCACGCCCTGCTCA-TCCACTC-TACACCTGTGCACTTACTGTGGGTTTC-AGGCG--CGTCGCGGACTTCAC-TGTCCGAGGCGTTAC----TGGGCCTACGTTTCA-CTACAAACCATT-GAAGTAATAGAATGTGTATA--GATGTTTAACGCATCAATAATACAACTTTCAGCAACGGATCTCTTGGCTCTCGCATCGATGAAGAACGCAGCGAAATGCGATAAGTAATGTGAATTGCAGAATTCAGTGAATCATCGAATCTTTGAACGCACCTTGCGCTCCTTGGTATTCCGAGGAGCATGCCTGTTTGAGTGTCATGAAATTCTCAACCTACAAAGCTTTTTGCGG-----TT-TTGTAGGGTTGGACT--TGGAGGCT--TTGCCGGC---------TGCCTGCAGTCGGCTCCTCTCAAATGCATTAGCTTGGTTCCTTGCGGATCGGCTCTCGGTGTGATAA-TGTCTACGCCGCGACCG-TG--AAGCG-TTTGGCGAGCTTCTAG-TCGTCTCGTA-----TGAGACA------GCTTCGTTGACGGGAAAAGCTCAAATTTAAAATCTGGCGGTCTTTGGCCGTCCGAGTTGTAGTCTGGAGAAGTGCTTTCCGCGCTGGACCGTGTACAAGTCTCTTGGAACAGAGCGTCATAGAGGGTGAGAATCCCGTCTTTGACACGGACTACCAGTGCTTTGTGATGCGCTCTCAAAGAGTCGAGTTGTTTGGGAATGCAGCTCTAAATGGGTGGTAAATTCCATCTAAAGCTAAATATTGGCGAGAGACCGATAGCGAACAAGTACCGTGAGGGAAAGATGAAAAGCACTTTGGAAAGAGAGTTAAACAGTACGTGAAATTGCTGAAAGGGAAACGCTTGAAGTCAGTCGCGTTGGCCGGAACTCAGCCTTGC--TTTTGCTTGGTGCACTTTCCGGTTGACGGGCCAGCATCGATTTTGACCGTCGGAAAAGGGCCAGGGAAATGTGGCACCTTCGGGTGTGTTATAGTCTCTGGTCGCATACGGCGGTCGGGATCGAGGAACGCAGCGCGCCGCAAGGCAGGGG-TTCGCCCACTATCGCGCTTAGGATGCTGGCATAATGGCTTTAAACGACCCGTCTTGAAACACGGACCAAGGAGTCTAACATGCCTGCGAGTGTTTGGGTGGAAAACCCGAGCGCGTAATGAAAGTGAAAGTTGAGACCTCTGTCGTGGAGGGCATCGACGCCCGGACCTGACGTTCTCTGACGGATCCGCGGTAGAGCATGTATGTTGGGACCCGAAAGATGGTGAACTATGCCTGAATATGTTGAAGCCAGAGGAAACTCTGGTGGAGGCTCGTAGCGATTCTGACGTGCAAATCGATCGTCAAATTTGGGTATAGGGGCGAAAAGACTAATCGAAC-CAT-CTAGTAGCT-GGTTTCTCTCTCATGTCTTGTATCTCTGTCGGCACTCTCTCCGCGCCCGTCATTGAGTTCCTGGAGGAGTGGGGCCTGGAATCCCTTGAAGAGAACGCTCATGCCTCGACCCCATGCACGAAGGTGTTCGTCAACGGCGTTTGGATGGGTGTCCACCGAGACCCCGCGAGTCTTGTCAAGACCCTCAGGAAACTGCGCCGCAAAGACGACATCAACTGTGAAGTCTCTGTCGTTCGTGACATTCGCGAGCGCGAGCTTCGCCTCTACACAGATGCAGGTCGCGTCTGCCGTCCTCTGTTCATTGTCGAGAACCAGCAACTCCTCGTACAGAAGAAGCACATTGAGAACCTCGTTCGCGCCAAGGACGACCCCACTTTCGACTACACTTGGGACAATCTCATCAAGGACGGTGTCATCGAGTTGCTGGACGCTGAGGAAGAGGAGACCGT-GATCATATGTATGACGCCAGAGGACTTGGAGAACTCGAGACTCCAAGCAGCGCGC------ATGCCTCC-------ACCAGAAGAGGACGAGGATCCTTCTGCTCGTCTCAA-GGCAGCGACCTCCGCGCACACTTGGACGCACTGCGAGATCCACCCCAGTATGATTTTTGGTGTGTCTGCGCGAGTATTATTCCTTT------------------------------------------------------------------------------------------------------------------------------------------------------------------------------------------------------------------------------------------------------------------------------------------------------------------------------------------------------------------------------------------------------------------
>Hexagonia_apiaria_KC867362_KC867481_KF274660_MG867697
C-TTCCGAGGCATGTGCACGCCCTGCTCA-TCCACTC-TACACCTGTGCACTTACTGTGGGTTTC-AGGCG--CGTCGCGGACTTCAC-TGTCCGAGGCGTTAC----TGGGCCTACGTTTCA-CTACAAACCATT-GAAGTAATAGAATGTGTATA--GATGTTTAACGCATCAATAATACAACTTTCAGCAACGGATCTCTTGGCTCTCGCATCGATGAAGAACGCAGCGAAATGCGATAAGTAATGTGAATTGCAGAATTCAGTGAATCATCGAATCTTTGAACGCACCTTGCGCTCCTTGGTATTCCGAGGAGCATGCCTGTTTGAGTGTCATGAAATTCTCAACCTACAAAGCTTTTTGCGG-----TT-TTGTAGGGTTGGACT--TGGAGGC--CTTGCCGGC---------TGCTTGCAGTCGGCTCCTCTCAAATGCATTAGCTTGGTTCCTTGCGGATCGGCTCTCGGTGTGATAA-TGTCTACGCCGCGACCG-TG--AAGCG-TTTGGCGAGCTTCTAG-TCGTCTCGTA-----TGAGACA------GCTTCATTGACGGGAAAAGCTCAAATTTAAAATCTGGCGGTCTTTGGCCGTCCGAGTTGTAGTCTGGAGAAGTGCTTTCCGCGCTGGACCGTGTACAAGTCTCTTGGAACAGAGCGTCATAGAGGGTGAGAATCCCGTCTTTGACACGGACTACCAGTGCTTTGTGATGCGCTCTCGAAGAGTCGAGTTGTTTGGGAATGCAGCTCTAAATGGGTGGTAAATTCCATCTAAAGCTAAATATTGGCGAGAGACCGATAGCGAACAAGTACCGTGAGGGAAAGATGAAAAGCACTTTGGAAAGAGAGTTAAACAGTACGTGAAATTGCTGAAAGGGAAACGCTTGAAGTCAGTCGCGTTGGCCGGAACTCAGCCTTGC--TTTTGCTTGGTGCACTTTCCGGTTGACGGGCCAGCATCGATTTTGACCGTCGGAAAAGGGCCAGGGAAATGTGGCACCTTCGGGTGTGTTATAGTCTCTGGTCGCATACGGCGGTCGGGATCGAGGAACGCAGCGCGCCGCAAGGCAGGGG-TTCGCCCACTATCGCGCTTAGGATGCTGGCATAATGGCTTTAAACGACCCGTCTTGAAACACGGACCAAGGAGTCTAACATGCCTGCGAGTGTTTGGGTGGAAAACCCGAGCGCGTAATGAAAGTGAAAGTTGAGACCTCTGTCGTGGAGGGCATCGACGCCCGGACCTGACGTTCTCTGACGGATCCGCGGTAGAGCATGTATGTTGGGACCCGAAAGATGGTGAACTATGCCTGAATAGGGTGAAGCCAGAGGAAACTCTGGTGGAGGCTCGTAGCGATTCTGACGTGCAAATCGATCGTCAAATTTGGGTATAGGGGCG-AAAGACTAATCGAAC-CAT-CTAGTAGCT-GGTTTCTCTCTCATGTCTTGTATCTCTGTTGGCACCCTCTCCGCGCCCGTTATCGAGTTCCTGGAGGAGTGGGGCCTGGAATCCCTTGAAGAGAACGCTCATGCCTCGACCCCATGCACGAAGGTGTTCGTCAACGGTGTTTGGATGGGTGTCCACCGAGACCCCGCGAGTCTTGTCAAGACCCTCAGGAAACTGCGCCGCAAAGACGACATCAACTGTGAAGTCTCTGTCGTTCGTGACATTCGCGAGCGCGAGCTTCGCCTCTACACAGATGCAGGTCGTGTCTGCCGTCCTCTGTTCATTGTCGAGAACCAGCAACTCCTCGTACAGAAGAAGCACATCGAGAACCTCGTTCGCGCCAAGGACGACCCCACTTTCGACTACACTTGGGACAATCTCATCAAGGACGGTGTCATCGAGTTGCTGGACGCTGAGGAAGAGGAGACCGT-GATCATATGTATGACGCCAGAGGACTTGGAGAACTCGAGACTCCAAGCAGCGGGC------ATGCCTCC-------ACCAGAAGAGGACGAGGATCCTTCTGCTCGTCTCAA-GGCAGCGACCTCCGCGCACACTTGGACGCACTGCGAGATCCACCCCAGCATGATTTTGG--GTGTCTGCGCGAGTATCATTCCTTTTCCTCATCATCGCCGGTGGTACCGGTGAGTTCGAGGCTGGTATCTCGAAGGACGGCCAGACTCGCGAGCACGCCCTCCTCGCCTTCACCCTCGGTGTCAGGCAGCTCATCGTCGCCGTCAACAAGATGGACACTACGAAGGAGTGGTCTGAGGACCGTTTCAACGAAATCGTCAAGGAGACGTCCACCTTCATCAAGAAGGTTGGTTACAACCCCAAGGCCGTCGCATTCGTCCCGATCTCTGGCTGGCACGGTGACAACATGTTGGAGGAGTCTACCAAGGCATGCCGTGGTACAAGGGCTGGACCAAGGAGACGAAGGCTGGTGTTATCAAGGGCAAGACCCTCCTTGATGCCATTGACGCCATCGAGCCCCCCGTACGTCCCTCCGACAAGCCCCTCCG
>Hexagonia_glabra_KX900637_KX900683_KX900797_KX900823
C-TTCCGAGGCATGTGCACGCCCTGCTCA-TCCACTC-TACACCTGTGCACTTACTGTGGGTCTC-AGGCGAGCGCC-GTCGCTTCGC-GGCGT-CGGCG-TTCAAA-TGGGCTCACGTTTTA-CTACAAACTATT-GAAGTATCAGAATGTGTATT--GCGATGTAACGCATCTAT-ATACAACTTTCAGCAACGGATCTCTTGGCTCTCGCATCGATGAAGAACGCAGCGAAATGCGATAAGTAATGTGAATTGCAGAATTCAGTGAATCATCGAATCTTTGAACGCACCTTGCGCTCCTTGGTATTCCGAGGAGCATGCCTGTTTGAGTGTCATGAAATTCTCAACCTAACGAGTC-TTTGCGGG----CT-CGGTAGGATTGGACT--TGGAGGTT-CTTGTCGGC--CTGCTTTAGCGGGTT-CCGGCTCCTCTCAAATGCATTAGCTTGGTTCCTTGCGGATCGGCTCACGGTGTGATAATTGTCTACGCCGCGACCG-TG--AAGCG-TTTGGCGAGCTTCTAATCCGTCTCACT-----AGAGACA-ATA-CAC-TTATGACCGGGAAAAGCTCAAATTTAAAATCTGGCGGTCTTTGGCCGTCCGAGTTGTAGTCTGGAGAAGTGCTTTCCGCGCTGGACCGTGTATAAGTCTCTTGGAACAGAGCGTCATAGAGGGTGAGAATCCCGTCTTTGACACGGACTACCAGTGCTTTGTGATGCGCTCTCAAAGAGTCGAGTTGTTTGGGAATGCAGCTCAAAATGGGTGGTAAATTCCATCTAAAGCTAAATATTGGCGAGAGACCGATAGCGAACAAGTACCGTGAGGGAAAGATGAAAAGCACTTTGGAAAGAGAGTTAAACAGTACGTGAAATTGCTGAAAGGGAAACGCTTGAAGTCAGTCGCGTCTGCCGGAACTCAGCCTTGC--TTTYGCTTGGTGCACTTTCCGGTTGACGGGCCAGCATCGATTTTGACCGACGGAAAAGGGCTRGGGAAATGTGGCACCCTCGGGTGTGTTATAGTCTCTAGTCGCATACGCCGGTTGGGATCGAGGATCGCAGCGCGCCGCAAGGCAGGGG-TTCGCCCACTTTCGCGCTTAGGATGCTGGCATAATGGCTTTAAACGACCCGTCTTGAAACACGGACCAAGGAGTCTAACATGCCTGCGAGTGTTTGGGTGGAAAACCCGAGCGCGTAATGAAAGTGAAAGTTGAGACCTCTGTCGTGGAGGGCATCGACGCCCGGACCTGACGTTCTCTGACGGATCCGCGGTAGAGCATGTATGTTGGGACCCGAAAGATGGTGAACTATGCCTGAATAGGGTGAAGCCAGAGGAAACTCTGGTGGAGGCTCGTAGCGATTCTGACGTGCAAATCGATCGTCAAATTTGGGTATAGGGGCG-AAAGACTAATCGAAC-CAT-CTAGTAGCT-GGTTTTTCTCTCATGTCCTGCATATCCGTCGGCACTCTGTCGGCCCCTGTCATCGAGTTCTTGGAGGAGTGGGGTCTGGAATCGTTGGAAGAGAATGCTCACGCGTCAACACCTTGCACAAAGGTGTTTGTCAACGGTGTCTGGATGGGTGTTCATCGAGACCCAGTCAGTCTCGTCAAGACGCTCAGGAAGCTCCGTCGCAAGGACGACATCAACTGCGAAGTATCCGTCGTCCGCGACATTCGCGAGCGCGAGCTTCGTCTCTACACGGATGCCGGACGTGTCTGCCGACCCCTCTTCATCGTCGAGAACCAGCAGCTTCTCGTTCAGAAGAGGCATATCGAGAACCTGCTACGCGGCAAGGAGGATCCCGATTTCACCTACACTTGGGACAATCTCATCAAGGAGGGTGTCATCGAGCTGCTGGATGCCGAGGAAGAGGAGACCGT-CATGATCTGCATGACCCCCGAGGATCTGGAGAACTCGCGACT----GCAGCTCAC------AAACCAGCA------ACCTGAGGAGAACGAGGACCCCTCCGCTCGTCTCAA-GGCGCCGACCGTCGCGCATACATGGACACATTGCGAGATTCATCCAAGTATGATCTTGG--GTGTTTGTGCCAGTATCATTCCTTTTCCTCATCATCGCCGGTGGTACCGGTGAGTTCGAGGCCGGTATCTCCAAGGATGGCCAGACTCGCGAGCACGCTCTCCTCGCCTTCACCCTCGGTGTCAGGCAGCTCATCGTTGCCGTCAACAAGATGGACACCACCAAGGAGTGGTCTGAGGACCGTTTCAACGAAATCGTCAAGGAGACGTCCACCTTCATCAAGAAGGTCGGCTACAACCCCAAGGCGGTTGCGTTCGTCCCCATCTCTGGCTGGCACGGTGACAACATGTTGGAGGAGTCCACCAAGGCATGCCCTGGTACAAGGGCTGGACCAAGGAGACGAAGGCTGGTGTCGTCAAGGGCAAGACTCTCCTCGATGCGATCGATGCTATTGAGCCCCCCGTCCGTCCCTCCGACAAGCCCCTCCG
>Hexagonia_glabra_KX900638_KX900684_KX900798_KX900824
C-TTCCGAGGCATGTGCACGCCCTGCTCA-TCCACTC-TACACCTGTGCACTTACTGTGGGTCTC-AGGCGAGCGTC-GTCGCTTCGC-GGCGT-CGGCG-TTCAAA-TGGGCTCACGTTTTA-CTACAAACTATT-GAAGTATCAGAATGTGTATT--GCGATGTAACGCATCTAT-ATACAACTTTCAGCAACGGATCTCTTGGCTCTCGCATCGATGAAGAACGCAGCGAAATGCGATAAGTAATGTGAATTGCAGAATTCAGTGAATCATCGAATCTTTGAACGCACCTTGCGCTCCTTGGTATTCCGAGGAGCATGCCTGTTTGAGTGTCATGAAATTCTCAACCTAACGAGTC-TTTGCGGG----CT-TGGTAGGATTGGACT--TGGAGGTT-CTTGTCGGC--CTGCTTTAGCGGGTT-CCGGCTCCTCTCAAATGCATTAGCTTGGTTCCTTGCGGATCGGCTCACGGTGTGATAATTGTCTACGCCGCGACCG-TG--AAGCG-TTTGGCGAGCTTCTAATCCGTCTCGCT-----AGAGACA-GTA-CAC-TTATGACCGGGAAAAGCTCAGATTTAAGATCTGGCGGTCTATGGCCGTCCGAGTTGTAGTCTGGAGAAGTGCTTTCCGCGCTGGACCGTGTATAAGTCTCTTGGAACAGAGCGTCATAGAGGGTGAGAATCCCGTCTTTGACACGGACTACCAGTGCTTTGTGATGCGCTCTCAAAGAGTCGAGTTGTTTGGGAATGCAGCTCAAAATGGGTGGTAAATTCCATCTAAAGCTAAATATTGGCGAGAGACCGATAGCGAACAAGTACCGTGAGGGAAAGATGAAAAGCACTTTGGAAAGAGAGTTAAACAGTACGTGAAATTGCTGAAAGGGAAACGCTTGAAGTCAGTCGCGTCTGCCGGAACTCAGCCTTGC--TTTTGCTTGGTGCACTTTCCGGTTGACGGGCCAGCATCGATTTTGACCGACGGAAAAGGGCTGGGGAAATGTGGCACCCTCGGGTGTGTTATAGTCTCTAGTCGCATACGCCGGTTGGGATCGAGGATCGCAGCGCGCCGCAAGGCAGGGG-TTCGCCCACTTTCGCGCTTAGGATGCTGGCATAATGGCTTTAAACGACCCGTCTTGAAACACGGACCAAGGAGTCTAACATGCCTGCGAGTGTTTGGGTGGAAAACCCGAGCGCGTAATGAAAGTGAAAGTTGAGACCTCTGTCGTGGAGGGCATCGACGCCCGGACCTGACGTTCTCTGACGGATCCGCGGTAGAGCATGTATGTTGGGACCCGAAAGATGGTGAACTATGCCTGAATAGGGTGAAGCCAGAGGAAACTCTGGTGGAGGCTCGTAGCGATTCTGACGTGCAAATCGATCGTCAAATTTGGGTATAGGGGCG-AAAGACTAATCGAAC-CAT-CTAGTAGCT-GGTTTTTCTCTCATGTCCTGCATATCCGTCGGCACTCTGTCGGCCCCTGTCATCGAGTTCTTGGAGGAGTGGGGTCTGGAATCGTTGGAAGAGAATGCTCACGCGTCAACACCTTGCACAAAGGTGTTTGTCAACGGTGTCTGGATGGGTGTTCATCGAGACCCAGTCAGTCTCGTCAAGACGCTCAGGAAGCTCCGTCGCAAGGACGACATCAACTGCGAAGTATCCGTCGTCCGCGACATTCGCGAGCGCGAGCTTCGTCTCTACACGGATGCCGGACGTGTCTGCCGACCCCTCTTCATCGTCGAGAACCAGCAGCTTCTCGTTCAGAAGAGGCATATCGAGAACCTGCTACGCGGCAAGGAGGATCCCGATTTCACCTACACTTGGGACAATCTCATCAAGGAGGGTGTCATCGAGCTGCTGGATGCCGAGGAAGAGGAGACCGT-CATGATCTGCATGACCCCCGAGGATCTGGAGAACTCGCGACT----GCAGCTCAC------AAACCAGCA------ACCTGAGGAGAACGAGGACCCCTCCGCTCGTCTCAA-GGCGCCGACCGTCGCGCATACATGGACACATTGCGAGATTCATCCAAGTATGATCTTGG--GTGTTTGTGCCAGTATCATTCCTTTTCCTCATCATCGCCGGTGGTACCGGTGAGTTCGAGGCTGGTATCTCCAAGGATGGCCAGACTCGCGAGCACGCTCTCCTCGCCTTCACCCTTGGTGTCAGGCAGCTCATCGTCGCCGTCAACAAGATGGACACCACCAAGGAGTGGTCTGAGGACCGTTTCAACGAAATCGTCAAGGAGACGTCCACCTTCATCAAGAAGGTCGGCTACAACCCCAAGGCGGTTGCGTTCGTCCCCATCTCTGGTTGGCACGGTGACAACATGTTGGAGGAGTCCACCAAGGCATGCCCTGGTACAAGGGTTGGACTAAGGAGACGAAGGCTGGTGTCGTCAAGGGCAAGACTCTCCTCGATGCCATCGATGCTATTGAGCCCCCCGTCCGTCCCTCCGACAAGCCCCTCCG
>Hexagonia_glabra_MK192431_MK192451_MK204699_MK192523
C-TTCCGAGGCATGTGCACGCCCTGCTCA-TCCACTC-TACACCTGTGCACTTACTGTGGGTCCC-AGGCGAGCGTC-GTCGCTTCGC-GGCGT-CGGCG-TTCAAA-TGGGCTCACGTTTTA-CTACAAACTATT-GAAGTATCAGAATGTGTATT--GCGATGTAACGCATCTAT-ATACAACTTTCAGCAACGGATCTCTTGGCTCTCGCATCGATGAAGAACGCAGCGAAATGCGATAAGTAATGTGAATTGCAGAATTCAGTGAATCATCGAATCTTTGAACGCACCTTGCGCTCCTTGGTATTCCGAGGAGCATGCCTGTTTGAGTGTCATGAAATTCTCAACCTAACGAGTC-TTTGCGGA----CT-CGGTAGGATTGGACT--TGGAGGTT-CTTGTCGGC--CCG-TTAAGCGGGT--CCGGCTCCTCTCAAATGCATTAGCTTGGTTCCTTGCGGATCGGCTCACGGTGTGATAATTGTCTACGCCGCGACCG-TG--AAGCG-TTTGGCGAGCTTCTAACCCGTCTCACT-----AGAGACA-ATA-CAC-TCATGACCGGGAAAAGCTCAAATTTAAAATCTGGCGGTCTTTGGCCGTCCGAGTTGTAGTCTGGAGAAGTGCTTTCCGCGCTGGACCGTGTATAAGTCTCTTGGAACAGAGCGTCATAGAGGGTGAGAATCCCGTCTTTGACACGGACTACCAGTGCTTTGTGATGCGCTCTCAAAGAGTCGAGTTGTTTGGGAATGCAGCTCAAAATGGGTGGTAAATTCCATCTAAAGCTAAATATTGGCGAGAGACCGATAGCGAACAAGTACCGTGAGGGAAAGATGAAAAGCACTTTGGAAAGAGAGTTAAACAGTACGTGAAATTGCTGAAAGGGAAACGCTTGAAGTCAGTCGCGTCTGCCGGAACTCAGCCTTGC--TTTCGCTTGGTGCACTTTCCGGTTGACGGGCCAGCATCGATTTTGACCGACGGAAAAGGGCTAGGGAAATGTGGCACCCTCGGGTGTGTTATAGTCTCTAGTCGCATACGCCGGTTGGGATCGAGGATCGCAGCGCGCCGCAAGGCAGGGG-TTCGCCCACTTTCGCGCTTAGGATGCTGGCATAATGGCTTTAAACGACCCGTCTTGAAACACGGACCAAGGAGTCTAACATGCCTGCGAGTGTTTGGGTGGAAAACCCGAGCGCGTAATGAAAGTGAAAGTTGAGACCTCTGTCGTGGAGGGCATCGACGCCCGGACCTGACGTTCTCTGACGGATCCGCGGTAGAGCATGTATGTTGGGACCCGAAAGATGGTGAACTATGCCTGAATAGGGTGAAGCCAGAGGAAACTCTGGTGGAGGCTCGTAGCGATTCTGACGTGCAAATCGATCGTCAAATTTGGGTATAGGGGCG-AAAGACTAATCGAAC-CAT-CTAGTAGCT-GGTTTTTCCCTCATGTCCTGCATCTCTGTCGGCACTCTGTCGGCCCCTGTCATCGAGTTCTTGGAGGAGTGGGGTCTGGAATCGTTGGAAGAGAATGCTCACGCGTCAACGCCTTGCACAAAGGTGTTTGTCAACGGTGTCTGGATGGGTGTTCACCGAGATCCAGTCAGTCTTGTCAAGACTCTCAGGAAGCTCCGTCGCAAGGACGACATCAACTGCGAAGTGTCCGTCGTCCGCGACATTCGCGAGCGCGAGCTTCGTCTCTACACGGACGCTGGACGTGTCTGCCGACCCCTCTTCATCGTCGAGAACCAGCAGCTTCTCGTTCAGAAGAGGCATATCGAGAACCTGCTACGCGGCAAGGAGAATCCCGATTTCACCTACACTTGGGACAATCTCATCAAGGAGGGTGTCATCGAGCTGCTGGACGCCGAGGAAGAGGAGACCGT-CATGATCTGCATGACCCCCGAGGACTTGGAGAATTCGCGACT----GCAGCTCAC------AAATCAGCA------ACCTGAGGAGAACGAGGACCCGTCCGCTCGTCTCAA-GGCGCCGACCGTCGCGCATACATGGACACATTGCGAGATTCATCCAAGTATGATCTTAG--GTGTTTGTGCCAGTATCATTCCTTTTCCTCATCATCGCCGGTGGTACCGGTGAGTTCGAGGCTGGTATCTCCAAGGATGGCCAGACTCGCGAGCACGCTCTCCTCGCCTTCACCCTTGGTGTCAGGCAGCTCATCGTCGCCGTCAACAAGATGGACACCACCAAGGAGTGGTCTGAGGACCGTTTCAACGAAATCGTCAAGGAGACGTCCACCTTCATCAAGAAGGTCGGCTACAACCCCAAGGCGGTTGCGTTCGTCCCCATCTCTGGCTGGCACGGTGACAACATGTTGGAGGAGTCCACCAAGGCATGCCCTGGTACAAGGGCTGGACCAAGGAGACGAAGGCTGGTGTCGTCAAGGGCAAAACTCTCCTCGATGCCATCGACGCTATTGAGCCCCCCGTCCGTCCCTCCGACAAGCCCCTCCG
>Hexagonia_glabra_OP522019_
T-TGCCGAGGCATGTGCACGCCCTGCTCA-TCCACTC-TACACCTGTGCACTTACTGTGGGTCTC-AGGCGAGCGTC-GTCGCTTCGC-GGCGT-CGGCG-TTCAAA-TGGGCTCACGTTTTA-CTACAAACTATT-GAAGTATCAGAATGTGTATT--GCGATGTAACGCATCTAT-ATACAACTTTCAGCAACGGATCTCTTGGCTCTCGCATCGATGAAGAACGCAGCGAAATGCGATAAGTAATGTGAATTGCAGAATTCAGTGAATCATCGAATCTTTGAACGCACCTTGCGCTCCTTGGTATTCCGAGGAGCATGCCTGTTTGAGTGTCATGAAATTCTCAACCTAACGAGTC-TTTGCGGG----CT-CGGTAGGATTGGACT--TGGAGGTT-CTTGTCGGC--CTGCTTTAGCGGGTT-CCGGCTCCTCTCAAATGCATTAGCTTGGTTCCTTGCGGATCGGCTCACGGTGTGATAATTGTCTACGCCGCGACCG-TG--AAGCG-TTTGGCGAGCTTCTAATCCGTCTCACT-----AGAGACA-ATA-CAC-TTATGACC---------------------------------------------------------------------------------------------------------------------------------------------------------------------------------------------------------------------------------------------------------------------------------------------------------------------------------------------------------------------------------------------------------------------------------------------------------------------------------------------------------------------------------------------------------------------------------------------------------------------------------------------------------------------------------------------------------------------------------------------------------------------------------------------------------------------------------------------------------------------------------------------------------------------------------------------------------------------------------------------------------------------------------------------------------------------------------------------------------------------------------------------------------------------------------------------------------------------------------------------------------------------------------------------------------------------------------------------------------------------------------------------------------------------------------------------------------------------------------------------------------------------------------------------------------------------------------------------------------------------------------------------------------------------------------------------------------------------------------------------------------------------------------------------------------------------------------------------------------------------------------------------------------------------------------------------------------------------------------------------------
>Hexagonia_glabra_PP620527_
C-TTCCGAGGCATGTGCACGCCCTGCTCA-TCCACTC-TACACCTGTGCACTTACTGTGGGTCTC-AGGCGAGCGTC-GTCGCTTCGC-GGCGT-CGGCG-TTCAAA-TGGGCTCACGTTTTA-CTACAAACTATT-GAAGTATCAGAATGTGTATT--GCGATGTAACGCATCTAT-ATACAACTTTCAGCAACGGATCTCTTGGCTCTCGCATCGATGAAGAACGCAGCGAAATGCGATAAGTAATGTGAATTGCAGAATTCAGTGAATCATCGAATCTTTGAACGCACCTTGCGCTCCTTGGTATTCCGAGGAGCATGCCTGTTTGAGTGTCATGAAATTCTCAACCTAACGAGTC-TTTGCGGG----CT-CGGTAGGATTGGACT--TGGAGGTT-CTTGTCGGC--CTGCTTTAGCGGGTT-CCGGCTCCTCTCAAATGCATTAGCTTGGTTCCTTGCGGATCGGCTCACGGTGTGATAATTGTCTACGCCGCGACCG-TG--AAGCG-TTTGGCGAGCTTCTAATYCGTCTCACT-----AGAGACAANTANCANCTTATGACC---------------------------------------------------------------------------------------------------------------------------------------------------------------------------------------------------------------------------------------------------------------------------------------------------------------------------------------------------------------------------------------------------------------------------------------------------------------------------------------------------------------------------------------------------------------------------------------------------------------------------------------------------------------------------------------------------------------------------------------------------------------------------------------------------------------------------------------------------------------------------------------------------------------------------------------------------------------------------------------------------------------------------------------------------------------------------------------------------------------------------------------------------------------------------------------------------------------------------------------------------------------------------------------------------------------------------------------------------------------------------------------------------------------------------------------------------------------------------------------------------------------------------------------------------------------------------------------------------------------------------------------------------------------------------------------------------------------------------------------------------------------------------------------------------------------------------------------------------------------------------------------------------------------------------------------------------------------------------------------------------
>Hexagonia_hirta_KC867359_KC867471_
C-TTCCGAGGCATGTGCACGCCCTGCTCA-TCCACTC-TACACCTGTGCACTTACTGTGGGTTTC-AGGCG--CGTCGCGGGCTTCAA-TGCCTGAGGCGTTTC----TGGGCCTACGTTTCA-CTACAAACCATT-GAAGTAACAGAATGTGTATAAGATGTTTTAACGCATCAATAATACAACTTTCAGCAACGGATCTCTTGGCTCTCGCATCGATGAAGAACGCAGCGAAATGCGATAAGTAATGTGAATTGCAGAATTCAGTGAATCATCGAATCTTTGAACGCACCTTGCGCTCCTTGGTATTCCGAGGAGCATGCCTGTTTGAGTGTCATGAAATTCTCAACCTACAAAGCT-TCTGTTGG----TT-CTGTAGTGTTGGACTA-TGGAGGCC-TTTGCCGGC---------TGCTTGCAGTGGGCTCCTCTCAAATGCATTAGCTTGATTCCTTGCGGATCGGCTCTCGGTGTGATAA-TGTCTACGCCGCGACCG-TG--AAGCG-TTTGGCGAGCTTACAG-TCGTCTCGTT-----GGAGACA------GCTTCATTGACGGGAAAAGCTCAAATTTAAAATCTGGCGGTCTTTGGCCGTCCGAGTTGTAGTCTGGAGAAGTGCTTTCCGCGCTGGACCGTGTACAAGTCTCTTGGAACAGAGCGTCATAGAGGGTGAGAATCCCGTCTTTGACACGGACTACCAGTGCTTTGTGATGCGCTCTCAAAGAGTCGAGTTGTTTGGGAATGCAGCTCTAAATGGGTGGTAAATTCCATCTAAAGCTAAATATTGGCGAGAGACCGATAGCGAACAAGTACCGTGAGGGAAAGATGAAAAGCACTTTGGAAAGAGAGTTAAACAGTACGTGAAATTGCTGAAAGGGAAACGCTTGAAGTCAGTCGCGTTGGCCGGAACTCAGCCTTGC--TTTTGCTTGGTGCACTTTCCGGTTGACGGGCCAGCATCGATTTTGACCGTCGGAAAAGGGCCAGGGAAATGTGGCACCCTCGGGTGTGTTATAGTCTCTGGTCGCATACGGCGGTTGGGATCGAGGAACGCAGCGCGCCGCAAGGCAGGGG-TTCGCCCACTATCGCGCTTAGGATGCTGGCATAATGGCTTTAAACGACCCGTCTTGAAACACGGACCAAGGAGTCTAACATGCCTGCGAGTGTTTGGGTGGAAAACCCGAGCGCGTAATGAAAGTGAAAGTTGAGACCTCTGTCGTGGAGGGCATCGACGCCCGGACCTGACGTTCTCTGACGGATCCGCGGTAGAGCATGTATGTTGGGACCCGAAAGATGGTGAACTATGCCTGAATAGGGTGAAGCCAGAGGAAACTCTGGTGGAGGCTCGTAGCGATTCTGACGTGCAAATCGATCGTCAAATTTGGGTATAGGGGCG-AAAGACTAATCGAAC-CAT-CTAGTAGCT-GGTT---------------------------------------------------------------------------------------------------------------------------------------------------------------------------------------------------------------------------------------------------------------------------------------------------------------------------------------------------------------------------------------------------------------------------------------------------------------------------------------------------------------------------------------------------------------------------------------------------------------------------------------------------------------------------------------------------------------------------------------------------------------------------------------------------------------------------------------------------------------------------------------------------------------------------------------------------------------------------------------------------------------------------------------------------------------------------------------
>Hexagonia_tenuis_JX559277_JX559302_JX559311_
C-TTCCGAGGCATGTGCACGCCCTGCTCA-TCCACTC-TACACCTGTGCACTTACCGTGGGTCTC-AGGCGAGCGTC-GTCGCTTCGC-GGCGT-CGGCG-TTCAAA-TGGGCTCACGTTTTA-CTACAAACTATT-GAAGTATCAGAATGTGTATT--GCGATGTAACGCATCTAT-ATACAACTTTCAGCAACGGATCTCTTGGCTCTCGCATCGATGAAGAACGCAGCGAAATGCGATAAGTAATGTGAATTGCAGAATTCAGTGAATCATCGAATCTTTGAACGCACCTTGCGCTCCTTGGTATTCCGAGGAGCATGCCTGTTTGAGTGTCATGAAATTCTCAACCTAACGAGTC-TTTGCGGG----CT-CGGTAGGATTGGACT--TGTAGGTT-CTTGTCGGC--CTGCTTTATCGGGTT-CCGGCTCCTCTCAAATGCATTATCTTGGGTCCTTGCGGATCGCCTCACGGTGTGATAATTGTCTACGCCGCGACCG-TG--AAACG-TTTGGGGAGCTTCTAATCCGTCTCACT-----ACAAACA-ATA-CAC-TTATGACCGGGAAAAGCTCAAATTTAAAATCTGGCGGTCTTTGGCCGTCCGAGTTGTAGTCTGGAGAAGTGCTTTCCGCGCTGGACCGTGTATAAGTCTCTTGGAACAGAGCGTCATAGAGGGTGAGAATCCCGTCTTTGACACGGACTACCAGTGCTTTGTGATGCGCTCTCAAAGAGTCGAGTTGTTTGGGAATGCAGCTCAAAATGGGTGGTAAATTCCATCTAAAGCTAAATATTGGCGAGAGACCGATAGCGAACAAGTACCGTGAGGGAAAGATGAAAAGCACTTTGGAAAGAGAGTTAAACAGTACGTGAAATTGCTGAAAGGGAAACGCTTGAAGTCAGTCGCGTCTGCCGGAACTCAGCCTTGC--TTTCGCTTGGTGCACTTTCCGGTTGACGGGCCAGCATCGATTTTGACCGACGGAAAAGGGCTAGGGAAATGTGGCACCCTCGGGTGTGTTATAGTCTCTAGTCGCATACGCCGGTTGGGATCGAGGATCGCAGCGCGCCGCAAGGCAGGGG-TTCGCCCACTTTCGCGCTTAGGATGCTGGCATAATGGCTTTAAACGACCCGTCTTGAAACACGGACCAAGGAGTCTAACATGCCTGCGAGTGTTTGGGTGGAAAACCCGAGCGCGTAATGAAAGTGAAAGTTGAGACCTCTGTCGTGGAGGGCATCGACGCCCGGACCTGACGTTCTCTGACGGATCCGCGGTAGAGCATGTATGTTGGGACCCGAAAGATGGTGAACTATGCCTGAATAGGGTGAAGCCAGAGGAAACTCTGGTGGAGGCTCGTAGCGATTCTGACGTGCAAATCGATCGTCAAATTTGGGTATAGGGGCG-AAAGACTAATCGAAC-CAT-CTAGTAGCT-GGTTTTTCCCTCATGTCCTGCATCTCTGTCGGCACTCTGTCGGCCCCTGTCATCGAGTTCTTGGAGGAGTGGGGTCTGGAATCGTTGGAAGAGAATGCTCACGCGTCAACACCTTGCACAAAGGTGTTTGTCAACGGTGTCTGGATGGGTGTTCATCGAGACCCAGTCAGTCTCGTCAAGACGCTCAGGAAGCTCCGTCGCAAGGACGACATCAACTGCGAAGTGTCCGTCGTCCGCGACATTCGCGAGCGCGAGCTTCGTCTCTACACGGACGCTGGACGTGTCTGCCGACCCCTCTTCATCGTCGAGAACCAGCAGCTTCTCGTTCAGAAGAGGCATATCGAGAACCTACTACGCGGCAAGGAGGATCCCGATTTCACCTACACTTGGGACAATCTCATCAAGGAGGGTGTCATCGAGCTGCTGGATGCCGAGGAAGAGGAGACCGT-CATGATCTGCATGACCCCCGAGGATCTGGAGAACTCGCGACT----GCAGCTCAC------CAACCAGCA------ACCTGAGGAGAACGAGGACCCCTCCGCTCGTCTCAA-GGCGCCGACCGTCGCGCATACATGGACACATTGCGAGATTCATCCAAGTATGATCTTGG--GTGTTTGTGCCAGTATTATTCCTTT------------------------------------------------------------------------------------------------------------------------------------------------------------------------------------------------------------------------------------------------------------------------------------------------------------------------------------------------------------------------------------------------------------------
>Hexagonia_tenuis_KY948738_KY948842_
C-TTCCGAGGCATGTGCACGCCCTGCTCA-TCCACTC-TACACCTGTGCACTTACTGTGGGTCTTAAGGCGAGCGTC-G-CGCTTCAC-CGCGT-TGGCG-TTCAACTTGGGCTCACGTTTTA-CTACAAACTATATAAAGTATCAGAATGTGTATT--GCGATSTAACGCATCTAT-ATACAACTTTCAGCAACGGATCTCTTGGCTCTCGCATCGATGAAGAACGCAGCGAAATGCGATAAGTAATGTGAATTGCAGAATTCAGTGAATCATCGAATCTTTGAACGCACCTTGCGCTCCTTGGTATTCCGAGGAGCATGCCTGTTTGAGTGTCATGAAATTCTCAACCTAACGAGTC-TTTGCGGA----CT-CGATAGGATTGGACT--TGGAGGCT-ATTGTCGGCCGCTTACCT-GCGG----TCGGCTCCTCTTAAATGCATTAGCTTGATTCCTTGCGGATCGGCTCACGGTGTGATAATTGTCTACGCCGCGACCG-TG--AAGCG-TTTGGCGAGCTTCTAA-CCGTCTCGTT-----AGAGACA-GTA-CAC-TTATGACCGGGAAAAGCTCAAATTTAAAATCTGGCGGTCTTTGGTCGTCCGAGTTGTAGTCTGGAGAAGTGCTTTCCGCGCTGGACCGTGTATAAGTCTCTTGGAACAGAGCGTCATAGAGGGTGAGAATCCCGTCTTTGACACGGACTACCAGTGCTTTGTGATGCGCTCTCCAAGAGTCGAGTTGTTTGGGAATGCAGCTCAAAATGGGTGGTAAATTCCATCTAAAGCTAAATATTGGCGAGAGACCGATAGCGAACAAGTACCGTGAGGGAAAGATGAAAAGCACTTTGGAAAGAGAGTTAAACAGTACGTGAAATTGCTGAAAGGGAAACGCTTGAAGTCAGTCGCGTCTGCCGGAACTCAGCCTTGC--TTTTGCTTGGTGCACTTTCCGGTTGACGGGCCAGCATCGATTTTGACCGACGGAAAAGGGCTGGAGAAATGTGGCACCCTCGGGTGTGTTATAGTCTCTGGTCGCATACGCCGGTTGGGATCGAGGATCGCAGCGCGCCGCAAGGCAGGGG-TTCGCCCACTATCGCGCTTAGGATGCTGGCATAATGGCTTTAAACGACCCGTCTTGAAACACGGACCAAGGAGTCTAACATGCCTGCGAGTGTTTGGGTGGAAAACCCGAGCGCGCAATGAAAGTGAAAGTTGAGACCTCTGTCGTGGAGGGCATCGACGCCCGGACCTGACGTTCTCTGACGGATCCGCGGTAGAGCATGTATGTTGGGACCCGAAAGATGGTGAACTATGCCTGAATAGGGTGAAGCCAGAGGAAACTCTGGTGGAGGCTCGTAGCGATTCTGACGTGCAAATCGATCGTCAAATTTGGGTATAGGGGCG-AAAGACTAATCGAAC-CAT-CTAGTAGCT-GGTT---------------------------------------------------------------------------------------------------------------------------------------------------------------------------------------------------------------------------------------------------------------------------------------------------------------------------------------------------------------------------------------------------------------------------------------------------------------------------------------------------------------------------------------------------------------------------------------------------------------------------------------------------------------------------------------------------------------------------------------------------------------------------------------------------------------------------------------------------------------------------------------------------------------------------------------------------------------------------------------------------------------------------------------------------------------------------------------
>Hexagonia_tenuis_MK268957_
C-TTCCGAGGCATGTGCACGCCCTGCTCA-TCCACTC-TACACCTGTGCACTTACTGTGGGTCTC-AGGCGAGCGTC-GTCGCTTCGC-GGCGT-CGGCG-TTCAAA-TGGGCTCACGTTTTA-CTACAAACTATT-GAAGTATCAGAATGTGTATT--GCGATGTAACGCATCTAT-ATACAACTTTCAGCAACGGATCTCTTGGCTCTCGCATCGATGAAGAACGCAGCGAAATGCGATAAGTAATGTGAATTGCAGAATTCAGTGAATCATCGAATCTTTGAACGCACCTTGCGCTCCTTGGTATTCCGAGGAGCATGCCTGTTTGAGTGTCATGAAATTCTCAACCTAACGAGTC-TTTGCGGG----CTCCGATAGGATTGGACT--TGGAGGTT-CTTGTCGGC--CTGCTTTAGCGGGTT-CCGGCTCCTCTCAAATGCATTAGCTTGGTTCCTTGCGGATCGGCTCACGGTGTGATAATTGTCTACGCCGCGACCG-TG--AAGCG-TTTGGCGAGCTTCTAATCCGTCTCACT-----AGAGACA-ATA-CAC-TTATGACC---------------------------------------------------------------------------------------------------------------------------------------------------------------------------------------------------------------------------------------------------------------------------------------------------------------------------------------------------------------------------------------------------------------------------------------------------------------------------------------------------------------------------------------------------------------------------------------------------------------------------------------------------------------------------------------------------------------------------------------------------------------------------------------------------------------------------------------------------------------------------------------------------------------------------------------------------------------------------------------------------------------------------------------------------------------------------------------------------------------------------------------------------------------------------------------------------------------------------------------------------------------------------------------------------------------------------------------------------------------------------------------------------------------------------------------------------------------------------------------------------------------------------------------------------------------------------------------------------------------------------------------------------------------------------------------------------------------------------------------------------------------------------------------------------------------------------------------------------------------------------------------------------------------------------------------------------------------------------------------------------
>Hexagonia_tenuis_MK809467_
C-TTCCGAGGCATGTGCACGCCCTGCTCA-TCCACTC-TACACCTGTGCACTTACTGTGGGTCTTAAGGCGAGCGTC-G-CGCTTCAC-CGCGT-CGGCG-TTCAACTTGGGCTCACGTTTTA-CTACAAACTATTAAAAGTATCAGAATGTGTATT--GCGATGTAACGCATCTAT-ATACAACTTTCAGCAACGGATCTCTTGGCTCTCGCATCGATGAAGAACGCAGCGAAATGCGATAAGTAATGTGAATTGCAGAATTCAGTGAATCATCGAATCTTTGAACGCACCTTGCGCTCCTTGGTATTCCGAGGAGCATGCCTGTTTGAGTGTCATGAAATTCTCAACCTAACGAGTC-TTTGCGGG----CT-CGATAGGATTGGACT--TGGAGGCT-ATTGTCGGCCGCTTCTTTGCTGG----TCGGCTCCTCTCAAATGCATTAGCTTGGTTCCTTGCGGATCGGCTCACGGTGTGATAATTGTCTACGCCGCGACCG-TG--AAGCG-TTTGGCGAGCTTCTAA-CCGTCTCGTT-----AGAGACA-ATA-CAC-TTATGACC---------------------------------------------------------------------------------------------------------------------------------------------------------------------------------------------------------------------------------------------------------------------------------------------------------------------------------------------------------------------------------------------------------------------------------------------------------------------------------------------------------------------------------------------------------------------------------------------------------------------------------------------------------------------------------------------------------------------------------------------------------------------------------------------------------------------------------------------------------------------------------------------------------------------------------------------------------------------------------------------------------------------------------------------------------------------------------------------------------------------------------------------------------------------------------------------------------------------------------------------------------------------------------------------------------------------------------------------------------------------------------------------------------------------------------------------------------------------------------------------------------------------------------------------------------------------------------------------------------------------------------------------------------------------------------------------------------------------------------------------------------------------------------------------------------------------------------------------------------------------------------------------------------------------------------------------------------------------------------------------------
>Hexagonia_tenuis_MN523329_
C-TTCCGAGGCATGTGCACGCCCTGCTCA-TCCACTC-TACACCTGTGCACTTACTGTGGGTCTC-AGGCGAGCGTC-GTCGCTTCGC-GGCGT-CGGCG-TTCAAA-TGGGCTCACGTTTTA-CTACAAACTATT-GAAGTATCAGAATGTGTATT--GCGATGTAACGCATCTAT-ATACAACTTTCAGCAACGGATCTCTTGGCTCTCGCATCGATGAAGAACGCAGCGAAATGCGATAAGTAATGTGAATTGCAGAATTCAGTGAATCATCGAATCTTTGAACGCACCTTGCGCTCCTTGGTATTCCGAGGAGCATGCCTGTTTGAGTGTCATGAAATTCTCAACCTAACGAGTCTTTTGCGGG----CT-TGGTAGGATTGAACT--TGAAGGTT-CTTGTCGGC--CTGCTTTAGCGGGTTCCCGGCTCCTCTCAAATGCATTATCTTGGTTCCTTGCAGATCGGCTCACGGTGTGATAATTGTCTACCCCGCCACCG-TG--AAGCG-TTTGGAGAGCTTCTAATCCGTCTCGCT-----AGAGACA-GTA-CACTTTATGACC---------------------------------------------------------------------------------------------------------------------------------------------------------------------------------------------------------------------------------------------------------------------------------------------------------------------------------------------------------------------------------------------------------------------------------------------------------------------------------------------------------------------------------------------------------------------------------------------------------------------------------------------------------------------------------------------------------------------------------------------------------------------------------------------------------------------------------------------------------------------------------------------------------------------------------------------------------------------------------------------------------------------------------------------------------------------------------------------------------------------------------------------------------------------------------------------------------------------------------------------------------------------------------------------------------------------------------------------------------------------------------------------------------------------------------------------------------------------------------------------------------------------------------------------------------------------------------------------------------------------------------------------------------------------------------------------------------------------------------------------------------------------------------------------------------------------------------------------------------------------------------------------------------------------------------------------------------------------------------------------------
>Hexagonia_tenuis_OR099765_
C-TTCCGAGGCATGTGCACGCCCTGCTCA-TCCACTC-TACACCTGTGCACTTACTGTGGGTCTC-AGGCGAGCGTC-GTCGCTTCGC-GGCGT-CGGCG-TTCAAA-TGGGCTCACGTTTTA-CTACAAACTATT-GAAGTATCAGAATGTGTATT--GCGATGTAACGCATCTAT-ATACAACTTTCAGCAACGGATCTCTTGGCTCTCGCATCGATGAAGAACGCAGCGAAATGCGATAAGTAATGTGAATTGCAGAATTCAGTGAATCATCGAATCTTTGAACGCACCTTGCGCTCCTTGGTATTCCGAGGAGCATGCCTGTTTGAGTGTCATGAAATTCTCAACCTAAAGAGTC-TTTGCGGG----CT-CGGTAGGATTGGACT--TGGAGGTT-CTTGTCGGC--CTGCTTTAGCGGGTT-CCGGCTCCTCTCAAATGCATTAGCTTGGTTCCTTGCGGATCGGCTCACGGTGTGATAATTGTCTACGCCGCGACCG-TG--AAGCG-TTTGGCGAGCTTCTAACCCGTCTCACT-----AGAGACA-ATA-CAC-TTATGACC---------------------------------------------------------------------------------------------------------------------------------------------------------------------------------------------------------------------------------------------------------------------------------------------------------------------------------------------------------------------------------------------------------------------------------------------------------------------------------------------------------------------------------------------------------------------------------------------------------------------------------------------------------------------------------------------------------------------------------------------------------------------------------------------------------------------------------------------------------------------------------------------------------------------------------------------------------------------------------------------------------------------------------------------------------------------------------------------------------------------------------------------------------------------------------------------------------------------------------------------------------------------------------------------------------------------------------------------------------------------------------------------------------------------------------------------------------------------------------------------------------------------------------------------------------------------------------------------------------------------------------------------------------------------------------------------------------------------------------------------------------------------------------------------------------------------------------------------------------------------------------------------------------------------------------------------------------------------------------------------------
>Microporus_xanthopus_JX290074_JX290071_JX559313_KX880878
C-TTCCGAGGCATGTGCACGCCCTGCTCAATCCACTC-TACACCTGTGCACTTACTGTAGGTTTCTTGGTCGCGTTGGGTCCCTTTACTGGGGCTCGACAAAGCCGA-GGGGCTTATGTCTTA-CTACAAACTAT--AAAGTAACTGAATGTATACC--GCG-TCTAACGCATCTAT-ATACAACTTTCAGCAACGGATCTCTTGGCTCTCGCATCGATGAAGAACGCAGCGAAATGCGATAAGTAATGTGAATTGCAGAATTCAGTGAATCATCGAATCTTTGAACGCACCTTGCGCTCCTTGGTATTCCGAGGAGCATGCCTGTTTGAGTGTCATGAAATTCTCAACCTA-CAAGCC-TTTTCGGAGGTCCT-TGTACGGCTTGGACT--TGGAGGATCATTGTCGGC-----------AGTGATGTCGGCTCCTCTTAAACGCATTAGCTAG--TTCTCGCGGAACGGCTTTCGGTGTGATAATTGTCTACGCCGTGGTCG-TGCCGGGTACATGGACAAGCTTCTAAACCGTCACTCCTTGTGAGAGACA-----CATATCTTGACAGGGAAAAGCTCAAATTTAAAATCTGGCGGTCTTTGGCCGTCCGAGTTGTAGTCTGGAGAAGTGCTTTCCGCGCTGGACCGTGTATAAGTCTCTTGGAACAGAGCGTCATAGAGGGTGAGAATCCCGTCTTTGACACGGACTACCAGTGCTTTGTGATGCGCTCTCAAAGAGTCGAGTTGTTTGGGAATGCAGCTCAAAATGGGTGGTAAATTCCATCTAAAGCTAAATATTGGCGAGAGACCGATAGCGAACAAGTACCGTGAGGGAAAGATGAAAAGCACTTTGGAAAGAGAGTTAAACAGTACGTGAAATTGCTGAAAGGGAAACGCTTGAAGTCAGTCGCGTCTGCCGGAACTCAGCCTTGC--TTTTGCTTGGTGCACTTTCCGGTTGACGGGCCAGCATCGATTTTGACCGTCGGAAAAGGGCTAGGGAAATGTGGCACCTTCGGGTGTGTTATAGTCTCTAGTCGCATACGGCGGTTGGGATCGAGGACCGCAGCGCGCCGCAAGGCAGGGG-TTCGCCCACTTTCGCGCTTAGGATGCTGGCATAATGGCTTTAAACGACCCGTCTTGAAACACGGACCAAGGAGTCTAACAAACCTGCGAGTGTTTGGGTGGTAAACCCGAGCGCGTAATGAAAGTGAAAGTTGAGACCTCTGTCGTGGAGGGCATCGACGCCCGGACCTGACGTTCTCTGAAGGATCCGCGGTAGAGCATGTTTGTTGGGACCCGAAAGATGGTGAACTATGCCTGAATAGGGTGAAGCCAGAGGAAACTCTGGTGGAGGCTCGTAGCGATTCTGACGTGCAAATCGATCGTCAAATTTGGGTATAGGGGCG-AAAGACTAATCGAAC-CAT-CTAGTAGCT-GGTTTGTCTCTCATGTCGTGTATCTCTGTCGGCACACTCTCCGCGCCGGTGATTGAATTCCTCGAGGAGTGGGGTCTGGAGTCTTTGGAGGAGAATGCCCATGCGTCGACACCTTGTACCAAGGTGTTCGTCAACGGGGTCTGGATGGGAGTCCACCGCGACCCAGCCCAGCTGGTGAGGACGTTGAGGAAACTCCGCCGGAAGGACGACATCAACTGCGAGGTCTCTGTTGTCCGTGACGTCCGCGAGCGCGAGCTGCGTCTCTACACAGATGCGGGTCGCGTTTGCCGACCGCTCTTCATCGTCGAGAACCAACAATTGCTCGTACAGAAGCGACATATCGAGAACATCGTGCGCGGCAAGGATAATCCTGCTTTCCCATATTCTTGGGACAACCTCATCAAGGAGGGTGTCATCGAGCTGCTGGATGCCGAGGAAGAGGAGACGGT-TATGATCTCCATGACGCCGGAGGACTTGGAGAATTCAAGGCTCCAGGCTTCTGGGATCGATCCGCACGC-------GGACGAGGAGAACGATGACCCTTCAGCGCGTCTCAA-AGCGGCGACCTCTGCGCATACGTGGACACATTGCGAGATCCACCCAAGTATGATTCTAG--GCGTTTGTGCCAGCATCATTCCCTTTCCTCATCATCGCCGGTGGTACTGGTGAGTTCGAGGCTGGTATCTCCAAGGACGGCCAGACCCGCGAGCACGCTCTCCTCGCCTTCACCCTCGGTGTCAGGCAGCTCATCGTCGCCGTCAACAAGATGGACACCACGAAGGAGTGGTCCGAGGACCGTTTCAACGAAATCATCAAGGAGACGTCCACCTTCATCAAGAAGGTCGGTTACAACCCCAAGGCGGTTGCCTTCGTCCCCATCTCCGGCTGGCACGGCGACAACATGTTGGAGGAGTCCAGCAAGGCATGCCCTGGTACAAGGGCTGGACCAAGGAGACCAAGGCTGGTGTCGTCAAGGGCAAGACCCTCCTCGACGCCATCGACGCCATCGAGCCCCCCGTCCGTCCCTCCGACAAGCCCCTCCG
>Trametes_mimetes_PV108284_
CTTTCCGAGGCATGTGCACGCCCTGCTCA-TCCACTC-TACACCTGTGCACTTACTGTGGGTCTC-AGGCGAGCGTC-GTCGCTTCGC-GGCGT-CGACG-TTCAAA-TGGGCTCACGTTTTA-CTACAAACCATT-GAAGTATCAGAATGTGTATT--GCGATGTAACGCATCTAT-ATACAACTTTCAGCAACGGATCTCTTGGCTCTCGCATCGATGAAGAACGCAGCGAAATGCGATAAGTAATGTGAATTGCAGAATTCAGTGAATCATCGAATCTTTGAACGCACCTTGCGCTCCTTGGTATTCCGAGGAGCATGCCTGTTTGAGTGTCATGAAATTCTCAACCTAACGGGTC-TTTGCGGG----CT-CGGTAGGATTGGACT--TGGAGGTT-TTTGTCGGC--CCTCTCTAGTTGGGT--CGGCTCCTCTCAAATGCATTAGCTTGGTTCCTTGCGGATCGGCTCACGGTGTGATAATTGTCTACGCCGCGACCG-TG--AAGCG-TTTGGCGAGCTTCTAACCCGTCTCGTT-----AGAGACAAATA-CAC-TTATGACC---------------------------------------------------------------------------------------------------------------------------------------------------------------------------------------------------------------------------------------------------------------------------------------------------------------------------------------------------------------------------------------------------------------------------------------------------------------------------------------------------------------------------------------------------------------------------------------------------------------------------------------------------------------------------------------------------------------------------------------------------------------------------------------------------------------------------------------------------------------------------------------------------------------------------------------------------------------------------------------------------------------------------------------------------------------------------------------------------------------------------------------------------------------------------------------------------------------------------------------------------------------------------------------------------------------------------------------------------------------------------------------------------------------------------------------------------------------------------------------------------------------------------------------------------------------------------------------------------------------------------------------------------------------------------------------------------------------------------------------------------------------------------------------------------------------------------------------------------------------------------------------------------------------------------------------------------------------------------------------------------
>Whitfordia_scopulosa_KC867364_KC867482_MG867692_KX880922
C-TTCCGAGGCATGTGCACGCCCTGCTCA-TCCACTC-TACACCTGTGCACTTACTGTGGGTTTC-AGGTG--CGTCGAGAGCTTTCC-CGCTCGCGACGCTAC----TGGGCCTACGTTTCA-CTACAAACCAGTTGAAGTAATAGAATGTGTATG--GATGTTAAACGCATCAATAATACAACTTTCAGCAACGGATCTCTTGGCTCTCGCATCGATGAAGAACGCAGCGAAATGCGATAAGTAATGTGAATTGCAGAATTCAGTGAATCATCGAATCTTTGAACGCACCTTGCGCTCCTTGGTATTCCGAGGAGCATGCCTGTTTGAGTGTCATGAAATTCTCAACCTGCAGAGCT-TTTGTGG-----TT-CTGTAGGATTGGACT--TGGAGGCTGTTTGCTGGC--TGCAATCATTTTGCAGTGGGCTCCTCTGAAATGCATTAGCTCGGTTCCGTGCGAATCGGTTGTCAGTGTGATAA-TGTCTACGCTGCAGCCG-TG--AAGCGTTTTGGCGAGCTTCTAA-TTGTCTCGTT-----GGAGACA---ACGCTTTTATTGACGGGAAAAGCTCAAATTTAAAATCTGGCGGTCTTTGGCCGTCCGAGTTGTAGTCTGGAGAAGTGCTTTCCGCGCTGGACCGTGTACAAGTCTCTTGGAACAGAGCGTCATAGAGGGTGAGAATCCCGTCTTTGACACGGACTACCAGTGCTTTGTGATGCGCTCTCAAAGAGTCGAGTTGTTTGGGAATGCAGCTCTAAATGGGTGGTAAATTCCATCTAAAGCTAAATATTGGCGAGAGACCGATAGCGAACAAGTACCGTGAGGGAAAGATGAAAAGCACTTTGGAAAGAGAGTTAAACAGTACGTGAAATTGCTGAAAGGGAAACGCTTGAAGTCAGTCACGTCGGCCGGAACTCAGCCTTGCTTTTTTGCTTGGTGCACTTTCCGGTGGACGGGCCAGCATCGATTTTGACCGTCGGAAAAGGGCCAGGGAAATGTGGCACCTTCGGGTGTGTTATAGTCTCTGGTCGCATACGGCGGTTGGGATCGAGGAACGCAGCGCGCCGCAAGGCAGGGGTTTTACCCACTTTCGCGCTTAGGATGCTGGCATAATGGCTTTAAACGACCCGTCTTGAAACACGGACCAAGGAGTCTAACATACCTGCGAGTGTTTGGGTGGAAAACCCGAGCGCGTAATGAAAGTGAAAGTTGAGACCTCTGTCGTGGAGGGCATCGACGCCCGGACCTGACGTTCTCTGACGGATCCGCGGTAGAGCATGTATGTTGGGACCCGAAAGATGGTGAACTATGCCTGAATAGGGTGAAGCCAGAGGAAACTCTGGTGGAGGCTCGTAGCGATTCTGACGTGCAAATCGATCGTCAAATTTGGGTATAGGGGCG-AAAGACTAATCGAAC-CAT-CTAGTAGCT-GGTTTCTCGCTTATGTCTTGTATATCCGTTGGTACTCTCTCGGCACCCGTGATCGAGTTCTTGGAAGAGTGGGGCCTCGAATCGCTCGAGGAGAACGCTCATGCATCAACACCTTGTACGAAGGTCTTCGTCAACGGTGTTTGGATGGGTGTCCACAGAGACCCGGTCAGTCTCGTCAAGACCCTCAGGAAATTGCGACGCAAAGACGACATTAACTGTGAAGTTTCTGTTGTCCGTGATATCCGTGAGCGCGAGCTTCGCCTCTACACGGATGCTGGTCGGGTCTGTCGCCCTCTGTTCATCGTCGAGAATCAACAACTTCTCATACAGAAGAAGCATATCGAGAACTTGAATCGCGCCAAGGATGACCCTGCTTTCGATTACACATGGGACAATCTGATCAAGGATGGTGTCATTGAGTTGCTGGATGCCGAGGAAGAGGAGACCGT-GATCATATGCATGACGCCGGAAGACTTGGAGAACTCCAGGCTTCAGGCAGCAGGC------ATGCCTCC-------ACCAGACGAGGACGAGGATCCTTCCGCTCGTCTCAA-AGCAGCGACCGCGGCTCACACCTGGACGCACTGCGAGATTCACCCTAGTATGATACTGG--GGGTGTGCGCGAGTATCAT------TCCTCATCATTGCCGGTGGTACCGGTGAGTTCGAGGCTGGTATCTCGAAGGACGGCCAGACCCGCGAGCACGCGCTTCTTGCCTTCACCCTCGGTGTCAGGCAGCTCATTGTCGCCGTCAACAAGATGGACACAACCAAGGAGTGGTCCGAGGACCGATTCAACGAAATCGTCAAAGAGACATCCACCTTCATCAAGAAGGTCGGTTACAACCCTAAGGCGGTTGCGTTCGTTCCTATTTCTGGTTGGCACGGTGACAACATGTTGGAGGAGTCTACCAAGGCATGCCGTGGTACAAGGGCTGGACCAAGGAGACGAAGTCCGGTGTGGTCAAGGGCAAGACTCTCCTTGACGCCATCGACGCTATCGAGCCTCCAGTCCGTCCCTCCGACAAGCCCCTCCC
